# Supplementary material for: Genetic regulators of sputum mucin concentration and their associations with COPD phenotypes
Source: PLoS Genet. 2023 Jun 23;19(6):e1010445. doi: 10.1371/journal.pgen.1010445 (PMC10325042; doi:10.1371/journal.pgen.1010445)
Supplement: S1 Table — (XLSX) [file pgen.1010445.s010.xlsx]

## Sheet: Sheet1
S1 Table. Sputum MUC5AC and MUC5B pQTL
Mucin	rsID	Chr	Position (bp)	Location	Allele 1	Allele 2	Allele 2 Freq.	Beta	p-value
MUC5AC	rs75401036	7	134287590	Intergenic	G	A	0.02	-3.6	4.28e-08
MUC5AC	rs16866419	2	7838826	Intergenic	A	C	0.0981735	-1.78571	7.18386e-08
MUC5B	rs10001928	4	188477733	Intergenic	A	C	0.02	-2.1	9.6e-09
MUC5B	rs140324259	11	1118817	MUC2 [..] MUC5AC	T	C	0.11	-0.99	2.94e-09
