# Supplementary material for: Genetic regulators of sputum mucin concentration and their associations with COPD phenotypes
Source: PLoS Genet. 2023 Jun 23;19(6):e1010445. doi: 10.1371/journal.pgen.1010445 (PMC10325042; doi:10.1371/journal.pgen.1010445)
Supplement: S2 Table — (XLSX) [file pgen.1010445.s011.xlsx]

## Sheet: Sheet1
S2 Table. Transcription factor binding sites predicted to be altered by MUC5B pQTL variants determined using HaploReg[1]
						Allele Binding Score
Variant	Haploreg Regulatory Motif	Gene Name	Tested Motif	Source	Strand	Reference Allele	Alternate Allele
rs11604917	EBF_disc1 (EBF1_disc1)	EBF1	TCYCHDGRGA	ENCODE	+	12.9	9.2
	EBF_known1 (EBF1_known3)	EBF1	MCYCHRGGGA	JASPAR	-	12.8	11.2
	Ik-1_1 (IKZF1_1)	IKZF1	NHKYGGGAATRYY	TRANSFAC	+	12.1	10.8
	RBP-Jk_1 (RBPJ_1)	RBPJ	HRTGGGAA	TRANSFAC	-	13.3	1.3
	RBP-Jk_2 (RBPJ_2)	RBPJ	WBYGTGGGAAH	TRANSFAC	-	11.6	-0.4
rs140324259	Pbx-1_2 (PBX1_2)	PBX1	WDWTTGATTGATKDK	TRANSFAC	-	10	6.4
	Pbx3_known1	PBX3	GATKGAWKKBHS	TRANSFAC	-	12.2	0.8
rs28668859	N/A
rs76498418	N/A
rs55680540	BHLHE40_disc2	BHLHE40	SNSSNSSNSNSNSNSNS	ENCODE	-	11.3	0.3
Reference
1. Ward LD, Kellis M. HaploReg: a resource for exploring chromatin states, conservation, and regulatory motif alterations within sets of genetically linked variants. Nucleic Acids Res. Oxford Academic; 2012; 40: D930–D934.
