# Supplementary material for: Genetic regulators of sputum mucin concentration and their associations with COPD phenotypes
Source: PLoS Genet. 2023 Jun 23;19(6):e1010445. doi: 10.1371/journal.pgen.1010445 (PMC10325042; doi:10.1371/journal.pgen.1010445)
Supplement: S3 Table — (XLSX) [file pgen.1010445.s012.xlsx]

## Sheet: Sheet1
S3 Table. Potential Epigenomic Effects of MUC5B pQTL variants from Haploreg
Variant	Cell/Tissue Type	Predicted Chromatin State (Core 15-State Model)	Enhancer Marks	Promoter Marks
rs11604917	IMR90 fetal lung fibroblasts Cell Line	Enhancer	H3K4me1
	ES-I3 Cells		H3K4me1	H3K9ac
	HUES6 Cells		H3K4me1, H3K27ac	H3K9ac
	HUES64 Cells		H3K4me1
	iPS-15b Cells			H3K9ac
	iPS DF 19.11 Cells	Genic Enhancer	H3K4me1
	H1 Derived Neuronal Progenitor Cultured Cells		H3K4me1	H3K9ac
	H9 Derived Neuronal Progenitor Cultured Cells		H3K4me1
	hESC Derived CD56+ Mesoderm Cultured Cells	Enhancer
	hESC Derived CD56+ Ectoderm Cultured Cells	Enhancer	H3K4me1
	H1 BMP4 Derived Trophoblast Cultured Cells		H3K4me1	H3K4me3
	H1 Derived Mesenchymal Stem Cells	Enhancer	H3K4me1
	Primary hematopoietic stem cells G-CSF-mobilized Male		H3K4me1
	Primary hematopoietic stem cells G-CSF-mobilized Female		H3K4me1
	Primary hematopoietic stem cells short term culture		H3K4me1
	Bone Marrow Derived Cultured Mesenchymal Stem Cells		H3K4me1
	Adipose Derived Mesenchymal Stem Cell Cultured Cells	Enhancer	H3K4me1
	Mesenchymal Stem Cell Derived Adipocyte Cultured Cells		H3K4me1
	Muscle Satellite Cultured Cells	Enhancer	H3K4me1	H3K9ac
	Foreskin Fibroblast Primary Cells skin01	Bivalent Enhancer	H3K4me1
	Foreskin Fibroblast Primary Cells skin02	Bivalent Enhancer	H3K4me1, H3K27ac	H3K4me3
	Foreskin Melanocyte Primary Cells skin01		H3K4me1, H3K27ac
	Foreskin Keratinocyte Primary Cells skin02		H3K4me1
	Foreskin Keratinocyte Primary Cells skin03	Enhancer	H3K4me1
	Breast variant Human Mammary Epithelial Cells (vHMEC)		H3K4me1
	Breast Myoepithelial Primary Cells	Bivalent Enhancer	H3K4me1	H3K9ac
	Ganglion Eminence derived primary cultured neurospheres	Enhancer	H3K4me1
	Cortex derived primary cultured neurospheres	Enhancer	H3K4me1
	Fetal Thymus		H3K4me1
	Brain Hippocampus Middle		H3K4me1
	Brain Anterior Caudate		H3K4me1
	Brain Cingulate Gyrus		H3K4me1
	Brain Inferior Temporal Lobe		H3K4me1
	Brain_Dorsolateral_Prefrontal_Cortex	Enhancer	H3K4me1
	Fetal Brain Female		H3K4me1
	Adipose Nuclei		H3K4me1
	Psoas Muscle		H3K4me1
	Skeletal Muscle Female	Enhancer	H3K4me1
	Skeletal Muscle Male	Bivalent Enhancer	H3K4me1
	Fetal Muscle Trunk	Bivalent Enhancer	H3K4me1
	Fetal Muscle Leg	Bivalent Enhancer	H3K4me1
	Left Ventricle	Enhancer	H3K4me1
	Right Ventricle		H3K4me1
	Stomach Smooth Muscle	Bivalent Enhancer
	Fetal Stomach	Bivalent Enhancer	H3K4me1
	Fetal Intestine Small		H3K4me1
	Fetal Intestine Large	Enhancer	H3K4me1, H3K27ac
	Small Intestine		H3K4me1, H3K27ac
	Sigmoid Colon	Enhancer	H3K4me1, H3K27ac
	Colonic Mucosa	Enhancer	H3K4me1, H3K27ac	H3K4me3, H3K9ac
	Rectal Mucosa Donor 29	Enhancer	H3K4me1, H3K27ac	H3K4me3, H3K9ac
	Rectal Mucosa Donor 31	Enhancer	H3K4me1, H3K27ac	H3K4me3, H3K9ac
	Stomach Mucosa	Bivalent Enhancer	H3K4me1	H3K4me3, H3K9ac
	Duodenum Mucosa	Enhancer	H3K4me1	H3K9ac
	Esophagus		H3K4me1
	Gastric		H3K4me1
	Placenta Amnion		H3K4me1, H3K27ac
	Fetal Lung		H3K4me1	H3K9ac
	Ovary		H3K4me1
	Fetal Adrenal Gland	Bivalent Enhancer	H3K4me1
	Placenta		H3K4me1
	Liver		H3K4me1
	Pancreas		H3K4me1
	Lung	Enhancer	H3K4me1
	Spleen	Enhancer	H3K4me1	H3K4me3
	A549 EtOH 0.02pct Lung Carcinoma Cell Line	Enhancer	H3K4me1, H3K27ac	H3K4me3, H3K9ac
	HeLa-S3 Cervical Carcinoma Cell Line	Flanking Active TSS	H3K4me1, H3K27ac	H3K4me3, H3K9ac
	HepG2 Hepatocellular Carcinoma Cell Line		H3K4me1
	HMEC Mammary Epithelial Primary Cells		H3K4me1
	HSMM Skeletal Muscle Myoblasts Cells		H3K4me1
	HSMM cell derived Skeletal Muscle Myotubes Cells		H3K4me1	H3K9ac
	HUVEC Umbilical Vein Endothelial Primary Cells	Enhancer	H3K4me1
	Monocytes-CD14+ RO01746 Primary Cells			H3K9ac
	NH-A Astrocytes Primary Cells	Enhancer	H3K4me1, H3K27ac	H3K4me3, H3K9ac
	NHEK-Epidermal Keratinocyte Primary Cells		H3K4me1
	Osteoblast Primary Cells		H3K4me1, H3K27ac
rs140324259	H1 Derived Neuronal Progenitor Cultured Cells			H3K9ac
	H1 BMP4 Derived Trophoblast Cultured Cells			H3K9ac
	Gastric			H3K4me3
	Spleen		H3K4me1	H3K4me3
rs28668859	H9 Cells			H3K9ac
	HUES6 Cells			H3K9ac
	iPS DF 19.11 Cells	Enhancer	H3K4me1
	H1 Derived Neuronal Progenitor Cultured Cells			H3K4me3, H3K9ac
	hESC Derived CD56+ Ectoderm Cultured Cells		H3K4me1
	hESC Derived CD184+ Endoderm Cultured Cells		H3K27ac
	H1 BMP4 Derived Trophoblast Cultured Cells			H3K4me3
	H1 Derived Mesenchymal Stem Cells	Enhancer	H3K4me1	H3K4me3
	Foreskin Fibroblast Primary Cells skin02	Bivalent/Poised TSS	H3K4me1, H3K27ac	H3K4me3
	Foreskin Melanocyte Primary Cells skin01	Bivalent Enhancer	H3K27ac
	Fetal Muscle Trunk		H3K4me1
	Fetal Stomach			H3K4me3
	Stomach Mucosa		H3K4me1	H3K4me3, H3K9ac
	Gastric		H3K4me1, H3K27ac	H3K4me3
	Placenta Amnion		H3K4me1
	Spleen			H3K4me3
	A549 EtOH 0.02pct Lung Carcinoma Cell Line		H3K4me1, H3K27ac
rs76498418	iPS DF 19.11 Cells		H3K4me1	H3K4me3
	H1 Derived Neuronal Progenitor Cultured Cells			H3K4me3, H3K9ac
	H1 BMP4 Derived Trophoblast Cultured Cells			H3K4me3
	H1 Derived Mesenchymal Stem Cells			H3K4me3
	Primary T helper cells PMA-I stimulated		H3K27ac
	Primary T helper 17 cells PMA-I stimulated		H3K27ac
	Foreskin Fibroblast Primary Cells skin01		H3K27ac
	Foreskin Fibroblast Primary Cells skin02		H3K27ac
	Right Ventricle		H3K27ac
	Stomach Mucosa		H3K4me1	H3K4me3
	Gastric			H3K4me3
	Spleen		H3K4me1	H3K4me3
rs55680540	iPS DF 19.11 Cells		H3K4me1	H3K4me3
	H1 Derived Neuronal Progenitor Cultured Cells			H3K9ac
	hESC Derived CD56+ Ectoderm Cultured Cells		H3K4me1
	H1 Derived Mesenchymal Stem Cells	Enhancer	H3K4me1
	Foreskin Fibroblast Primary Cells skin01		H3K27ac
	Foreskin Fibroblast Primary Cells skin02		H3K4me1
	Breast Myoepithelial Primary Cells			H3K9ac
	Right Ventricle		H3K27ac
	Fetal Stomach	Bivalent/Poised TSS	H3K27ac	H3K4me3
	Fetal Intestine Small	Enhancer	H3K4me1
	Stomach Mucosa	Transcription at gene 5' and 3'	H3K4me1	H3K4me3, H3K9ac
	Gastric	Active TSS	H3K4me1, H3K27ac	H3K4me3
	Spleen		H3K4me1	H3K4me3
	A549 EtOH 0.02pct Lung Carcinoma Cell Line	Flanking Active TSS	H3K4me1, H3K27ac	H3K4me3, H3K9ac
	HeLa-S3 Cervical Carcinoma Cell Line		H3K4me1, H3K27ac	H3K9ac
