# Supplementary material for: Genetic regulators of sputum mucin concentration and their associations with COPD phenotypes
Source: PLoS Genet. 2023 Jun 23;19(6):e1010445. doi: 10.1371/journal.pgen.1010445 (PMC10325042; doi:10.1371/journal.pgen.1010445)
Supplement: S4 Table — (XLSX) [file pgen.1010445.s013.xlsx]

## Sheet: Sheet1
S4 Table. Association Testing for rs11604917 and cell type proportions estimated from airway brush Bulk-RNA seq data using non-negative least squares deconvolution*
Basal cells
Parameter	Estimate	Std. Error	z-value	p-value
(Intercept)	-3.86261	0.551592	-7.003	2.51e-12
AGE_DERV_V1	0.001269	0.009412	0.135	0.89279
male	-0.331842	0.144043	-2.304	0.02124
scale(PC1)	-0.108353	0.08374	-1.294	0.19569
scale(PC2)	-0.061543	0.072849	-0.845	0.39822
SMOKING_PACK_YEARS_V1	-0.002948	0.002889	-1.021	0.30742
CURRENT_SMOKER_V1	-0.530311	0.181468	-2.922	0.00347
rs11604917_C	-0.089429	0.201337	-0.444	0.65692
Cilliated cells
Parameter	Estimate	Std. Error	z-value	p-value
(Intercept)	-1.47023	0.492442	-2.986	0.00283
AGE_DERV_V1	-0.0002922	0.008456	-0.035	0.97243
male	-0.274146	0.122017	-2.247	0.02465
scale(PC1)	-0.137859	0.072079	-1.913	0.0558
scale(PC2)	-0.0488717	0.0652984	-0.748	0.4542
SMOKING_PACK_YEARS_V1	0.0004439	0.0022205	0.2	0.84155
CURRENT_SMOKER_V1	-0.953282	0.161279	-5.911	3.41e-09
rs11604917_C	0.156742	0.167132	0.938	0.34833
Goblet Club cells
Parameter	Estimate	Std. Error	z value	p-value
(Intercept)	0.486131	0.577892	0.841	0.4002
AGE_DERV_V1	0.0003486	0.0098551	0.035	0.9718
male	0.37016	0.144935	2.554	0.0107
scale(PC1)	0.122018	0.0878128	1.39	0.1647
scale(PC2)	0.0512516	0.0814261	0.629	0.5291
SMOKING_PACK_YEARS_V1	-0.0011151	0.0025245	-0.442	0.6587
CURRENT_SMOKER_V1	1.37583	0.192109	7.162	7.97e-13
rs11604917_C	-0.191112	0.199871	-0.956	0.339
* sub-mucosal/secretory cell frequency could not be analyzed because all frequency estimates were zero
