# Supplementary material for: Genetic regulators of sputum mucin concentration and their associations with COPD phenotypes
Source: PLoS Genet. 2023 Jun 23;19(6):e1010445. doi: 10.1371/journal.pgen.1010445 (PMC10325042; doi:10.1371/journal.pgen.1010445)
Supplement: S5 Table — (XLSX) [file pgen.1010445.s014.xlsx]

## Sheet: Sheet1
S5 Table. Logistic Regression Model of Chronic Bronchitis and rs140324259 among MUC5B Subset of SPIROMICS (n=143)*
Parameter	Estimate	P-value	Odds Ratio	95% Confidence Interval
Age	-0.02	0.597	0.98	0.93-1.04
Sex (M vs. F)	0.11	0.803	1.11	0.49-2.55
PC1#	-0.53	0.0788	0.59	0.33-1.06
PC2#	0.96	0.0043	2.61	1.35-5.03
Smoking pack years	0.01	0.377	1.01	0.99-1.02
Current smoker	2.25	3.8e-06	9.44	3.65-24.46
FEV1, percent predicted	-0.02	0.145	0.98	0.96-1.01
logMUC5B	0.11	0.636	1.11	0.72-1.72
rs140324259 (C vs. T)	0.58	0.245	1.79	0.67-4.79
*based on SGRQ responses
#: top two principal components from genotype data
