# Supplementary material for: Genetic regulators of sputum mucin concentration and their associations with COPD phenotypes
Source: PLoS Genet. 2023 Jun 23;19(6):e1010445. doi: 10.1371/journal.pgen.1010445 (PMC10325042; doi:10.1371/journal.pgen.1010445)
Supplement: S6 Table — (XLSX) [file pgen.1010445.s015.xlsx]

## Sheet: Sheet1
S6 Table. Negative Binomial Regression Model of Exacerbation Count in Year Prior to Enrollment Among COPD Subjects with Sputum MUC5B Concentration Data (n=141)
Parameter	Estimate	Std. Error	z-value	p-value
(Intercept)	2.036	1.593	1.28	0.201
Age	-0.052	0.022	-2.34	0.0194
Sex (M vs. F)	-0.297	0.321	-0.92	0.355
PC1#	0.018	0.234	0.08	0.939
PC2#	-0.128	0.172	-0.75	0.456
Smoking pack years	-0.006	0.007	-0.82	0.414
Current smoker	0.037	0.362	0.1	0.919
FEV1, % predicted	-0.032	0.01	-3.25	0.0011
MUC5B (log)	0.452	0.178	2.54	0.0111
rs140324259 (C vs. T)	0.74	0.322	2.3	0.0217
#: top two principal components from genotype data
