# Supplementary material for: Genetic regulators of sputum mucin concentration and their associations with COPD phenotypes
Source: PLoS Genet. 2023 Jun 23;19(6):e1010445. doi: 10.1371/journal.pgen.1010445 (PMC10325042; doi:10.1371/journal.pgen.1010445)
Supplement: S7 Table — (XLSX) [file pgen.1010445.s016.xlsx]

## Sheet: Sheet1
S7 Table. Negative Binomial Regression Model of Exacerbation Count in Year Prior to Enrollment (n=1300)
Parameter	Estimate	Std. Error	z-value	p-value
(Intercept)	2.93	0.47	6.24	4.4e-10
Age	-0.036	0.007	-4.98	6.5e-07
Sex (M vs. F)	-0.369	0.105	-3.53	0.00042
PC1	-0.13	0.053	-2.46	0.0138
PC2	0.081	0.068	1.2	0.229
Smoking pack years	-0.002	0.002	-0.88	0.381
Current smoker	-0.259	0.122	-2.12	0.0337
FEV1, % predicted	-0.02	0.003	-7.87	3.4e-15
rs140324259 (C vs. T)	0.165	0.105	1.57	0.117
#: top two principal components from genotype data
