# Supplementary material for: Genetic regulators of sputum mucin concentration and their associations with COPD phenotypes
Source: PLoS Genet. 2023 Jun 23;19(6):e1010445. doi: 10.1371/journal.pgen.1010445 (PMC10325042; doi:10.1371/journal.pgen.1010445)
Supplement: S8 Table — (XLSX) [file pgen.1010445.s017.xlsx]

## Sheet: Sheet1
S8 Table. Negative Binomial Regression Model of Exacerbation Count in Year Following Enrollment (n=1211)
Parameter	Estimate	Std. Error	z-value	p-value
(Intercept)	0.792	0.548	1.45	0.148
Age	-0.015	0.008	-1.88	0.0597
Sex (M vs. F)	-0.335	0.118	-2.84	0.0046
PC1	-0.065	0.065	-1	0.317
PC2	0.05	0.072	0.69	0.491
Smoking, pack years	0.004	0.002	1.78	0.0745
Current smoker	0.099	0.132	0.75	0.451
FEV1, % predicted	-0.022	0.003	-7.29	3.2e-13
Exacerbations in prior year	0.382	0.052	7.32	2.5e-13
rs140324259 (C vs. T)	0.199	0.118	1.69	0.0918
#: top two principal components from genotype data
