# Supplementary material for: Genetic regulators of sputum mucin concentration and their associations with COPD phenotypes
Source: PLoS Genet. 2023 Jun 23;19(6):e1010445. doi: 10.1371/journal.pgen.1010445 (PMC10325042; doi:10.1371/journal.pgen.1010445)
Supplement: S9 Table — (XLSX) [file pgen.1010445.s018.xlsx]

## Sheet: Sheet1
S9 Table. Proportional Odds Model of Exacerbation Categories and rs140324259 Genotype (n = 822)
Parameter	Exacerbation Group	DF	Parameter Estimate	Standard Error	Wald Chi-Square	p-value
Intercept	1. No exacerbations	1	-1.79	0.74	5.77	0.016
Intercept	2. Inconsistent	1	1.02	0.75	1.86	0.172
rs140324259 (C vs. T)	1. No exacerbations	1	-0.36	0.16	4.89	0.027
rs140324259 (C vs. T)	2. Inconsistent	1	0.16	0.3	0.27	0.605
Age		1	0.01	0.01	0.22	0.636
Sex (M vs F)		1	0.41	0.15	7.56	0.006
PC1		1	0.05	0.08	0.38	0.537
PC2		1	-0.09	0.1	0.72	0.397
Smoking, pack years		1	0	0	0.74	0.389
Current smoker		1	-0.16	0.17	0.86	0.353
Exacerbations, year prior to enrollment		1	-0.6	0.09	45.2	<.0001
FEV1, % predicted		1	0.03	0	76.38	<.0001
#: top two principal components from genotype data
