# Supplementary material for: Genetic regulators of sputum mucin concentration and their associations with COPD phenotypes
Source: PLoS Genet. 2023 Jun 23;19(6):e1010445. doi: 10.1371/journal.pgen.1010445 (PMC10325042; doi:10.1371/journal.pgen.1010445)
Supplement: S10 Table — (XLSX) [file pgen.1010445.s019.xlsx]

## Sheet: Sheet1
S10 Table. Odds Ratios from Proportional Odds Model of Exacerbation Categories and rs140324259 Genotype (n = 822)
Parameter	Exacerbation Group	Odd Ratio	95% Wald Confidence Limits
rs140324259 (C vs. T)	1. No exacerbations	0.7	0.51	0.96
rs140324259 (C vs. T)	2. Inconsistent	1.17	0.65	2.11
Age		1.01	0.98	1.03
Sex (M vs F)		1.51	1.13	2.03
PC1		1.05	0.89	1.24
PC2		0.92	0.76	1.12
Smoking, pack years		1	0.99	1
Current smoker		0.86	0.61	1.19
Exacerbations, year prior to enrollment		0.55	0.46	0.66
FEV1, % predicted		1.03	1.03	1.04
#: top two principal components from genotype data
