# Supplementary material for: Genetic regulators of sputum mucin concentration and their associations with COPD phenotypes
Source: PLoS Genet. 2023 Jun 23;19(6):e1010445. doi: 10.1371/journal.pgen.1010445 (PMC10325042; doi:10.1371/journal.pgen.1010445)
Supplement: S11 Table — (XLSX) [file pgen.1010445.s020.xlsx]

## Sheet: Sheet1
S11 Table. Logistic Regression Model of Chronic Bronchitis and rs140324259 in COPDGene (n= 5940)
Parameter	Estimate	Std. Error	z value	p-value
(Intercept)	0.83	0.37	2.23	0.0257
Age	-0.02	0	-3.23	0.00123
Sex (M vs F)	0.33	0.07	4.59	4.4e-06
PC1	-5.41	3.22	-1.68	0.093
PC2	-6.47	3.02	-2.14	0.0322
PC3	-0.19	3.06	-0.06	0.951
PC4	-1.61	2.83	-0.57	0.569
PC5	2.97	2.83	1.05	0.295
Smoking Pack Years	0.01	0	4.08	4.54e-05
Current smoker	1.28	0.08	16.39	<2E-16
FEV1, % predicted	-0.02	0	-14.97	<2E-16
rs140324259	0.08	0.07	1.13	0.257
