# Supplementary material for: Genetic regulators of sputum mucin concentration and their associations with COPD phenotypes
Source: PLoS Genet. 2023 Jun 23;19(6):e1010445. doi: 10.1371/journal.pgen.1010445 (PMC10325042; doi:10.1371/journal.pgen.1010445)
Supplement: S12 Table — (XLSX) [file pgen.1010445.s021.xlsx]

## Sheet: Sheet1
S12 Table. Negative Binomial Regression Model of Exacerbation Count in Year Prior to Enrollment in COPDGene (n=5741)
Parameter	Estimate	Std. Error	z value	p-value
(Intercept)	1.03	0.31	3.36	0.000788
Age	-0.01	0	-2.86	0.00422
Sex (M vs F)	-0.46	0.06	-7.9	2.81e-15
PC1	-3.9	2.68	-1.46	0.145
PC2	-7.54	2.51	-3	0.00267
PC3	2	2.53	0.79	0.43
PC4	3.43	2.3	1.49	0.136
PC5	0.8	2.44	0.33	0.744
Smoking Pack Years	0	0	2.83	0.00467
Current smoker	-0.08	0.07	-1.21	0.225
FEV1, % predicted	-0.03	0	-26.37	<2E-16
rs140324259	0.06	0.06	1.04	0.3
