# Supplementary material for: Genetic regulators of sputum mucin concentration and their associations with COPD phenotypes
Source: PLoS Genet. 2023 Jun 23;19(6):e1010445. doi: 10.1371/journal.pgen.1010445 (PMC10325042; doi:10.1371/journal.pgen.1010445)
Supplement: S13 Table — (XLSX) [file pgen.1010445.s022.xlsx]

## Sheet: Sheet1
S13 Table. Negative Binomial Regression Model of Prospectively Ascertained Exacerbations in COPDGene (n=5308)
Parameter	Estimate	Std. Error	z value	p-value
(Intercept)	0.95	0.26	3.65	0.000261
Age	0	0	-1.23	0.219
Sex (M vs F)	0.3	0.05	6.19	6.19e-10
PC1	-0.79	1.93	-0.41	0.684
PC2	-6.11	1.96	-3.13	0.00177
PC3	0.42	1.93	0.22	0.829
PC4	0.86	1.88	0.46	0.647
PC5	-2.69	1.98	-1.36	0.174
Smoking Pack Years	0	0	4.24	2.25e-05
Current smoker	-0.07	0.05	-1.29	0.198
Exacerbations in prior year	0.4	0.02	16.82	<2E-16
Years Followed	0.15	0.01	19.04	<2E-16
FEV1, % predicted	-0.03	0	-24.98	<2E-16
rs140324259	0.06	0.05	1.23	0.219
