# Supplementary material for: Genetic regulators of sputum mucin concentration and their associations with COPD phenotypes
Source: PLoS Genet. 2023 Jun 23;19(6):e1010445. doi: 10.1371/journal.pgen.1010445 (PMC10325042; doi:10.1371/journal.pgen.1010445)
Supplement: S14 Table — (XLSX) [file pgen.1010445.s023.xlsx]

## Sheet: Sheet1
S14 Table. Association analysis results for other MUC5B pQTL SNPs with CB related phenotypes and smoking history in the UK Biobank*
Phenotype: Bring up phlegm/sputum/mucus on most days (phenocode: 22504; trait type: categorical; Cases = 9,250; Controls = 97,072)
rsID	Position (GRCh37)	Reference Allele	Effect Allele	Effect Allele Frequency - Cases	Effect Allele Frequency - Controls	P Value	Beta
rs11604917	chr11:1072743	T	C	0.1183	0.1153	0.197701	0.03416
rs140324259	chr11:1118817	T	C	0.1497	0.1428	0.00980366	0.06347
rs55680540	chr11:1152019	G	A	0.1388	0.1338	0.0548036	0.04722
rs28668859	chr11:1156967	G	A	0.0588	0.0572	0.337564	0.03578
rs76498418	chr11:1162482	C	T	0.1323	0.1266	0.0210259	0.05884
Phenotype: Cough on most days (phenocode: 22502; trait type: categorical; Cases = 14,606; Controls = 91,635)
rsID	Position (GRCh37)	Reference Allele	Effect Allele	Effect Allele Frequency - Cases	Effect Allele Frequency - Controls	P Value	Beta
rs11604917	chr11:1072743	T	C	0.1176	0.1152	0.220028	0.02647
rs140324259	chr11:1118817	T	C	0.1486	0.1426	0.00449855	0.05683
rs55680540	chr11:1152019	G	A	0.1392	0.1335	0.00633288	0.05462
rs28668859	chr11:1156967	G	A	0.0601	0.0569	0.0211736	0.06995
rs76498418	chr11:1162482	C	T	0.1316	0.1264	0.0090771	0.05414
Phenotype: Smoking Status = Current (phecode: 20116; code: 2 (Current); trait type: categorical; Cases = 43,192; Controls = 375,625)
rsID	Position (GRCh37)	Reference Allele	Effect Allele	Effect Allele Frequency (Cases)	Effect Allele Frequency (Controls)	P Value	Beta
rs11604917	chr11:1072743	T	C	0.1133	0.115	0.147489	-0.01922
rs140324259	chr11:1118817	T	C	0.141	0.1428	0.0940433	-0.02058
rs55680540	chr11:1152019	G	A	0.1315	0.1345	0.0102344	-0.03156
rs28668859	chr11:1156967	G	A	0.05595	0.05704	0.302401	-0.01934
rs76498418	chr11:1162482	C	T	0.124	0.127	0.00639653	-0.0348
Phenotype: Ever Smoked (phecode: 20160; trait type: categorical; Cases = 253,507; Controls = 165,353)
rsID	Position (GRCh37)	Reference Allele	Effect Allele	Effect Allele Frequency (Cases)	Effect Allele Frequency (Controls)	P Value	Beta
rs11604917	chr11:1072743	T	C	0.1149	0.1147	0.795965	0.002176
rs140324259	chr11:1118817	T	C	0.1427	0.1426	0.97303	-0.0002637
rs55680540	chr11:1152019	G	A	0.1339	0.1347	0.128221	-0.01186
rs28668859	chr11:1156967	G	A	0.05656	0.05749	0.0173355	-0.02827
rs76498418	chr11:1162482	C	T	0.1263	0.1272	0.115441	-0.01275
Phenotype: Tobacco Smoking = Smokes on all or most days (phecode: 22506; code: 111 (Smokes on all or most days); trait type: categorical; Cases = 2,447; Controls = 103,281)
rsID	Position (GRCh37)	Reference Allele	Effect Allele	Effect Allele Frequency (Cases)	Effect Allele Frequency (Controls)	P Value	Beta
rs11604917	chr11:1072743	T	C	0.1078	0.1158	0.0747953	-0.08887
rs140324259	chr11:1118817	T	C	0.1373	0.1435	0.193206	-0.06016
rs55680540	chr11:1152019	G	A	0.1301	0.1343	0.378856	-0.04061
rs28668859	chr11:1156967	G	A	0.0586	0.05726	0.563099	0.04065
rs76498418	chr11:1162482	C	T	0.1255	0.1271	0.730081	-0.0165
