# Supplementary material for: Genetic regulators of sputum mucin concentration and their associations with COPD phenotypes
Source: PLoS Genet. 2023 Jun 23;19(6):e1010445. doi: 10.1371/journal.pgen.1010445 (PMC10325042; doi:10.1371/journal.pgen.1010445)
Supplement: S15 Table — (XLSX) [file pgen.1010445.s024.xlsx]

## Sheet: Sheet1
S15 Table. Regression model outout for other mucin pQTL and COPD Phenotypes in SPIROMICS
Logistic Regression Model of Chronic Bronchitis at Baseline and rs140324259 genotype (n=1257)
Mucin pQTL	Variant	Parameter	Estimate	Std. Error	p-value
MUC5B	rs10001928	0.05966	0.2813	0.21	0.83204
MUC5AC	rs75401036	-0.29454	0.30985	-0.95	0.34182
MUC5AC	rs16866419	0.008	0.152	0.05	0.95652
Negative Binomial Regression Model of Exacerbation Count in Year Prior to Enrollment (n=1300)
Mucin pQTL	Variant	Parameter	Estimate	Std. Error	p-value
MUC5B	rs10001928	-0.30015	0.2683	-1.12	0.26327
MUC5AC	rs75401036	-0.3339	0.28761	-1.16	0.24566
MUC5AC	rs16866419	-0.17962	0.13479	-1.33	0.18268
Negative Binomial Regression Model of Exacerbation Count in Year Following Enrollment (n=1211)
Mucin pQTL	Variant	Parameter	Estimate	Std. Error	p-value
MUC5B	rs10001928	0.31	0.249	1.25	0.2122
MUC5AC	rs75401036	-0.00827	0.27887	-0.03	0.9763
MUC5AC	rs16866419	-0.14518	0.14997	-0.97	0.333
