# Supplementary material for: Genetic regulators of sputum mucin concentration and their associations with COPD phenotypes
Source: PLoS Genet. 2023 Jun 23;19(6):e1010445. doi: 10.1371/journal.pgen.1010445 (PMC10325042; doi:10.1371/journal.pgen.1010445)
Supplement: S16 Table — (XLSX) [file pgen.1010445.s025.xlsx]

## Sheet: Sheet1
S16 Table. Regression model outout for other mucin pQTL and COPD Phenotypes in COPDGene
Logistic Regression Model of Chronic Bronchitis and rs140324259 in COPDGene (n= 5940)
Mucin	Variant	Estimate	Std. Error	z value	p-value
MUC5B	rs10001928	-0.0109998	0.0268185	-0.41	0.68171
MUC5AC	rs75401036	0.0302759	0.022227	1.362	0.1732
MUC5AC	rs16866419	0.0125254	0.0128651	0.974	0.3303
Negative Binomial Regression Model of Exacerbation Count in Year Prior to Enrollment in COPDGene (n=5741)
Mucin	Variant	Estimate	Std. Error	z value	p-value
MUC5B	rs10001928	0.191834	0.166989	1.149	0.250647
MUC5AC	rs75401036	0.058512	0.135602	0.431	0.666107
MUC5AC	rs16866419	0.014696	0.077081	0.191	0.848798
Negative Binomial Regression Model of Prospectively Ascertained Exacerbations in COPDGene (n=5308)
Mucin	Variant	Estimate	Std Error	z value	p value
MUC5B	rs10001928	0.0234401	0.124649	0.188	0.85084
MUC5AC	rs75401036	0.0925978	0.103162	0.898	0.3694
MUC5AC	rs16866419	-0.0062101	0.0585252	-0.106	0.9155
