# Supplementary material for: Genetic regulators of sputum mucin concentration and their associations with COPD phenotypes
Source: PLoS Genet. 2023 Jun 23;19(6):e1010445. doi: 10.1371/journal.pgen.1010445 (PMC10325042; doi:10.1371/journal.pgen.1010445)
Supplement: S17 Table — (XLSX) [file pgen.1010445.s026.xlsx]

## Sheet: Sheet1
S17 Table. Association analysis results for other mucin pQTL SNPs with CB related phenotypes and smoking history in the UK Biobank*
Phenotype: Bring up phlegm/sputum/mucus on most days (phenocode: 22504; trait type: categorical; Cases = 9,250; Controls = 97,072)
Mucin	rsID	Reference Allele	Effect Allele	Effect Allele Frequency - Cases	Effect Allele Frequency - Controls	P Value	Beta
MUC5B	rs10001928	A	C	0.01824	0.01897	0.533	-0.03624
MUC5AC	rs75401036	G	A	0.0253	0.02581	0.803	-0.0125
MUC5AC	rs16866419	A	C	0.08666	0.08831	0.517	-0.01807
Phenotype: Cough on most days (phenocode: 22502; trait type: categorical; Cases = 14,606; Controls = 91,635)
Mucin	rsID	Reference Allele	Effect Allele	Effect Allele Frequency - Cases	Effect Allele Frequency - Controls	P Value	Beta
MUC5B	rs10001928	A	C	0.01782	0.01908	0.144	-0.06915
MUC5AC	rs75401036	G	A	0.02478	0.02592	0.273	-0.0444
MUC5AC	rs16866419	A	C	0.08826	0.08815	0.882	0.003362
