# Supplementary material for: Genetic regulators of sputum mucin concentration and their associations with COPD phenotypes
Source: PLoS Genet. 2023 Jun 23;19(6):e1010445. doi: 10.1371/journal.pgen.1010445 (PMC10325042; doi:10.1371/journal.pgen.1010445)
Supplement: S18 Table — (XLSX) [file pgen.1010445.s027.xlsx]

## Sheet: Sheet1
S18 Table. Imputation Quality Among Subjects of European Ancestry
Minor Allele Frequency	R2 Threshold	Total # Markers	# QC+ Markers	Avg. R2 for QC+ Markers
0.00 - 0.01	0.6	34705781	3521134	0.818
0.01 - 0.03	0.4	2049330	1797781	0.808
0.03 - 0.05	0.3	922403	889343	0.866
0.05 - 0.50	0.3	7030772	6926432	0.941
Total Markers		44708286	13134690
Total Markers after MAC cutoff*		10800631	10096123
MAC: Minor allele count, >8
