# Supplementary material for: Genetic regulators of sputum mucin concentration and their associations with COPD phenotypes
Source: PLoS Genet. 2023 Jun 23;19(6):e1010445. doi: 10.1371/journal.pgen.1010445 (PMC10325042; doi:10.1371/journal.pgen.1010445)
Supplement: S19 Table — (XLSX) [file pgen.1010445.s028.xlsx]

## Sheet: Sheet1
S19 Table. Imputation Quality Among Subjects of African Ancestry
Minor Allele Frequency	R2 Threshold	Total # Markers	# QC+ Markers	Avg. R2 for QC+ Markers
0.00 - 0.01	0.4	28952146	6033405	0.8
0.01 - 0.03	0.3	5131728	5027447	0.859
0.03 - 0.05	0.3	2147123	2122090	0.892
0.05 - 0.50	0.3	9639808	9544174	0.927
Total Markers		45870805	22727116
Total Markers after MAC cutoff*		11786931	11666765
MAC: Minor allele count, >8
