# Supplementary material for: Genetic regulators of sputum mucin concentration and their associations with COPD phenotypes
Source: PLoS Genet. 2023 Jun 23;19(6):e1010445. doi: 10.1371/journal.pgen.1010445 (PMC10325042; doi:10.1371/journal.pgen.1010445)
Supplement: S3 File — (XLSX) [file pgen.1010445.s031.xlsx]

## Sheet: Data_Dictionary 20160801
NAME	LABEL	DEFINITION/NOTES
DUMMY_ID	SUBJECT ID
AGE_DERV_V1	Age in years at baseline based on date of birth and date of enrollment	units = years Missing = DOB_DERV is missing or date_enrolled is missing
SMOKING_PACK_YEARS_V1	Smoking pack-Years at Visit 1	units = smoking pack-years Missing=IEC02 or IEC02A or IEC02B is missing
CURRENT_SMOKER_V1	current smoking status at Visit 1	0=No 1=Yes Missing=Missing response (RDS29 and RDS27 are missing) or current smoking status cannot be determined (RDS29 is missing and RDS27=1)
GOLD_STAGE_COPD_SEVERITY_V1	GOLD Stage of COPD Severity at Visit 1	if stratum=1 then GOLD_Stage_COPD_Severity=.N; else do; if post_FEV1FVC_DERV>=.7 then GOLD_Stage_COPD_Severity =0; else if .Z<post_FEV1FVC_DERV <.7 then do; if PCT_POST_FEV1_V1 >=80 then GOLD_Stage_COPD_Severity =1; else if 50<=PCT_POST_FEV1_V1 <80 then GOLD_Stage_COPD_Severity =2; else if 30<=PCT_POST_FEV1_V1 <50 then GOLD_Stage_COPD_Severity =3; else if .Z<PCT_POST_FEV1_V1 <30 then GOLD_Stage_C…
CB_DIAGNOSED_V1	Chronic bronchitis diagnosed by a health professional reported at Visit 1 (Yes=1, No=0, Unknowns treated as missing)	0=No chronic bronchitis or chronic bronchitis not diagnosed by a health professional 1=Yes chronic bronchitis diagnosed by a health professional 2=Yes chronic bronchitis, but unsure if it was diagnosed by a health professional Missing=RDS20 missing or unsure of chronic bronchitis or yes chronic bronchitis but missing diagnosis by a health professional
CHRONIC_BRONCHITIS_SGR_V1	Chronic Bronchitis defined by questions 1 and 2 on the SGRQ at Visit 1	"0=No 1=Yes Missing=missing(SGR01) or missing(SGR02)"
PEX_HOS_IND	Total count of independent exacerbations requiring hospitalization since entering the study through the first of withdrawal or the end of bridge	units = number of exacerbations Missing = No independent hospitalizations for an exacerbation
PEX_TOT_365_A	Total count of exacerbations in 365 days since entering the study (.N for participants who withdrew prior to 365 days, Missing for participants not successfully	units = number of exacerbations Missing = Unable to successfully contact participant (FUQ01) for all follow-up phone calls that occurred during the time period of interest and no clinic visit occurred during the time period of interest .N = Withdrew during the time period of interest
PEX_TOT_V1	Total Exacerbations in the last 12 months reported at Visit 1 (retrospective)	units = number of exacerbations Missing = Indicator of episode of breathing problems in the last 12 months (BEQ01) is missing or any exacerbation indictor is missing for all exacerbation episodes in the last 12 months at Visit 1
PCT_PRE_FEV1_V1	Percentage of observed prebronchodilator FEV1 out of predicted FEV1 (100*(sfv45_Derv/pred_FEV1_V1)) at Visit 1	units = percent Missing=SFV45_DERV is missing
EMPH950_HIGH_V1_A	Emphysema > ULN (defined by reference equation) at Visit 1 ULN updated	0=BOTH_PCT_BE_950 < emph_ULN01_A 1=BOTH_PCT_BE_950 >= emph_ULN01_A Missing if BOTH_PCT_BE_950 (from CT TLC) or EMPH_ULN01_A are missing
WHITE	Indicator of subject classified as "White" based on Ancestry PCs
BLACK	Indicator of subject classified as "Black" based on Ancestry PCs
CONTROL_NEVER_SMOKED	Indicator of Control who never smoked
GOLD0	Indicator of GOLD_STAGE_COPD_SEVERITY_V1=0
GOLD1	Indicator of GOLD_STAGE_COPD_SEVERITY_V1=1
GOLD2	Indicator of GOLD_STAGE_COPD_SEVERITY_V1=2
MALE	Indicator of Sex="Male"
FORMER_SMOKER	Indicator of Whether Subject has even been a smoker
PC1-PC10	First 10 (Ancestry) Genotype Principal Components
RS75401036_A	Number of copies of 'A' Allele at rs75401036	equal to 0, 1, or 2
RS10001928_C	Number of copies of 'C' Allele at rs10001928	equal to 0, 1, or 2
RS140324259_C	Number of copies of 'C' Allele at rs140324259	equal to 0, 1, or 2
RS16866419_C	Number of copies of 'C' Allele at rs16866419	equal to 0, 1, or 2
