# Supplementary material for: Genetic regulators of sputum mucin concentration and their associations with COPD phenotypes
Source: PLoS Genet. 2023 Jun 23;19(6):e1010445. doi: 10.1371/journal.pgen.1010445 (PMC10325042; doi:10.1371/journal.pgen.1010445)
Supplement: S4 File — (XLSX) [file pgen.1010445.s032.xlsx]

## Sheet: full_data_SP_all_subjects_final
DUMMY_ID	AGE_DERV_V1	SMOKING_PACK_YEARS_V1	CURRENT_SMOKER_V1	GOLD_STAGE_COPD_SEVERITY_V1	CB_DIAGNOSED_V1	CHRONIC_BRONCHITIS_SGR_V1	PEX_HOS_IND	PEX_TOT_365_A	PEX_TOT_V1	PCT_PRE_FEV1_V1	EMPH950_HIGH_V1_A	WHITE	BLACK	CONTROL_NEVER_SMOKED	GOLD0	GOLD1	GOLD2	MALE	FORMER_SMOKER	PC1	PC2	PC3	PC4	PC5	PC6	PC7	PC8	PC9	PC10	RS75401036_A	RS10001928_C	RS140324259_C	RS16866419_C
1002	65	41	0	4	1	1	2	0	0	18.028373134	1	1	0	0	0	0	0	1	1	0.0102	0.009	0.0033	0.0048	0.0083	-0.0008	0.0012	0.0026	-0.002	-0.0068	0	0	2	0
1012	66	70.5	0	3	0	0	1	0	2	44.710953067	1	1	0	0	0	0	0	0	1	0.0092	0.0089	0.0031	0.0045	0.0066	-0.0008	0.0011	0.0016	0.0016	0.0052	0	0	0	0
1017	70	45	0	0	0	0	NA	0	0	76.147748541	1	1	0	0	1	0	0	0	1	0.0096	0.0097	0.0023	0.0033	0.0094	0.0001	0.0046	0.0119	-0.005	0.0009	0	0	0	0
1020	51	0	0	NA	0	0	NA	0	0	94.021080654	0	1	0	1	0	0	0	1	0	0.0091	0.0084	0.0032	0.0036	-0.0002	-0.0008	0.0002	0.0083	0.0006	0.0052	0	0	0	0
1029	69	57	0	1	0	0	NA	0	0	91.461223267	0	1	0	0	0	1	0	1	1	0.0077	0.0072	-0.0012	0.0041	-0.0523	0.0073	-0.0051	-0.0032	0.0287	0.0569	0	0	0	0
1030	44	0	0	NA	0	0	NA	0	0	93.371773419	0	0	1	1	0	0	0	0	0	-0.0175	0.0048	0.0025	0.0024	0.0008	-0.002	-0.0061	0.0177	0.0089	0.0108	0	0	0	0
1041	71	0	NA	NA	0	0	NA	0	0	124.687741	NA	1	0	0	0	0	0	1	0	0.0096	0.0093	0.004	0.0059	0.0047	-0.0033	0.0034	0.0042	-0.005	0.0037	0	0	0	0
1051	40	0	0	NA	0	0	NA	0	0	78.926911462	0	1	0	1	0	0	0	1	0	0.0097	0.0089	0.0033	0.0043	0.008	0.0006	0.0014	-0.003	0.0013	0.0029	0	0	0	0
1055	67	45	0	3	1	1	1	0	2	30.594542354	1	1	0	0	0	0	0	0	1	0.0096	0.0082	0.0041	0.0036	0.0076	-0.0013	-0.0027	0.0178	-0.0072	0.0016	0	0	0	0
1057	61	42	1	0	1	0	NA	1	1	88.277499729	0	1	0	0	1	0	0	0	0	0.0095	0.009	0.0044	0.0034	0.0083	-0.0018	-0.0021	0.0109	-0.0061	-0.0009	0	0	0	0
1058	40	33	1	0	1	1	NA	0	3	93.008739109	0	1	0	0	1	0	0	0	0	0.0092	0.0083	0.0037	0.0035	0.0138	0.0021	-0.0012	0.0053	0.0009	0.0083	0	0	1	0
1059	71	55	0	0	0	0	NA	0	0	64.269070055	0	1	0	0	1	0	0	1	1	0.0091	0.0089	0.0026	0.0047	0.0084	-0.0027	0.002	0.0071	-0.0046	-0.0029	0	0	0	0
1061	76	50	0	2	0	1	NA	0	0	52.185646683	0	1	0	0	0	0	1	1	1	0.0093	0.0089	0.0044	0.0044	0.0115	-0.0027	0.0021	0.0042	-0.0081	-0.0006	0	1	1	1
1067	69	22.5	1	3	1	1	NA	1	0	36.864716733	0	1	0	0	0	0	0	1	0	0.009	0.008	0.0033	0.0035	0.0118	0.0015	-0.0018	-0.0118	0.0159	0.0183	0	0	0	0
1070	73	70	0	2	0	0	NA	0	0	56.352319218	1	1	0	0	0	0	1	1	1	0.0091	0.0091	0.0034	0.0034	0.0037	-0.005	-0.0006	0.0029	0.0011	0.0064	0	0	0	0
1072	49	33	1	0	0	0	NA	0	0	95.782354958	0	1	0	0	1	0	0	1	0	0.0097	0.0086	0.0038	0.0034	0.011	-0.0002	-0.0009	0.0114	-0.0026	-0.0047	0	0	1	0
1075	75	60	0	1	0	0	NA	0	0	74.589136442	0	1	0	0	0	1	0	1	1	0.0093	0.009	0.0036	0.0052	0.0077	0.0009	-0.0018	0.008	-0.007	-0.003	0	0	0	1
1078	55	400	1	1	0	1	NA	0	0	74.81269834	0	1	0	0	0	1	0	1	0	0.0095	0.0092	0.0033	0.0029	0.0062	0.0019	0.0002	-0.0007	-0.006	-0.0019	0	0	0	0
1079	67	55.5	0	0	0	0	NA	0	1	89.36970296	0	1	0	0	1	0	0	1	1	0.0097	0.0086	0.0032	0.0035	0.0141	-0.0024	0.0005	0.0076	-0.0145	0.0052	0	0	0	0
1083	72	54	0	3	NA	1	NA	0	1	32.756552214	1	0	1	0	0	0	0	0	1	-0.0217	0.0043	0.0009	0.0026	0.0053	0.0008	-0.0068	0.0177	0.0089	0.0127	0	0	0	0
1087	69	80	0	3	0	0	1	1	0	32.91193149	1	1	0	0	0	0	0	1	1	0.0098	0.0091	0.0043	0.0034	0.0132	0.0018	-0.0013	0.0061	-0.0029	0.0024	0	0	0	0
1094	73	90	1	0	0	0	NA	0	0	95.608440688	0	1	0	0	1	0	0	1	0	0.0097	0.0094	0.0045	0.0036	0.0177	0.0008	-0.0048	0.0037	0.0015	0.003	0	0	0	0
1098	64	21	1	0	0	1	NA	0	0	96.825716286	0	1	0	0	1	0	0	0	0	0.009	0.0089	0.001	0.0044	-0.0173	0.005	-0.0007	-0.0008	0.0106	0.0065	0	0	0	0
1104	63	76	0	4	1	0	NA	0	0	18.334577097	1	1	0	0	0	0	0	1	1	0.009	0.0091	0.0022	0.0038	0.0047	-0.0021	-0.0036	0.0033	-0.0051	-0.0025	0	0	0	0
1108	70	40	1	0	0	NA	NA	0	0	93.790082533	0	1	0	0	1	0	0	0	0	0.0097	0.0088	0.0045	0.0035	0.0054	-0.0002	-0.0019	0.0055	0.005	0.0044	0	0	0	0
1109	57	40	1	0	0	1	NA	0	0	116.74277616	0	1	0	0	1	0	0	0	0	0.0089	0.0084	0.0015	0.0047	-0.0052	0.0007	-0.0002	0.0002	0.007	0.0143	0	0	0	0
1112	50	25.5	1	0	0	0	NA	1	1	65.313588265	0	0	1	0	1	0	0	1	0	-0.023	0.0038	0.0002	0.0034	0.0024	-0.0033	-0.0083	0.0146	0.0191	0.0094	0	0	0	0
1116	73	35	0	0	0	0	NA	0	0	95.744146985	0	1	0	0	1	0	0	1	1	0.0091	0.0086	0.0034	0.0042	0.0059	-0.0025	-0.0024	0.0031	-0.0029	0.0067	1	1	0	1
1121	71	40	0	1	0	0	NA	0	0	88.796091696	1	1	0	0	0	1	0	1	1	0.0098	0.0083	0.0048	0.003	0.0158	-0.0011	0.0006	0.0034	-0.0033	0.0011	0	1	1	0
1124	64	46	0	2	0	0	NA	0	0	54.324987201	1	0	1	0	0	0	1	0	1	-0.014	0.0053	0.0019	0.0027	0.0067	0.0015	-0.0015	0.0132	0.0045	0.0053	0	0	0	2
1127	43	56	1	0	0	1	NA	N	0	86.907578788	NA	0	1	0	1	0	0	1	0	-0.0241	0.0037	-0.0002	0.0018	0.0053	0	-0.0061	0.0113	0.0091	0.012	0	0	0	2
1142	43	0	0	NA	0	0	NA	NA	0	107.15092452	1	1	0	1	0	0	0	1	0	0.0073	-0.0009	0.0101	-0.0169	-0.0011	-0.0034	0.0012	0.0058	-0.0031	0.0003	0	0	1	0
1150	65	80	0	1	0	1	NA	0	0	105.89975838	1	1	0	0	0	1	0	1	1	0.0095	0.0087	0.0043	0.0045	0.0078	0.0008	-0.0049	0.007	-0.0067	0.0061	0	0	0	0
1152	63	78	1	0	0	1	NA	0	3	71.411649308	0	1	0	0	1	0	0	0	0	0.0094	0.009	0.003	0.0031	0.0049	-0.0005	0.0042	0.0059	-0.0067	0.0005	0	0	1	0
1155	74	21	0	3	0	1	NA	3	1	33.229444767	1	1	0	0	0	0	0	0	1	0.0097	0.009	0.0034	0.0052	0.0062	-0.003	-0.0018	0.0083	-0.0061	-0.0024	0	0	0	0
1160	68	52.5	0	2	0	0	NA	0	0	71.564876065000007	0	1	0	0	0	0	1	1	1	0.0096	0.0091	0.0021	0.0038	0.0019	0.0005	-0.0024	0.0007	0.0012	0.015	0	0	0	0
1162	61	46	1	0	0	1	NA	0	0	112.48002646	0	1	0	0	1	0	0	1	0	0.0045	0.0021	0.0083	-0.0165	-0.0205	0.0027	0.0036	-0.0044	-0.005	-0.0294	0	0	2	0
1163	73	20	0	2	1	1	NA	0	0	41.249398649	1	1	0	0	0	0	1	0	1	0.0095	0.0093	0.0028	0.0053	0.0063	0.0013	-0.0018	-0.0046	-0.0006	0.0083	0	0	0	0
1165	75	50	0	2	1	1	NA	1	3	61.045492403	0	1	0	0	0	0	1	1	1	0.0067	0.0084	0.0034	0.0042	0.0019	0.0021	-0.0016	0.0141	-0.0013	0.0009	0	0	0	0
1173	67	36	0	2	0	0	NA	0	0	56.74334985	1	1	0	0	0	0	1	0	1	0.0091	0.009	0.0043	0.0051	0.003	-0.0009	0.0031	0.0033	0.0007	0.0035	0	0	0	1
1180	77	38	0	3	1	1	1	1	2	35.477718608000004	1	1	0	0	0	0	0	0	1	0.0095	0.0089	0.0023	0.0035	-0.0032	0.0007	-0.0018	0.0042	0.0028	0.0077	0	0	0	0
1186	71	24.5	0	1	1	0	NA	NA	0	72.061197951	0	1	0	0	0	1	0	1	1	0.0094	0.0083	0.0027	0.0049	0.004	-0.0015	-0.0017	-0.0015	0.0005	0.0117	0	0	0	0
1187	75	50	0	1	0	NA	NA	0	0	85.730747675	0	1	0	0	0	1	0	1	1	0.0095	0.0091	0.0041	0.0042	0.014	0	-0.0005	0.0078	-0.0044	0.0025	0	0	1	1
1189	41	24	1	0	1	NA	NA	0	2	85.033748891	0	0	1	0	1	0	0	0	0	-0.0284	0.0024	0.0016	-0.0026	-0.0002	0.0023	-0.0007	0.0097	0.0037	0.0179	0	0	0	1
1193	64	30	0	2	0	0	1	0	0	53.450627561	1	1	0	0	0	0	1	1	1	0.0094	0.0087	0.0033	0.0044	0.0049	-0.0039	0.0013	0.009	-0.0103	-0.001	0	0	0	0
1195	72	137.5	0	2	1	0	NA	0	0	47.070991389	0	1	0	0	0	0	1	1	1	0.0098	0.009	0.0035	0.0039	0.0084	0.0001	0.0008	0.0119	-0.0057	0.0012	0	0	0	0
1196	64	75	1	1	0	1	NA	0	0	69.447845127	1	0	0	0	0	1	0	0	0	-0.0034	0.0064	0.0028	0.0034	0.0086	-0.0009	-0.0101	0.0084	-0.0013	0.0009	0	0	0	0
1197	49	26	1	3	0	1	NA	0	2	31.622401941	1	1	0	0	0	0	0	1	0	0.0098	0.0084	0.0037	0.0041	0.0048	-0.001	-0.0019	0.0109	-0.0088	-0.009	0	0	0	0
1198	54	24	1	1	0	1	1	0	1	65.834822556	0	0	1	0	0	1	0	0	0	-0.0262	0.0036	0.0005	0.0013	0.0032	-0.0007	-0.0048	0.0167	0.0083	0.0045	0	0	0	0
1219	43	39	1	0	0	0	NA	0	0	85.327811705	0	0	1	0	1	0	0	1	0	-0.0268	0.0034	0.0002	0.0015	0.0014	-0.0044	-0.0112	0.0162	0.0087	0.0095	0	1	1	0
1220	70	50	0	3	0	1	1	0	0	31.958163486	0	1	0	0	0	0	0	1	1	0.0094	0.0091	0.0027	0.0039	0.0053	0.0005	-0.0005	0.0114	-0.0061	-0.0002	0	1	0	2
1223	65	39	0	3	0	0	NA	N	1	33.005002305	1	1	0	0	0	0	0	1	1	0.0093	0.0088	0.0046	0.0034	0.0112	-0.0025	-0.0045	0.0039	-0.0029	0.0069	0	0	0	0
1227	48	32	1	2	0	0	1	0	0	72.922806678	0	0	1	0	0	0	1	1	0	-0.0154	0.0049	0.0024	0.0007	0.0032	-0.0036	-0.0084	0.0101	0.0067	0.0076	0	1	0	0
1231	71	90	0	0	0	0	NA	0	0	75.39480149	0	1	0	0	1	0	0	1	1	0.0082	0.0087	0.0031	0.004	0.01	0.0017	0.0015	0.0083	-0.0032	0.0013	0	0	0	0
1242	72	30	0	1	1	1	NA	0	0	81.258917362	1	1	0	0	0	1	0	0	1	0.0088	0.0087	0.0034	0.0032	0.0011	-0.0027	0.0008	0.0062	-0.0017	-0.0026	0	0	0	0
1243	63	45	1	3	NA	1	1	0	3	26.31585127	1	1	0	0	0	0	0	0	0	0.0086	0.0086	0.0023	0.0044	-0.0204	-0.0002	-0.0005	0.0037	0.0013	0.0042	0	0	0	0
1246	64	72	1	0	0	NA	NA	0	0	88.091252672	0	1	0	0	1	0	0	1	0	0.0099	0.0083	0.0037	0.0038	0.0138	0	0.0008	-0.0009	-0.0027	0.0098	0	0	0	0
1254	59	40	0	4	1	0	NA	2	2	16.03261705	1	1	0	0	0	0	0	1	1	0.0096	0.0093	0.003	0.0034	0.0071	-0.0034	0.0004	0.0083	-0.0079	0.0022	0	0	0	0
1256	54	42	1	4	1	1	NA	0	3	23.819895329	1	1	0	0	0	0	0	1	0	0.0095	0.0093	0.0038	0.0049	0.0076	0.0028	-0.0017	0.0071	-0.0104	0.0005	0	0	1	0
1265	75	86	0	3	0	0	NA	0	0	44.448130757	0	0	0	0	0	0	0	1	1	0.0034	-0.0364	0.0124	0.0121	0.0025	0.0675	-0.0021	0.0167	-0.0034	0.0112	0	0	0	0
1272	76	63	1	1	0	1	NA	0	0	89.985793598	0	1	0	0	0	1	0	0	0	0.0095	0.0087	0.0027	0.0036	0.0077	-0.0054	-0.0057	0.0045	-0.0045	0.0033	1	0	0	1
1276	68	60	1	1	0	1	NA	0	0	66.799358043	0	0	1	0	0	1	0	1	0	-0.0231	0.0041	0.0021	0.0022	0.0028	0.0008	-0.0177	0.0144	0.011	0.0114	0	0	0	1
1277	57	0	0	NA	0	0	NA	N	0	98.104774616	0	0	0	1	0	0	0	1	0	0.0062	-0.0081	0.0156	-0.0426	-0.0031	0.0002	-0.0016	0.0112	0.0022	0.0127	0	0	0	0
1283	70	67.5	0	2	1	1	NA	0	0	60.492022782	0	1	0	0	0	0	1	0	1	0.0098	0.0087	0.0033	0.0043	0.0113	0.0006	-0.0023	-0.0001	0	0.0028	0	0	1	0
1289	73	87.5	NA	0	NA	1	1	0	0	77.040364526	NA	1	0	0	1	0	0	1	0	0.0097	0.0089	0.0041	0.0046	0.0036	-0.0019	0.0007	0.0068	-0.0048	-0.0071	0	0	0	0
1290	67	67.5	1	3	1	1	1	0	0	29.889532151	1	1	0	0	0	0	0	1	0	0.0097	0.0088	0.0037	0.0026	0.0026	-0.0008	-0.002	0.0052	-0.0037	-0.0016	0	0	0	1
1293	70	44	0	0	0	NA	1	0	0	104.19441893	1	1	0	0	1	0	0	0	1	0.0095	0.0086	0.0039	0.0038	0.0005	-0.0012	0.0001	0.0008	0.0027	0.0091	0	0	2	0
1295	70	30	0	0	0	0	NA	0	0	80.262750873	0	1	0	0	1	0	0	0	1	0.0089	0.0088	0.0028	0.003	0.0007	0.0002	-0.0029	0.01	0.0023	-0.0012	0	1	0	0
1301	61	92	1	3	0	1	NA	0	0	29.393028184	1	0	1	0	0	0	0	0	0	-0.0259	0.0031	0.002	0.0017	0.0014	-0.0002	-0.0016	0.0188	0.0139	0.0103	0	0	0	1
1304	54	30	1	0	1	1	2	0	2	101.94710045	1	0	1	0	1	0	0	0	0	-0.0227	0.0039	0.0028	0.0009	0.0034	0.0008	-0.0058	0.0115	0.0088	0.0113	0	0	0	0
1307	54	60	1	2	1	1	NA	0	0	51.577736671	0	1	0	0	0	0	1	1	0	0.009	0.0091	0.0037	0.0047	0.0054	-0.0002	-0.0027	0.0094	-0.0055	0.0024	0	0	0	0
1308	69	53	0	4	0	0	NA	1	1	21.522354782	1	1	0	0	0	0	0	0	1	0.0094	0.0092	0.0037	0.0039	0.0141	-0.0018	0.0015	0.0088	-0.0068	0.0043	0	0	0	0
1310	44	66	1	0	NA	1	NA	0	0	91.066524288	0	1	0	0	1	0	0	1	0	0.0094	0.0094	0.004	0.0037	0.0094	-0.0019	-0.0044	0.0076	-0.0038	-0.0016	0	0	0	0
1312	43	50	1	0	0	0	NA	0	0	97.990138631	0	1	0	0	1	0	0	1	0	0.0098	0.0087	0.0038	0.005	0.006	-0.0014	-0.0029	0.0072	-0.0096	-0.0044	0	0	2	0
1316	62	90	1	2	1	1	NA	7	2	43.620302015	1	1	0	0	0	0	1	0	0	0.0094	0.0091	0.0041	0.003	0.0077	-0.0029	0.0001	0.0046	-0.009	-0.001	0	0	0	0
1320	62	24	0	0	0	0	NA	0	0	104.54886896	0	0	1	0	1	0	0	1	1	-0.014	0.0038	0.0036	0.001	0.0008	-0.0016	-0.004	0.0099	0.0037	0.0061	0	0	0	0
1323	70	35	1	0	1	0	NA	0	0	150.56381173	0	0	1	0	1	0	0	0	0	-0.0094	0.0056	0.0019	0.0032	0.0054	0.0007	0.0021	0.0138	-0.0016	0.0015	0	1	0	1
1324	73	112.5	0	2	1	0	NA	1	0	58.972941063	0	1	0	0	0	0	1	1	1	0.0095	0.009	0.0037	0.0017	0.0112	-0.0014	-0.0025	0.0066	-0.0053	0.0086	0	1	1	0
1331	68	44	0	3	1	0	NA	0	0	34.060865678	1	1	0	0	0	0	0	0	1	0.009	0.0076	0.0038	0.0001	0.0014	-0.0009	-0.0024	0.0078	-0.0079	0.0048	0	0	0	0
1333	52	0	0	NA	0	0	NA	0	0	99.130466219	0	0	1	1	0	0	0	1	0	-0.0234	0.0037	0.0023	0.0026	0.0036	-0.0015	-0.0007	0.0141	0.014	0.0094	0	0	0	0
1344	73	20	0	2	0	1	NA	0	0	54.573606198	0	0	1	0	0	0	1	0	1	-0.0139	0.0054	0.0011	0.0031	0.0028	0.001	-0.0048	0.0062	0.0147	0.0092	0	0	1	0
1350	67	52.5	0	2	0	0	NA	0	0	69.363045292	0	1	0	0	0	0	1	1	1	0.0101	0.0091	0.0043	0.004	0.0081	-0.0021	-0.0023	0.0169	-0.0097	-0.0015	0	0	1	0
1358	65	31.5	NA	1	NA	0	NA	0	0	102.91991025	NA	1	0	0	0	1	0	1	0	0.0096	0.0089	0.0039	0.0033	0.0003	-0.0022	-0.0018	0.0072	-0.0036	-0.0019	0	0	0	0
1359	48	35	1	0	0	0	NA	0	0	77.468129532	0	0	1	0	1	0	0	1	0	-0.0256	0.0037	0.0031	-0.0007	0.0056	-0.0025	-0.0057	0.0146	0.0126	0.0106	0	0	0	1
1362	70	55	0	1	0	0	NA	0	0	103.31192858	1	1	0	0	0	1	0	0	1	0.0093	0.0088	0.0033	0.0036	0.0066	-0.0006	-0.0066	0.0117	-0.0075	0.0057	0	0	0	0
1370	62	70.5	1	1	NA	1	NA	4	2	79.841748584	0	1	0	0	0	1	0	1	0	0.0094	0.0083	0.0032	0.0022	0.0102	-0.005	0.0016	0.0061	-0.0073	0.0042	0	0	1	1
1387	63	64.5	1	2	0	0	NA	0	0	53.556194717	0	1	0	0	0	0	1	1	0	0.0093	0.009	0.0016	0.0039	0.0041	-0.002	-0.0021	0.0048	0.0008	0.0058	0	0	0	0
1395	65	40	1	0	1	1	NA	0	1	84.247919113	0	1	0	0	1	0	0	0	0	0.0093	0.0086	0.0041	0.0039	0.0067	-0.0005	-0.0005	0.006	-0.0008	0.0033	0	0	0	0
1401	68	30	0	1	0	0	NA	0	0	66.433535581	0	1	0	0	0	1	0	1	1	0.0077	0.0069	-0.0006	0.0047	-0.0577	0.006	-0.0038	-0.0019	0.0247	0.0526	0	0	1	0
1402	55	42	0	4	1	1	NA	0	1	20.680152658	1	1	0	0	0	0	0	1	1	0.0097	0.0088	0.0034	0.0042	0.0089	-0.0033	-0.0032	0.0058	-0.0002	0.0004	0	0	0	0
1403	65	30	0	1	0	NA	NA	0	0	79.938447888	0	1	0	0	0	1	0	0	1	0.0079	0.008	-0.0011	0.0041	-0.0461	0.0025	-0.0004	-0.0016	0.0079	0.0147	0	0	0	0
1407	58	40	0	2	1	NA	NA	0	0	45.333275563	0	1	0	0	0	0	1	1	1	0.0099	0.009	0.0035	0.0042	0.012	0.0005	-0.0053	0.0078	-0.0017	-0.0008	0	0	0	0
1416	61	22.5	0	0	0	0	NA	0	0	101.95208654	0	0	0	0	1	0	0	0	1	-0.0107	0.0057	0.0031	0.001	0.0071	0.0022	-0.0011	0.0149	0.0096	0.0044	0	0	0	0
1425	67	22.5	0	3	NA	NA	NA	2	2	29.226743617	1	0	1	0	0	0	0	1	1	-0.0111	0.0033	0.0026	0.003	-0.0094	-0.0048	0.0028	0.013	-0.0001	-0.0034	0	1	0	0
1428	52	31	0	4	0	1	NA	0	0	24.618442697	1	0	0	0	0	0	0	1	1	-0.0096	-0.0169	0.0058	0.0064	-0.0001	0.0343	-0.004	0.0185	0.0059	0.0108	0	0	0	1
1430	76	30	0	1	0	0	NA	1	0	67.698564364	1	0	1	0	0	1	0	0	1	-0.0144	-0.0061	0.0028	0.0063	-0.0022	-0.0046	-0.0018	0.0217	0.0222	0.0167	0	0	0	0
1439	77	48	0	4	0	0	NA	N	2	15.434951164	1	1	0	0	0	0	0	0	1	0.0094	0.0091	0.0036	0.0045	0.0089	-0.0009	-0.0016	0.0069	-0.0063	0.0059	0	0	0	0
1445	65	45	1	2	0	1	NA	0	0	54.522515011	1	1	0	0	0	0	1	0	0	0.0093	0.0093	0.003	0.0026	0.0117	0.0011	-0.0007	0.0086	-0.0008	0.0051	0	0	0	0
1447	60	60	0	0	1	1	NA	0	0	76.640415332	0	1	0	0	1	0	0	1	1	0.0091	0.0093	0.0035	0.0031	0.0039	-0.0016	0.0007	0.0023	-0.0052	0	0	0	1	0
1448	72	39	0	2	0	NA	1	1	1	62.651358227	0	1	0	0	0	0	1	1	1	0.0095	0.009	0.0037	0.0034	0.0101	0.0001	0.0042	0.0079	-0.0069	0.0045	0	0	0	0
1454	59	40	0	1	0	1	NA	0	0	63.945066464	1	0	1	0	0	1	0	0	1	-0.0235	0.0037	0.0018	0.0018	0.0034	0.0047	-0.0009	0.0118	0.0071	0.0149	0	0	0	1
1456	49	0	0	NA	0	0	NA	0	0	115.49772306	0	1	0	1	0	0	0	1	0	0.0072	-0.0001	0.0114	-0.022	-0.0192	0.0027	-0.0008	0.0019	-0.0013	-0.0167	0	0	1	0
1458	50	55.5	1	0	1	1	NA	1	0	70.126311155	0	1	0	0	1	0	0	0	0	0.0093	0.0091	0.0039	0.0035	0.0012	-0.0001	0.0002	0.0049	-0.0054	0.003	0	0	0	0
1461	55	0	0	NA	0	0	NA	0	0	103.4808127	0	1	0	1	0	0	0	0	0	0.0092	0.0082	0.0025	0.0034	-0.0016	0.0014	0	-0.0019	0.0102	0.0211	0	0	1	0
1475	74	26.25	1	3	0	1	1	0	0	30.40346515	1	0	1	0	0	0	0	1	0	-0.0136	0.0048	0.0015	0.0011	0.0065	-0.001	-0.0082	0.0158	-0.0002	0.007	0	0	1	0
1477	53	30	1	0	0	1	NA	0	0	94.214464703	0	0	1	0	1	0	0	0	0	-0.0243	0.0036	-0.0001	0.0009	0.0021	0.002	-0.0119	0.0208	0.0144	0.0061	0	0	0	1
1484	61	57.6	0	0	0	0	NA	2	0	98.310960165	0	0	1	0	1	0	0	0	1	-0.0238	0.0039	0.0009	0.0015	-0.0042	0.0011	-0.0065	0.0156	0.0111	0.015	0	0	0	1
1485	71	162	0	2	1	0	NA	0	0	34.385564085	1	1	0	0	0	0	1	0	1	0.0094	0.0089	0.003	0.003	0.0129	-0.0056	-0.0031	-0.0008	0.0002	0.0084	0	0	0	1
1487	59	66	1	2	1	1	NA	1	1	49.237631579	0	1	0	0	0	0	1	1	0	0.0092	0.0089	0.0021	0.0035	0.0053	0.0002	-0.0024	0.002	-0.0056	0.0019	0	0	0	0
1489	47	34.5	0	0	0	0	NA	0	0	102.16529644	1	1	0	0	1	0	0	0	1	0.0097	0.009	0.0027	0.0042	0.0033	-0.0023	-0.0024	0.0059	-0.0011	0.0077	1	0	0	0
1495	63	30	1	3	1	1	NA	0	1	45.958107905	0	1	0	0	0	0	0	1	0	0.0073	0.0073	-0.0025	0.0037	-0.059	0.0025	-0.0053	-0.0058	0.0382	0.0622	0	0	0	0
1497	50	0	0	NA	0	0	NA	0	1	105.59067752	0	1	0	1	0	0	0	0	0	0.0093	0.0091	0.0027	0.0032	-0.0008	0.0006	-0.0009	0.0056	-0.0015	0.0088	0	0	0	0
1498	71	0	0	NA	0	0	NA	0	0	79.373971761	0	1	0	1	0	0	0	0	0	0.0085	0.0083	-0.0002	0.005	-0.0385	0.0014	-0.0042	-0.0022	0.0073	0.0133	0	0	0	1
1503	57	54	1	0	0	1	NA	0	0	91.185221691	0	1	0	0	1	0	0	1	0	0.0087	0.0085	0.004	0.0021	0.0039	-0.0013	-0.001	0.0085	-0.0011	0.0024	0	0	0	0
1506	54	34	0	0	1	0	NA	0	0	90.493444134	0	0	0	0	1	0	0	0	1	0.0097	0.0092	0.005	0.0044	0.0033	-0.0032	0.0005	0.0064	0.0006	-0.001	0	0	0	0
1510	52	25	1	0	0	0	NA	0	0	96.525141745	0	0	1	0	1	0	0	1	0	-0.0221	0.0038	0.0017	0.0011	0.0027	-0.0051	-0.0027	0.0166	0.0075	0.0094	0	0	1	1
1523	58	40	1	2	0	1	NA	0	0	66.663777532	0	1	0	0	0	0	1	1	0	0.0095	0.0086	0.004	0.0038	0.0161	0	0.0003	-0.0012	0.0034	0.0081	0	0	0	0
1528	40	31	1	0	0	1	NA	NA	0	87.273705931	0	1	0	0	1	0	0	0	0	0.0094	0.0088	0.0044	0.005	0.0103	-0.002	-0.0022	0.0103	-0.0046	0.0008	0	0	1	0
1534	55	39	1	0	0	0	NA	0	0	106.7327875	0	0	0	0	1	0	0	0	0	-0.0141	0.0026	0.0031	-0.0032	-0.0046	0.0031	-0.0117	0.009	0.0103	0.0215	0	0	0	0
1543	62	22.5	0	2	0	0	NA	0	1	40.938126202	1	0	1	0	0	0	1	0	1	-0.0252	0.0025	0.0009	0.0001	0.0045	0.0018	0.0016	0.0113	0.0056	0.0117	0	0	0	1
1545	72	57	0	0	0	1	NA	0	0	95.380123891	0	1	0	0	1	0	0	1	1	0.0094	0.0087	0.0035	0.0041	0.0033	0.0025	0.0015	0.0044	-0.0021	-0.0027	0	0	0	0
1546	73	100	0	0	0	1	NA	0	0	59.722323131	NA	1	0	0	1	0	0	1	1	0.0096	0.0094	0.0036	0.0043	0.0067	-0.0003	-0.0007	0.0079	-0.0046	0.0017	0	0	0	0
1552	66	63	0	2	1	1	NA	NA	2	56.134166731	1	1	0	0	0	0	1	1	1	0.0097	0.0095	0.003	0.0059	0.0052	0.0007	-0.0041	0.0112	-0.0077	-0.0023	0	0	0	0
1553	45	25	1	0	0	0	NA	NA	0	106.7848603	0	1	0	0	1	0	0	0	0	0.0098	0.0092	0.0035	0.0044	0.0115	-0.0016	-0.0043	0.0072	-0.0045	0.0019	1	0	0	0
1567	77	96	0	2	0	1	NA	0	0	58.511379874	1	1	0	0	0	0	1	1	1	0.0093	0.0086	0.0042	0.0039	0.0035	0.0004	-0.0004	0.0061	-0.0089	0.0001	0	0	1	0
1568	71	30	0	1	0	0	NA	0	0	80.461393758	0	1	0	0	0	1	0	1	1	0.0093	0.009	0.0033	0.005	0.0067	-0.0061	-0.0007	0.0106	-0.0018	0.0007	0	0	0	0
1569	80	106	0	2	0	1	NA	0	0	74.136578657	1	1	0	0	0	0	1	1	1	0.0094	0.0085	0.0023	0.0043	0.009	0.0003	0.0023	-0.0052	0.0111	0.0089	0	0	1	0
1571	60	40	1	0	0	NA	NA	N	0	100.2271972	0	1	0	0	1	0	0	1	0	0.0093	0.0091	0.0037	0.0042	0.0067	-0.0044	-0.0027	0.0045	-0.003	0.0052	0	0	0	0
1577	63	45	0	1	0	0	NA	NA	1	79.307881415	0	0	1	0	0	1	0	1	1	-0.024	0.0037	0.0006	0.0006	0.0002	0	-0.003	0.0126	0.0119	0.0053	0	0	0	2
1584	62	25	0	0	0	0	NA	0	0	104.4586823	1	1	0	0	1	0	0	0	1	0.0094	0.0087	0.0025	0.0048	0.015	-0.0009	0.0005	-0.003	-0.0017	0.0055	0	0	0	0
1589	76	29	0	0	0	0	NA	0	0	96.401943951	0	1	0	0	1	0	0	0	1	0.0092	0.007	0.0016	0.0033	0.0132	0.0026	-0.0033	-0.0137	0.0122	0.0191	0	0	0	0
1594	46	0	0	NA	0	0	NA	0	0	92.669149251	0	0	1	1	0	0	0	0	0	-0.0207	0.0041	0.0016	0.0024	0.0016	0.0017	-0.0052	0.0061	0.0106	0.0151	0	0	0	1
1599	51	37	0	2	1	0	NA	1	0	56.2821083	1	1	0	0	0	0	1	0	1	0.0095	0.0093	0.0033	0.0029	0.0027	0.0005	-0.0036	0.0061	-0.0083	0.0065	0	0	0	0
1601	65	47	1	2	0	0	NA	0	0	32.98688007	1	1	0	0	0	0	1	1	0	0.0022	0.0057	0.0037	-0.0025	-0.0165	0.0025	0.0025	0.003	0.0025	-0.0032	0	0	0	0
1603	53	51.25	1	2	0	1	NA	0	0	59.588603271	0	1	0	0	0	0	1	1	0	0.0092	0.009	0.0027	0.0037	0.0058	-0.0023	-0.0015	0.0069	-0.0002	0.0041	0	0	0	0
1605	65	35	0	0	0	0	NA	0	0	104.40735581	1	1	0	0	1	0	0	0	1	0.0076	0.0067	-0.0013	0.0037	-0.058	0.0038	-0.0057	-0.0114	0.038	0.0634	0	0	0	0
1617	72	50	1	0	0	1	NA	0	0	100.24126942	0	1	0	0	1	0	0	0	0	0.0095	0.0081	0.0033	0.0027	0.0127	0.0019	0.0002	-0.0151	0.0136	0.015	1	0	0	0
1621	50	72	1	2	0	1	2	1	0	47.978633901	0	1	0	0	0	0	1	1	0	0.0092	0.0096	0.0036	0.0029	0.0089	-0.0033	-0.0026	0.0035	-0.0024	0.0022	0	0	0	0
1631	56	40	1	2	0	1	1	1	0	59.150920529	0	1	0	0	0	0	1	1	0	0.0092	0.009	0.0016	0.0055	-0.0181	-0.0014	0.0037	0.0058	-0.0015	0.006	0	0	0	0
1638	69	49	0	2	1	1	NA	0	0	72.281006166	0	1	0	0	0	0	1	0	1	0.0094	0.009	0.0043	0.0045	0.0083	-0.0027	0.0004	0.0004	0.0032	0.0085	0	1	0	0
1642	76	80	0	1	0	1	1	1	0	67.629641717	0	1	0	0	0	1	0	1	1	0.0092	0.0093	0.0034	0.0046	0.0097	-0.0041	0.0012	-0.0015	-0.0047	0.0068	0	0	0	0
1643	64	40	1	3	0	1	NA	0	1	30.96132349	1	0	1	0	0	0	0	0	0	-0.0202	0.0043	0.0017	0.0012	0.0047	0.0001	-0.0041	0.0159	0.0116	0.0068	0	0	1	0
1646	59	46.5	1	0	0	1	NA	0	0	92.96789426	0	0	0	0	1	0	0	1	0	0.0061	-0.0052	0.0135	-0.0331	-0.0097	-0.0016	-0.0019	0.001	0.0074	0.0103	0	0	1	0
1650	50	30	NA	4	NA	0	NA	0	1	19.925520089	NA	1	0	0	0	0	0	1	0	0.0095	0.0084	0.0029	0.0046	0.0115	-0.0016	-0.0046	0.0069	-0.0052	0.0047	0	0	1	1
1654	69	20	0	2	1	1	NA	1	0	56.79816229	0	1	0	0	0	0	1	1	1	0.0098	0.009	0.0045	0.0037	0.0108	-0.0027	-0.003	0.0112	-0.0042	0.0026	0	0	0	0
1659	42	0	0	NA	0	0	NA	0	0	81.777443341	0	1	0	1	0	0	0	1	0	0.0093	0.0088	0.0003	0.0038	-0.0124	0.003	-0.0036	0.0028	0.0052	0.009	0	0	0	0
1662	67	25	1	0	0	0	NA	0	0	95.708144922	0	0	1	0	1	0	0	0	0	-0.0225	0.0038	0.0033	0.0017	0.0028	0.0028	-0.0153	0.0157	0.0181	0.003	0	0	0	0
1663	64	20	0	2	0	1	NA	0	0	55.316538538	1	1	0	0	0	0	1	1	1	0.0096	0.0093	0.0042	0.0048	-0.0008	-0.0007	-0.0016	0.008	-0.0018	0.0058	0	0	0	0
1670	51	0	0	NA	0	0	NA	0	0	114.06931701	0	1	0	1	0	0	0	1	0	0.0096	0.009	0.0043	0.0061	0.0096	-0.002	0.0015	0.0078	-0.0088	0.0004	0	0	1	0
1671	57	41	1	2	0	NA	NA	0	0	58.734774923	1	1	0	0	0	0	1	0	0	-0.0053	0.0046	0.0045	-0.0008	-0.015	-0.0004	-0.0017	0.0087	-0.0013	0.0052	0	0	0	0
1674	67	41.25	1	2	0	1	NA	3	0	54.433803825	0	1	0	0	0	0	1	1	0	0.0087	0.0084	0.0013	0.0034	-0.0187	0.0023	0.0008	0.0056	0.0024	0.0079	0	0	2	0
1681	72	100	0	0	0	0	NA	0	0	87.557788602	0	1	0	0	1	0	0	1	1	0.0075	0.0079	0.0001	0.003	-0.0422	-0.0026	0.0025	-0.004	0.012	0.0118	0	0	1	0
1686	65	60	0	3	1	0	NA	NA	0	22.418516814	1	1	0	0	0	0	0	1	1	0.0077	0.0082	-0.0013	0.0045	-0.0419	0.0008	0.001	-0.0037	0.0121	0.0182	0	0	0	0
1695	50	22	0	0	0	0	NA	0	1	94.462382898	0	1	0	0	1	0	0	1	1	0.0022	-0.0027	0.0123	-0.027	-0.0136	0.0018	0.0002	0.004	-0.0001	-0.0013	0	0	0	0
1698	79	126	0	2	0	0	NA	0	0	45.838835908	1	1	0	0	0	0	1	1	1	0.0081	0.0082	-0.0003	0.0027	-0.0411	0.0057	-0.0055	0.0006	0.0082	0.004	0	0	0	1
1703	43	34	0	0	0	0	NA	0	0	104.43631105	0	1	0	0	1	0	0	0	1	0.0094	0.009	0.004	0.0037	0.0045	-0.0015	0.0026	0.0082	-0.0057	-0.0002	0	0	0	0
1705	68	22	0	2	0	1	1	0	1	70.334653675	0	1	0	0	0	0	1	0	1	0.0097	0.0091	0.0034	0.0053	0.0101	-0.0016	-0.0002	0.0113	-0.0066	-0.0041	0	0	0	1
1713	74	62	0	2	0	0	NA	0	0	72.574659972	0	1	0	0	0	0	1	1	1	0.0095	0.0088	0.0039	0.0033	0.0026	0.0019	0.0008	0.0117	-0.0056	0.0004	0	0	1	1
1718	57	20	1	0	0	0	NA	0	0	96.672540334	0	0	1	0	1	0	0	1	0	-0.0223	0.0041	0.0025	0.0018	-0.0017	0.0033	-0.0024	0.0178	0.0192	0.0051	0	1	0	1
1721	52	38	1	0	0	0	NA	0	0	98.88153058	0	1	0	0	1	0	0	0	0	0.0081	0.0079	0.0037	0.0026	0.0095	-0.0013	-0.0065	0.0141	-0.0061	-0.011	0	1	1	0
1723	68	20	0	3	0	0	NA	0	0	34.097307557	1	1	0	0	0	0	0	1	1	0.0095	0.0092	0.004	0.0042	0.01	-0.0003	0.0001	0.0044	-0.007	0.0011	0	0	0	0
1728	74	80	0	2	0	1	NA	0	1	57.806361762	1	1	0	0	0	0	1	1	1	0.0089	0.0087	0.0038	0.0047	0.007	-0.002	0.0001	0.012	-0.0138	-0.0047	0	0	0	0
1729	69	80	0	3	1	1	NA	1	0	39.030706221	0	1	0	0	0	0	0	0	1	0.0093	0.0089	0.0035	0.0032	0.0109	-0.0049	-0.0008	0.0136	-0.0064	0.0003	0	0	0	0
1735	52	37.5	1	1	0	0	NA	0	0	85.595558171	0	1	0	0	0	1	0	1	0	0.0095	0.0092	0.004	0.004	0.0087	-0.0022	0.0046	0.0058	-0.0017	-0.001	0	0	0	0
1739	72	27	1	0	0	1	1	0	0	86.625389484	1	0	1	0	1	0	0	0	0	-0.0217	0.0044	0.0021	0.0011	0.0015	0.0013	-0.0076	0.0147	0.0001	0.0137	0	1	0	0
1742	48	25	NA	1	0	1	NA	3	6	95.706370136	NA	1	0	0	0	1	0	0	0	0.0098	0.0091	0.004	0.0044	0.0003	0.0006	-0.0024	0.0033	0.0023	0.0039	0	0	0	0
1746	54	37	1	0	0	0	NA	0	0	81.12886896	0	1	0	0	1	0	0	0	0	0.0088	0.0097	0.0026	0.0043	0.012	-0.0008	-0.0044	0.0017	-0.0018	-0.0043	0	0	0	0
1747	71	43	NA	4	NA	0	NA	6	3	22.576197671	NA	1	0	0	0	0	0	1	0	0.0096	0.0092	0.0038	0.0025	0.0057	-0.0007	-0.0023	0.0113	-0.0061	-0.0094	0	0	1	1
1754	70	30	0	3	0	0	NA	0	0	30.342295579	1	1	0	0	0	0	0	1	1	0.0079	0.0071	-0.0009	0.0027	-0.0553	0.009	-0.0034	-0.0048	0.0287	0.0638	0	0	0	0
1761	77	122	1	2	0	1	NA	1	0	62.992706923	0	1	0	0	0	0	1	0	0	0.0095	0.0083	0.0023	0.0036	-0.0032	-0.0038	0.0013	0.005	0.0026	0.0077	0	0	0	1
1764	64	45	0	0	NA	0	NA	0	0	107.03560225	0	0	0	0	1	0	0	1	1	0.0094	0.0088	0.0027	0.0041	-0.0083	-0.0017	0.0009	0.0112	-0.0045	0.0093	0	0	0	0
1775	65	46	0	2	1	0	NA	0	NA	81.271093406	0	1	0	0	0	0	1	1	1	0.0095	0.0088	0.0041	0.0049	0.0036	0.002	-0.0038	0.0063	-0.0055	0.0002	0	0	0	0
1780	66	31	0	2	0	0	NA	0	0	69.235721455	0	1	0	0	0	0	1	0	1	0.0096	0.0094	0.0045	0.0031	0.0023	0.0038	0.0009	0.0064	0.001	-0.007	0	0	2	0
1782	54	60	0	3	0	0	NA	0	0	38.261727329	1	1	0	0	0	0	0	0	1	0.0093	0.0091	0.0031	0.0048	0.0034	0.0021	-0.0002	0.0047	-0.0007	0.0036	0	0	0	1
1783	77	35	0	2	0	0	NA	0	0	61.594860807	0	1	0	0	0	0	1	0	1	0.0094	0.0087	0.0027	0.0036	0.0112	-0.0003	0.0021	0.0038	0.001	0.0019	0	0	1	0
1784	61	50	0	3	0	1	4	1	2	44.497312969	0	0	1	0	0	0	0	1	1	-0.025	0.0037	0.0008	0.0011	0.0045	-0.003	-0.0125	0.0137	0.0094	0.0063	0	0	0	1
1790	58	31.5	1	2	1	1	NA	0	1	69.140773776	0	1	0	0	0	0	1	0	0	0.0093	0.0091	0.004	0.0039	0.0071	0.0027	-0.0008	0.008	-0.0028	0.0058	0	0	0	0
1807	52	0	0	NA	0	0	NA	0	0	90.721141375	0	1	0	1	0	0	0	0	0	0.0013	0.0051	0.0047	-0.0035	-0.019	-0.001	0.0022	0.0055	0.0023	0.0017	0	0	0	2
1815	74	0	0	NA	0	0	NA	0	0	129.00866447	0	1	0	1	0	0	0	1	0	0.0093	0.0092	0.0023	0.0035	0.0107	-0.0035	0	0.0059	-0.0072	0.0022	0	0	0	1
1817	51	31	1	3	0	0	2	3	2	44.899262234	1	1	0	0	0	0	0	0	0	0.0095	0.0091	0.0044	0.0039	0.0104	0.0004	0.0005	0.007	-0.0084	0.0048	0	0	0	0
1819	50	0	0	NA	0	0	NA	0	0	80.412876356	0	1	0	1	0	0	0	0	0	0.0094	0.0089	0.0037	0.0036	0.007	0.0023	0.0006	0.0068	-0.0004	0.0064	0	0	0	0
1820	71	56	1	0	1	1	1	0	0	95.209535065	0	1	0	0	1	0	0	1	0	0.0097	0.008	0.0036	0.0057	0.0188	0.0004	0.003	0.0079	-0.0015	0.0048	0	0	1	0
1827	65	45	1	2	1	1	NA	0	0	61.653719973	0	0	1	0	0	0	1	1	0	-0.0208	0.0039	0.0019	0.0014	0.0045	-0.0006	0.002	0.0182	0.0088	0.0058	0	0	0	0
1828	70	48	0	0	0	0	NA	0	0	76.855837577	0	1	0	0	1	0	0	0	1	0.0094	0.0089	0.0041	0.004	0.0118	-0.0014	-0.0026	-0.0044	0.0121	0.0097	1	0	0	0
1833	74	30	0	0	0	0	NA	0	0	77.894039493	0	1	0	0	1	0	0	0	1	0.0094	0.0084	0.0029	0.0042	0.0057	-0.0013	-0.0017	0.0147	-0.0081	-0.003	0	0	0	0
1834	53	50	0	0	1	0	NA	1	0	73.663856404	1	0	1	0	1	0	0	0	1	-0.0237	0.0036	0.0009	0.0012	0.0023	-0.0013	0.0023	0.0146	0.0068	0.0135	0	0	0	0
1842	75	54	0	2	0	0	NA	0	0	58.979976248	1	1	0	0	0	0	1	0	1	0.0089	0.0089	0.0029	0.0045	0.0029	-0.0008	-0.0023	0.0093	-0.0051	0.0062	0	0	0	1
1861	50	80	1	3	0	1	NA	0	1	40.496697746	0	1	0	0	0	0	0	1	0	0.009	0.009	0.0023	0.0029	0.006	-0.0018	-0.0013	0.0061	-0.0077	0.0049	0	0	0	0
1865	72	40.5	0	3	1	1	1	0	1	27.116819748	1	1	0	0	0	0	0	0	1	0.0099	0.0092	0.0044	0.0044	0.0063	-0.0009	-0.0033	0.0085	-0.002	0.0028	0	0	0	0
1869	65	25	1	0	0	0	NA	0	0	86.282754923	0	0	1	0	1	0	0	1	0	-0.0266	0.0035	-0.0003	0.0011	0.0057	-0.0008	0.0021	0.0174	0.0111	0.0062	0	1	0	0
1872	40	0	0	NA	0	0	NA	0	0	102.93286374	0	1	0	1	0	0	0	0	0	0.0096	0.0089	0.0031	0.0027	0.0059	-0.004	-0.0047	0.0109	-0.0094	0.0007	0	0	0	0
1877	56	45	1	0	0	1	NA	NA	0	77.558883349	0	1	0	0	1	0	0	1	0	0.0092	0.0095	0.0018	0.0057	0.0049	0.0019	-0.0014	0.0082	-0.007	0.0007	0	0	0	0
1881	55	0	0	NA	0	0	NA	0	0	103.79151489	0	0	1	1	0	0	0	0	0	-0.0224	0.0036	0.0024	0.0019	0.0033	-0.0018	-0.0137	0.0187	0.009	0.0068	0	0	0	1
1882	60	112.5	0	3	0	1	NA	0	0	37.709259203	0	1	0	0	0	0	0	1	1	0.0093	0.009	0.0029	0.0044	0.0028	0.0023	-0.0011	0.002	0.0007	0.0071	0	0	0	0
1884	65	41	0	3	0	0	2	1	4	33.164035086	1	1	0	0	0	0	0	0	1	0.0097	0.0088	0.0036	0.0041	0.0108	-0.0012	0.0002	0.0149	-0.0109	-0.007	0	0	0	0
1886	71	100	0	2	NA	0	NA	0	0	65.465320859	0	1	0	0	0	0	1	1	1	0.01	0.0087	0.0029	0.0042	0.0072	0.0038	0.0008	-0.0096	0.0053	0.0178	1	0	0	1
1888	75	90	0	1	0	0	NA	0	0	62.798055533	1	1	0	0	0	1	0	0	1	0.0072	0.0078	-0.0017	0.0034	-0.0585	0.0049	0.0004	-0.0087	0.0364	0.0499	0	0	0	0
1892	50	35	1	0	0	1	NA	0	0	88.582507843	0	0	1	0	1	0	0	0	0	-0.0225	0.0035	0.0015	0.0015	0.003	0.0004	-0.0166	0.0154	0.0137	0.0037	0	0	0	0
1893	65	40	1	2	1	1	NA	0	0	62.833303648	1	1	0	0	0	0	1	1	0	0.0098	0.0091	0.003	0.0029	0.0094	-0.0019	-0.0028	0.0084	-0.0107	0.0039	0	0	0	0
1903	69	30	0	3	0	0	NA	0	0	34.838662802	1	1	0	0	0	0	0	0	1	0.0095	0.0089	0.0028	0.004	0.0118	0	0.0005	0.0117	-0.0104	0.0029	0	0	0	1
1906	58	30	0	2	0	0	NA	0	1	66.407407072	1	0	1	0	0	0	1	0	1	-0.0252	0.0038	0.0003	0.0006	-0.0003	-0.0024	-0.014	0.013	0.016	0.0094	0	0	0	1
1912	43	37.5	1	0	0	0	NA	NA	3	98.590532221	0	0	1	0	1	0	0	0	0	-0.0229	0.0032	0.0018	0.0014	0.0033	-0.0001	-0.0082	0.0108	0.0042	0.009	0	0	0	0
1922	68	45	0	0	0	0	NA	0	0	69.821470544	0	1	0	0	1	0	0	0	1	0.0095	0.0086	0.0044	0.0051	0.0082	-0.0024	0.0005	0.0016	-0.0042	0.0061	0	0	0	0
1926	65	90	NA	3	NA	0	NA	0	0	25.871761439	NA	1	0	0	0	0	0	1	0	0.0069	0.0076	-0.0048	0.0038	-0.0614	0.0061	-0.0053	-0.0025	0.0162	0.0244	0	0	0	0
1927	60	45	0	2	1	0	NA	0	0	60.079546657	1	0	1	0	0	0	1	1	1	-0.019	0.0047	0.0014	0.0028	0.0022	0.0008	-0.0009	0.0184	0.0101	0.0009	0	0	0	1
1953	69	55.5	0	2	0	0	NA	0	0	74.168342386	0	1	0	0	0	0	1	1	1	0.0097	0.0084	0.0017	0.0048	0.0136	-0.0015	-0.0036	0.0018	-0.0001	0.0062	0	0	0	1
1960	65	33	0	3	0	0	2	0	1	31.240596383	1	1	0	0	0	0	0	0	1	0.0094	0.0088	0.0034	0.0044	0.0113	-0.0001	-0.0002	0.0047	0.0005	0.0044	0	0	0	0
1968	57	22.5	0	0	0	0	NA	0	0	85.397413341	0	0	0	0	1	0	0	1	1	0.0067	-0.0137	0.0059	0.0065	-0.0027	0.033	0.001	0.0114	0.0011	0.0065	0	0	0	0
1973	45	30	1	0	0	0	NA	NA	0	104.22787954	0	1	0	0	1	0	0	1	0	0.0098	0.0087	0.0042	0.0038	0.0078	-0.0025	0.0013	0.0072	-0.0048	-0.0057	0	0	0	0
1974	71	54	0	3	0	0	1	0	1	42.808614385	1	1	0	0	0	0	0	0	1	0.0082	0.0052	0.0066	-0.0035	-0.0015	0.0013	-0.0024	0.0017	-0.0022	-0.0028	0	0	0	1
1976	65	50	1	0	0	1	NA	0	0	116.94290084	0	0	0	0	1	0	0	0	0	0.0042	-0.0084	0.0168	-0.0432	0	-0.0001	-0.0001	0.0087	0.0003	0.0166	0	0	0	0
1977	69	86	0	3	1	1	1	2	2	26.890450043	1	1	0	0	0	0	0	0	1	0.0092	0.009	0.0029	0.0034	0.0067	-0.0013	-0.0016	0.007	-0.0021	0.0012	0	0	2	0
1983	67	37	0	4	0	0	NA	0	1	22.083377281	1	1	0	0	0	0	0	0	1	0.0073	0.0074	-0.0025	0.0037	-0.051	0.0018	-0.0035	-0.0066	0.0355	0.0537	0	0	1	0
1988	50	34.5	1	2	1	1	NA	1	0	53.979147481	0	0	1	0	0	0	1	0	0	-0.0106	0.0028	0.0049	-0.0068	-0.0094	0	-0.0016	0.0046	-0.0001	0.0017	0	1	0	0
1992	68	48	0	2	NA	0	NA	0	0	54.823386884	0	1	0	0	0	0	1	0	1	0.0094	0.0095	0.0028	0.005	0.001	0.0006	-0.0007	0.0045	0.003	0.0004	0	0	0	0
1994	71	60	0	3	NA	1	3	0	2	37.644596565	1	1	0	0	0	0	0	1	1	0.0093	0.0087	0.003	0.0033	0.0111	-0.0003	0.0038	-0.007	0.0061	0.0183	0	0	0	0
1998	70	45	0	0	0	0	NA	0	0	94.932329792	0	1	0	0	1	0	0	0	1	0.0056	-0.0045	0.0129	-0.032	-0.0088	-0.0003	-0.0009	0.0119	0.0047	0.0099	0	0	0	0
2000	51	51	1	0	0	0	NA	0	0	80.560044653	0	0	1	0	1	0	0	1	0	-0.0223	0.0041	0.0013	0.0026	0.0033	0.0016	-0.0074	0.0096	0.012	-0.0002	0	0	0	1
2002	71	50	1	1	1	0	1	0	0	85.396685944	0	1	0	0	0	1	0	1	0	0.0075	0.007	-0.0007	0.0035	-0.0518	0.0056	-0.0023	-0.0058	0.038	0.064	0	0	0	0
2004	72	45	0	3	0	1	NA	0	0	42.958733947	1	1	0	0	0	0	0	0	1	0.0094	0.0086	0.0041	0.0035	0.0115	0.0002	0.0012	0.0105	-0.0109	-0.0053	0	0	0	0
2007	53	68	1	0	0	0	NA	0	0	107.48923769	0	1	0	0	1	0	0	1	0	0.0096	0.0091	0.0036	0.004	0.0108	-0.0035	0.0039	0.0081	0.0012	0.0091	0	0	0	0
2022	76	22.1	0	1	0	0	NA	0	0	95.392840783	0	1	0	0	0	1	0	1	1	0.0095	0.0086	0.0043	0.0028	0.0086	0.0012	-0.0005	0.0053	-0.0082	0.0008	0	0	0	0
2023	54	68	0	0	1	1	NA	0	2	90.591408435	1	1	0	0	1	0	0	0	1	0.0071	0.0023	-0.0139	0.0004	-0.0252	0	-0.0011	-0.0031	0.0187	0.0157	0	0	0	0
2029	65	50	0	2	NA	0	NA	0	1	61.852491154	1	1	0	0	0	0	1	0	1	0.0093	0.0086	0.0041	0.0044	0.0103	0.0006	-0.0001	0.0059	-0.0083	-0.0001	0	0	0	0
2043	58	114	1	2	0	1	NA	0	0	48.772949198	0	1	0	0	0	0	1	1	0	0.0093	0.0091	0.0035	0.0045	0.0051	-0.001	-0.0005	0.0121	-0.0056	0.0031	0	0	0	0
2049	51	20.25	0	2	1	0	NA	1	0	50.908334383	1	1	0	0	0	0	1	0	1	0.0095	0.0088	0.0028	0.004	0.0019	0.0014	-0.0029	0.0072	-0.0101	0.0036	0	0	0	0
2053	68	30	0	0	0	0	NA	0	NA	105.65604332	0	1	0	0	1	0	0	1	1	0.0095	0.0094	0.0044	0.0043	0.001	0.0017	-0.0046	0.0075	0.0006	-0.0008	0	0	0	0
2057	65	58.5	0	2	0	0	NA	0	0	52.455370364	1	1	0	0	0	0	1	0	1	0.0093	0.0089	0.0043	0.0047	0.004	0.0008	-0.0019	0.0022	-0.0027	0.0027	0	0	0	0
2061	63	34	0	0	0	0	NA	0	0	92.872079937	0	1	0	0	1	0	0	0	1	0.0098	0.0087	0.0031	0.0044	0.0075	-0.0006	0.0004	0.0082	-0.0058	0.0034	0	0	0	0
2070	55	61.5	1	0	1	0	NA	1	1	85.107195847	1	0	1	0	1	0	0	0	0	-0.0224	0.0039	0.0012	0.002	0.0017	-0.0014	-0.0053	0.0142	0.0108	0.0072	0	0	0	0
2072	67	27	1	0	0	1	NA	0	0	102.00585182	0	1	0	0	1	0	0	0	0	0.0059	-0.0072	0.0157	-0.0373	-0.0034	0.0031	-0.001	0.0083	0.0042	0.0098	0	0	1	0
2073	60	52.5	0	2	0	0	NA	0	0	71.086108649	1	1	0	0	0	0	1	0	1	0.0098	0.0089	0.0041	0.0048	0.0059	-0.0038	-0.002	0.0121	-0.0111	-0.0064	0	0	0	0
2080	63	22	0	0	0	1	NA	0	0	103.95442291	0	1	0	0	1	0	0	0	1	0.0094	0.0091	0.0026	0.005	0.0019	-0.003	0.0016	0.0073	-0.0042	-0.0019	0	0	1	0
2082	61	70.5	1	0	0	1	NA	0	0	80.933688023	0	1	0	0	1	0	0	0	0	0.0093	0.0093	0.0033	0.0032	-0.0008	0.0005	-0.0007	0.0091	-0.0021	-0.0044	0	0	0	0
2083	49	57	1	3	NA	0	NA	0	0	39.814148224	0	1	0	0	0	0	0	1	0	0.0095	0.0088	0.0038	0.0042	0.0056	0.0001	0.0004	0.0093	-0.0107	0.0004	0	0	0	0
2086	65	52.5	0	1	0	0	NA	0	0	76.557344239	0	1	0	0	0	1	0	1	1	0.0096	0.0092	0.0046	0.003	0.0049	-0.0022	-0.0004	0.0114	-0.0107	0.0029	1	0	0	1
2090	57	45	1	0	0	0	NA	0	0	106.83299691	0	0	1	0	1	0	0	1	0	-0.0246	0.0024	0.0001	0.0002	0.0011	-0.0012	-0.0087	0.0198	0.0132	0.0084	0	0	0	1
2094	58	33.75	1	0	1	1	NA	0	2	87.598384042	0	1	0	0	1	0	0	0	0	0.0093	0.0086	0.0035	0.0043	0.0051	-0.0042	-0.0026	0.0089	-0.0071	-0.0007	0	0	0	0
2095	65	46	1	2	0	1	NA	0	0	55.807879595	0	1	0	0	0	0	1	1	0	0.0096	0.0089	0.0032	0.0037	0.0121	0.002	-0.0012	0.0042	-0.0063	-0.0016	0	0	1	0
2096	68	50	0	3	1	0	NA	0	2	31.513255107	0	1	0	0	0	0	0	0	1	0.0099	0.0093	0.0024	0.0037	0.0086	-0.0014	-0.0007	0.0176	-0.0108	0.0015	0	0	0	1
2100	65	36	0	2	0	0	NA	N	0	48.786116897	0	1	0	0	0	0	1	1	1	0.0092	0.0086	0.0035	0.0041	0.0045	0.0009	-0.0026	0.0044	0.0003	0.0077	0	0	0	0
2103	80	40.5	0	1	NA	1	NA	0	0	65.484186963	0	1	0	0	0	1	0	1	1	0.0092	0.009	0.004	0.0041	-0.0094	-0.0004	0.0019	0.0024	0.0069	0.0081	0	0	0	0
2118	51	38	1	2	0	1	1	0	0	46.019232229000004	0	1	0	0	0	0	1	0	0	0.0092	0.0087	0.0041	0.0036	0.0104	-0.0038	-0.0014	0.0058	-0.0088	-0.0054	0	0	0	1
2121	65	51	0	3	0	0	NA	0	0	36.778744779	0	1	0	0	0	0	0	0	1	0.0097	0.0088	0.0045	0.0043	0.0077	-0.0046	0.0001	0.0073	-0.0088	-0.0004	0	0	1	0
2127	66	100	0	0	0	0	NA	0	0	72.282254578	0	1	0	0	1	0	0	1	1	0.0078	0.0088	0.0031	0.0049	-0.0262	-0.0008	0.0072	0.0029	0.001	-0.0029	0	0	0	0
2129	43	46	1	0	0	0	NA	0	0	79.599536678	0	0	1	0	1	0	0	0	0	-0.0218	0.0025	0.0025	-0.0012	0.0068	0.0009	-0.008	0.0082	0.0051	0.0085	0	0	0	1
2133	63	53	1	0	0	1	1	0	0	82.548823781	0	0	0	0	1	0	0	1	0	-0.0196	0.0038	0.0018	0.0024	0.0037	-0.0026	-0.0046	0.0147	0.0096	0.0107	0	0	0	0
2134	76	45	0	2	0	0	NA	0	1	45.067754066	0	1	0	0	0	0	1	1	1	0.0095	0.009	0.0029	0.0052	0.0095	-0.0023	-0.0011	0.0007	-0.0019	0.0037	0	0	0	0
2137	63	26	NA	0	NA	0	NA	1	0	88.535587923	NA	0	1	0	1	0	0	0	0	-0.0073	0.0062	0.0017	0.0019	0.0054	0.0049	-0.0044	0.01	0.0005	0.0036	0	0	1	0
2139	73	78	0	4	1	0	2	2	1	29.480422213	1	1	0	0	0	0	0	0	1	0.0079	0.0087	-0.0001	0.0024	-0.0331	0.0018	-0.0022	0.0034	0.0154	0.0096	0	0	0	0
2148	67	40	0	0	0	0	NA	0	0	132.04702201999999	0	0	0	0	1	0	0	0	1	0.0061	-0.0022	0.0121	-0.0261	-0.015	-0.0033	0.0013	0.0081	0.0022	0.0008	0	0	1	0
2150	77	30	0	2	1	0	NA	0	2	69.337931236	1	1	0	0	0	0	1	0	1	0.0083	0.0077	0	0.0022	-0.0211	0.0003	-0.0011	-0.0067	0.0104	0.0182	0	0	0	0
2153	66	25	0	2	1	1	NA	0	0	56.818742805	1	1	0	0	0	0	1	1	1	0.0084	0.0092	0.0031	0.0031	0.0088	0.0017	-0.0007	0.0021	-0.007	-0.0024	0	0	1	0
2159	68	55.5	0	3	0	0	NA	0	0	44.853408882	1	1	0	0	0	0	0	1	1	0.0097	0.0089	0.0028	0.0039	0.0067	-0.0024	-0.0002	0.0061	-0.0039	0.0025	0	0	0	0
2160	73	67.5	0	0	0	0	NA	1	0	92.182476528	0	1	0	0	1	0	0	1	1	0.0093	0.0095	0.0026	0.0042	0.0077	-0.0026	-0.001	0.0117	-0.0117	0.0004	1	0	0	0
2163	46	32	1	2	1	1	NA	0	0	65.684745209	0	0	0	0	0	0	1	1	0	-0.0004	0.0029	0.0073	-0.0112	-0.0194	0.0005	0.0102	0.001	-0.0035	-0.0189	0	0	0	0
2164	50	30	1	0	0	0	NA	N	0	82.471845553	0	1	0	0	1	0	0	1	0	0.0097	0.0089	0.0037	0.0032	0.007	-0.001	0.0028	-0.0026	0.0035	0.0102	0	0	0	0
2165	62	49.5	0	3	1	0	NA	1	0	36.406271245	1	1	0	0	0	0	0	0	1	0.009	0.0087	0.0029	0.0036	-0.0056	-0.0046	-0.0027	0.0043	-0.0011	0.0015	0	0	0	0
2167	63	30	0	0	0	0	NA	0	0	64.734964917	0	1	0	0	1	0	0	0	1	0.0097	0.0096	0.0036	0.0035	0.0129	0.0014	-0.0025	0.0071	-0.0025	0.0038	0	0	0	1
2174	63	35	0	3	0	0	1	0	2	22.827862449	1	0	1	0	0	0	0	0	1	-0.0144	0.0057	0.0019	0.0025	0.0044	-0.0017	-0.0117	0.0142	0.0086	0.0068	0	0	0	0
2177	79	50	0	3	0	1	1	1	0	30.848573195	0	1	0	0	0	0	0	1	1	0.0092	0.0089	0.0033	0.0051	-0.0045	-0.0034	0.0028	-0.0011	0.0025	0.0098	0	0	1	0
2187	55	45	0	3	0	0	NA	0	0	27.63230103	1	1	0	0	0	0	0	0	1	0.0098	0.0086	0.0034	0.0041	0.0016	0.0007	0.0003	0.0036	0.0028	0.0039	0	0	2	0
2188	71	52.5	0	3	0	0	NA	0	0	40.401791404	1	1	0	0	0	0	0	1	1	0.0097	0.0084	0.004	0.0046	0.0084	-0.0023	-0.0042	0.0103	-0.0016	0.0019	0	0	0	0
2192	59	0	0	NA	1	0	NA	0	1	91.58872298	0	1	0	1	0	0	0	0	0	0.0072	0.0078	0.0029	0.0046	0.0089	-0.0012	-0.004	-0.0007	0.0074	0.0079	0	0	0	0
2196	63	30	0	0	1	1	NA	0	0	111.66284051	0	1	0	0	1	0	0	0	1	0.0077	0.0073	-0.0016	0.0051	-0.0539	0.0046	0.0013	-0.0014	0.0307	0.0497	0	0	0	0
2199	57	44	1	0	1	1	NA	0	0	84.193903331	NA	0	1	0	1	0	0	0	0	-0.016	0.0045	0.001	0.0036	0.0014	0.0028	-0.0076	0.0135	0.0099	0.0072	0	0	0	0
2200	60	24	0	0	0	0	NA	0	1	91.980853594	0	1	0	0	1	0	0	0	1	0.0096	0.009	0.004	0.0038	0.0085	-0.0046	-0.0034	0.0093	-0.0018	0.0045	0	0	0	0
2204	67	40	0	1	0	0	NA	0	0	94.076727081	0	1	0	0	0	1	0	1	1	0.0096	0.0087	0.0041	0.0034	0.0094	-0.0003	0.0011	0.0085	-0.0081	-0.0029	0	0	1	0
2205	60	80	0	3	1	0	1	5	4	29.988922792	1	1	0	0	0	0	0	1	1	0.0093	0.0081	0.0004	0.0034	0.0051	-0.0002	-0.0042	0.0044	-0.005	-0.0004	0	0	0	0
2213	68	50	1	2	0	1	NA	0	0	73.210812898	0	1	0	0	0	0	1	1	0	0.0095	0.0089	0.0038	0.0059	0.0066	0	0.0009	0.0066	0.0006	0.0054	0	0	0	0
2216	70	22.5	0	2	0	0	NA	0	0	38.487912499	1	1	0	0	0	0	1	1	1	0.0094	0.009	0.0037	0.0046	0.0073	0.0009	0.0034	0.0062	-0.0106	0.0005	0	0	0	0
2218	56	80	1	1	0	0	1	0	0	74.10670239	0	1	0	0	0	1	0	1	0	0.0092	0.0091	0.004	0.0036	0.0028	-0.0002	-0.0011	0.003	-0.0042	0.0096	0	1	1	1
2220	60	40	0	0	0	1	NA	0	0	108.52137114	0	1	0	0	1	0	0	1	1	0.0096	0.0094	0.0046	0.004	0.0059	-0.0035	-0.0026	0.0082	-0.0062	0.005	0	0	1	0
2222	58	41	1	2	NA	1	0	0	0	63.090478446	1	1	0	0	0	0	1	1	0	0.0099	0.0094	0.0035	0.0042	0.0064	-0.0024	-0.0005	-0.0001	0.0014	0.0092	0	0	0	0
2227	58	41	1	1	NA	1	NA	0	0	63.605721932	0	1	0	0	0	1	0	1	0	0.0091	0.0086	0.003	0.0045	0.0047	-0.0037	-0.0034	0.0024	0.0034	0.0064	0	0	0	0
2242	55	32	0	3	1	1	2	2	4	35.891782734	1	0	1	0	0	0	0	0	1	-0.0189	0.0035	0.0015	0.0016	0.0062	0.0017	-0.0065	0.014	0.014	0.0001	0	0	0	1
2243	64	45	0	2	1	1	NA	0	0	60.066427984	1	1	0	0	0	0	1	1	1	0.0095	0.0086	0.0038	0.0039	0.0092	0.0016	-0.0004	0.0102	-0.0078	-0.0023	0	0	0	0
2244	75	30	0	0	0	0	NA	0	0	80.274456794	0	1	0	0	1	0	0	1	1	0.0099	0.0086	0.004	0.0042	0.0088	0.0014	0.0002	0.0146	-0.0063	-0.0031	0	0	1	1
2247	73	35	0	2	0	1	NA	0	0	62.151237478	0	1	0	0	0	0	1	1	1	0.0095	0.0084	0.0035	0.0038	0.0054	-0.0033	-0.0049	0.0118	-0.0086	-0.0014	0	1	0	1
2248	70	44.3	0	2	0	0	NA	0	0	68.336705108	1	1	0	0	0	0	1	0	1	0.0096	0.0085	0.0037	0.0048	0.0102	0.003	-0.0045	-0.0009	-0.0005	0.0097	0	0	0	0
2250	50	0	0	NA	0	0	NA	0	0	89.693879875	0	1	0	1	0	0	0	1	0	0.0095	0.0072	0.004	0.003	0.0273	-0.0013	-0.0034	-0.021	0.0138	0.0136	0	0	0	1
2252	46	27	1	0	0	0	NA	0	0	88.149745609000007	0	1	0	0	1	0	0	0	0	0.0093	0.0091	0.0038	0.0033	0.0119	0.0028	-0.0024	0.0051	-0.0032	0.0056	0	0	0	0
2260	70	76.5	0	2	NA	NA	NA	0	0	65.006208614	1	1	0	0	0	0	1	0	1	0.0096	0.0087	0.0037	0.0031	0.0057	-0.0016	-0.0041	0.0043	0.0034	0.0006	0	0	0	0
2269	54	37	1	0	0	0	NA	0	0	100.47087215	0	0	0	0	1	0	0	1	0	0.0084	0.0085	0.0015	0.0047	-0.0221	0.0021	-0.0028	0.0033	0.0078	0.0059	0	0	0	0
2272	64	22	0	0	0	0	NA	0	1	80.034483549	0	1	0	0	1	0	0	0	1	0.0092	0.0085	0.0012	0.0016	-0.0073	0.0008	-0.0027	0.0021	0.0023	0.0079	0	0	0	0
2273	70	135	0	2	0	0	NA	0	0	54.44350322	1	1	0	0	0	0	1	1	1	0.0097	0.0092	0.0033	0.0045	0.0185	-0.0015	-0.0009	0.0028	-0.006	0.001	0	0	0	0
2274	49	35	1	0	1	1	NA	0	3	74.641934094	0	1	0	0	1	0	0	0	0	0.0092	0.009	0.0044	0.0035	0.0113	-0.0014	-0.0017	0.0081	-0.0098	0.0014	0	0	0	1
2279	61	40	0	1	0	0	NA	0	0	80.379324271	1	1	0	0	0	1	0	0	1	0.0096	0.0092	0.0045	0.0039	0.0095	0.0008	-0.0012	0.0116	-0.0016	0.0016	0	0	0	0
2282	64	30	0	1	0	0	NA	0	0	79.367956926	0	1	0	0	0	1	0	0	1	0.0094	0.0085	0.0042	0.0027	0.0055	0.0002	-0.0017	0.0095	-0.002	0.0108	0	0	0	0
2294	48	21	1	0	0	1	NA	0	0	78.759617616	0	0	1	0	1	0	0	0	0	-0.026	0.003	0.0021	0.0008	0.0025	0.0025	-0.0022	0.0127	0.0185	0.0102	0	0	0	1
2298	52	120	1	2	1	1	NA	0	0	66.865854053	1	1	0	0	0	0	1	1	0	0.0091	0.0091	0.0034	0.0035	0.0078	-0.0006	-0.0006	0.0115	-0.0082	0.006	0	0	0	0
2302	73	45	1	0	0	0	NA	0	0	78.956545101	0	1	0	0	1	0	0	1	0	0.0078	0.0078	-0.0028	0.0047	-0.0448	-0.004	0.0034	-0.0015	0.0183	0.016	0	0	0	1
2303	80	39	0	3	0	0	NA	0	0	31.861854604	1	1	0	0	0	0	0	1	1	0.0091	0.0088	0.0032	0.0041	0.0099	-0.001	-0.0014	0.0016	0.0017	-0.0002	0	0	0	0
2307	54	42	1	0	NA	0	NA	0	0	82.207994647	0	0	1	0	1	0	0	1	0	-0.0207	0.0045	0.0033	0.0016	0.0037	0.0005	-0.0051	0.01	0.0113	0.0046	0	0	0	1
2315	76	57	1	2	0	1	NA	N	2	46.34417017	1	0	0	0	0	0	1	0	0	0.0101	0.0094	0.005	0.0059	0.0107	-0.0019	0.0007	0.0061	-0.0088	-0.0022	0	0	0	1
2317	62	45	0	0	0	0	NA	0	0	100.22238512	0	1	0	0	1	0	0	1	1	0.0086	0.0084	0.0028	0.0036	-0.0223	0.0038	-0.0044	-0.0016	0.0203	0.0332	0	0	0	0
2328	45	45	1	0	0	0	NA	0	4	82.130433685	0	1	0	0	1	0	0	0	0	0.0041	0.0044	0.0049	-0.0048	-0.0024	0.0041	0.006	-0.0101	0.0084	-0.0057	0	0	1	0
2331	66	94	1	2	0	1	NA	0	1	53.332540547	1	1	0	0	0	0	1	0	0	0.009	0.0093	0.0043	0.0041	0.0082	-0.0037	-0.0062	0.0109	-0.0102	-0.0012	0	1	0	1
2332	69	45	0	1	NA	1	1	0	NA	82.832798679	0	1	0	0	0	1	0	1	1	0.0095	0.0094	0.0044	0.0041	0.0101	-0.0005	-0.0028	0.0044	-0.0099	0.0022	0	0	2	0
2333	61	45	0	3	2	1	NA	1	2	36.038083452	1	0	0	0	0	0	0	1	1	0.0094	0.0089	0.0034	0.0043	0.0032	-0.002	-0.0005	0.0031	0.0003	0.0094	0	0	0	0
2337	57	40	0	4	1	1	4	2	2	17.328139231	1	0	0	0	0	0	0	0	1	0.0098	0.009	0.0024	0.0052	0.0014	-0.0012	-0.0028	0.0078	-0.0018	-0.0016	0	0	0	0
2339	51	80	1	2	1	1	NA	0	1	41.57314925	1	1	0	0	0	0	1	1	0	0.0091	0.0085	0.0038	0.005	0.0067	0.0037	0.0007	0.0061	-0.0082	0.0065	0	0	0	0
2340	73	35	0	2	0	0	NA	0	0	60.792231975	1	1	0	0	0	0	1	0	1	0.0094	0.0086	0.0043	0.0035	0.0037	-0.003	0.0023	0.0069	-0.003	-0.0002	0	0	1	0
2341	59	45	1	2	NA	0	1	0	0	69.215446508	0	1	0	0	0	0	1	0	0	0.0093	0.0088	0.0046	0.0033	0.0074	-0.0004	0.0007	0.0092	-0.0067	0.0031	0	0	0	0
2346	73	25	1	2	NA	0	NA	1	0	55.689812545	1	0	1	0	0	0	1	0	0	-0.0268	0.0035	0.0007	0.0017	0.0032	-0.001	-0.0135	0.0151	0.0138	0.0097	0	0	0	0
2349	66	0	0	NA	0	0	NA	0	0	91.872101462	0	1	0	1	0	0	0	0	0	0.0091	0.009	0.0025	0.003	0.0069	-0.0025	-0.0046	0.0089	-0.0076	0.0027	0	0	1	0
2350	65	25	1	1	0	0	NA	NA	0	92.433977011	0	0	1	0	0	1	0	1	0	-0.0103	0.0055	0.0008	0.0011	0.0057	0.0004	-0.0016	0.0179	0.0004	0.006	0	0	0	1
2351	56	40	1	2	1	1	NA	0	0	58.68701465	1	1	0	0	0	0	1	0	0	0.0096	0.0088	0.0029	0.0043	0.0056	-0.0015	-0.0004	0.0118	-0.0133	-0.0008	0	0	0	0
2353	79	69	0	1	0	1	NA	NA	0	74.625728417	1	1	0	0	0	1	0	1	1	0.0087	0.0087	0.0032	0.002	0.0059	-0.0048	-0.0004	0.0086	-0.0082	0.0031	0	1	0	0
2357	63	0	0	NA	0	0	NA	0	0	101.00295961	0	1	0	1	0	0	0	1	0	0.0095	0.009	0.0023	0.0046	0.0013	-0.0028	0.0028	0.006	0.0013	0.0051	0	0	0	0
2359	52	52.5	1	0	0	1	NA	0	0	76.471376789	0	1	0	0	1	0	0	1	0	0.0077	0.0026	0.0089	-0.0131	0.0009	0.0016	-0.002	0.0076	-0.0001	-0.0031	0	0	0	1
2369	64	20.4	1	2	0	0	NA	0	1	76.045938485	0	0	1	0	0	0	1	0	0	-0.0219	0.004	0.0032	0.0007	-0.0009	0.0023	-0.0085	0.0162	0.0101	0.002	0	0	0	0
2372	59	40	1	3	0	1	NA	1	1	23.02275497	1	1	0	0	0	0	0	1	0	0.0096	0.0084	0.0044	0.0041	0.0156	-0.0007	-0.0044	-0.0008	-0.0037	0.0086	0	0	0	0
2374	65	50	1	0	0	0	NA	0	0	84.503022577	0	1	0	0	1	0	0	0	0	0.0095	0.0089	0.0037	0.004	0.0084	-0.0021	0.0031	0.0035	-0.0037	-0.0031	0	0	0	0
2377	73	50	0	1	0	NA	NA	0	0	71.142837008	0	1	0	0	0	1	0	1	1	0.0095	0.0089	0.0043	0.0045	0.0128	0.0031	0.0005	0.0035	-0.0079	-0.0004	0	0	1	0
2380	72	25.5	1	1	0	1	NA	0	0	98.774165044	0	1	0	0	0	1	0	0	0	0.0092	0.0093	0.0037	0.0046	0.0059	-0.0018	-0.002	-0.0027	0.0082	0.0058	0	0	1	0
2382	67	33.75	1	2	0	1	NA	0	0	72.637899606	0	1	0	0	0	0	1	1	0	0.0097	0.009	0.0023	0.0035	0.01	-0.004	0.002	0.002	-0.0027	0.0042	0	0	0	0
2385	61	43	1	1	0	0	NA	0	0	74.879834133	0	1	0	0	0	1	0	1	0	0.0097	0.0088	0.0024	0.0053	0.0142	-0.001	0.0015	0.0122	-0.0013	0.0013	0	0	0	0
2386	55	25	1	2	0	1	NA	NA	0	59.280597981	0	1	0	0	0	0	1	1	0	0.0078	0.0016	0.0091	-0.0146	-0.006	0.0018	-0.0002	0.0074	0.0034	0.0166	0	0	0	0
2388	55	0	0	NA	NA	0	NA	0	0	98.83163436	0	0	0	1	0	0	0	0	0	-0.0031	-0.002	0.0051	-0.0001	-0.0127	-0.0051	-0.0027	0.0053	-0.0021	0.0057	0	0	0	0
2392	65	0	0	NA	0	0	NA	0	0	88.100460852	0	1	0	1	0	0	0	1	0	0.0096	0.0086	0.0032	0.0037	0.0077	-0.0015	-0.003	0.0096	-0.0063	0.0071	0	0	0	0
2394	71	37.5	0	1	1	1	NA	0	0	77.899589003	1	1	0	0	0	1	0	0	1	0.0088	0.0081	0.0037	0.0056	0.0065	0.0003	-0.0008	0.001	-0.0049	0.0082	0	0	0	0
2396	77	35	1	1	0	0	NA	0	0	114.28238483	1	1	0	0	0	1	0	1	0	0.0097	0.0095	0.0036	0.0035	0.0071	0.0041	0.0023	0.0094	-0.0052	-0.0011	0	0	0	0
2399	58	40	0	3	1	1	1	0	0	23.843045586	1	0	1	0	0	0	0	0	1	-0.0241	0.0032	0.0024	0.0012	0	-0.005	-0.0018	0.0151	0.01	0.0132	0	0	0	1
2403	76	65	0	2	0	1	NA	2	0	69.007738072	1	1	0	0	0	0	1	0	1	0.0075	0.0083	0.0023	0.0028	-0.018	0.0016	-0.0011	-0.0024	0.0046	0.0159	0	0	0	1
2405	65	52	1	1	0	1	NA	0	0	85.197065158	1	0	0	0	0	1	0	1	0	0.0047	-0.0082	0.0168	-0.0433	-0.0033	-0.0013	-0.0004	0.0076	0.0052	0.0114	1	0	0	1
2406	54	22.5	1	0	0	1	NA	0	0	69.718276725	0	0	1	0	1	0	0	1	0	-0.0222	0.0044	0.0009	0.0031	0.0013	-0.0026	-0.0061	0.017	0.0126	0.0052	0	0	0	0
2409	50	70	1	0	1	1	NA	1	0	80.686173576	0	1	0	0	1	0	0	1	0	0.0097	0.009	0.0031	0.005	0.0072	-0.0007	-0.0013	0.0043	-0.0029	-0.0032	0	0	0	0
2415	70	22	0	1	0	0	NA	0	0	88.018483555	0	1	0	0	0	1	0	1	1	0.0095	0.0082	0.0028	0.0047	0.0084	-0.0031	-0.0007	-0.0076	0.0092	0.0161	1	0	0	0
2416	64	24	1	0	0	0	NA	0	0	119.61779898	0	0	1	0	1	0	0	1	0	-0.0047	0.0057	0.0029	0.0005	-0.0047	0.0013	0.0042	0.0048	0.0065	0.0041	0	0	0	1
2421	69	55	1	0	0	1	NA	0	0	112.63660217	0	1	0	0	1	0	0	0	0	0.0089	0.0084	0.0031	0.0036	0.0075	-0.0007	-0.0025	0.0081	-0.0005	0.002	0	0	0	0
2428	66	48	1	3	1	1	1	1	4	33.621422595	1	0	1	0	0	0	0	0	0	-0.022	0.0034	0.0011	0.0004	0.0038	-0.0011	-0.0119	0.0143	0.0111	0.0152	0	0	0	0
2430	67	81.6	0	4	0	0	NA	1	1	25.215571142	0	1	0	0	0	0	0	1	1	0.0092	0.0092	0.0036	0.0037	0.0052	-0.0008	-0.0034	0.0094	-0.0023	-0.0046	0	0	0	0
2442	55	30	1	2	0	NA	NA	0	0	63.273515873	0	1	0	0	0	0	1	1	0	0.009	0.0083	0.0026	0.004	-0.016	0.0019	-0.0014	0.0035	-0.0019	0.002	0	0	0	1
2443	59	44	1	2	0	0	1	0	1	53.98600452	0	0	1	0	0	0	1	0	0	-0.0251	0.0032	0.0029	0.002	0.0027	-0.0012	-0.0142	0.0149	0.0091	0.0134	0	0	0	2
2444	64	50	1	1	1	1	NA	0	0	93.629049041	0	1	0	0	0	1	0	1	0	0.0092	0.0076	0.0028	0.0043	0.0109	0.0025	0.0014	-0.014	0.0146	0.0192	0	0	1	0
2449	71	56	0	2	0	0	NA	0	0	50.419439557	1	1	0	0	0	0	1	0	1	0.0078	0.0086	-0.0007	0.0041	-0.0429	0.0027	0.0005	0.0016	0.0068	0.0073	0	0	1	0
2450	71	30	0	0	0	1	NA	0	0	62.744472515	0	1	0	0	1	0	0	1	1	0.0094	0.0094	0.005	0.0039	0.0047	-0.0014	-0.0033	0.0026	-0.0097	-0.0029	0	0	0	0
2451	75	40	0	1	1	1	NA	0	0	73.94379277	0	1	0	0	0	1	0	1	1	0.0096	0.0087	0.0031	0.0035	0.0113	0.0005	-0.0039	0.0141	-0.0156	-0.0011	0	0	0	0
2459	68	35	0	4	0	1	NA	0	0	33.037628361	1	0	1	0	0	0	0	1	1	-0.025	0.0034	0.002	0.0022	0.004	-0.0027	-0.0092	0.0191	0.0125	0.0027	0	0	0	0
2476	48	55.5	1	0	0	0	1	0	0	50.147127064	0	1	0	0	1	0	0	0	0	0.0089	0.0086	0.0023	0.0031	-0.0094	-0.0006	-0.0021	0.005	0.0077	0.0192	0	0	0	0
2478	71	36	0	2	0	0	NA	0	0	41.75316168	0	1	0	0	0	0	1	1	1	0.0097	0.009	0.0036	0.0033	0.0105	0.0031	0.0037	0.0118	-0.0115	-0.007	0	0	0	0
2479	63	22	1	1	0	0	NA	0	0	88.15186837	0	1	0	0	0	1	0	0	0	0.0094	0.0085	0.0041	0.0034	0.0089	-0.0037	-0.0003	0.0069	-0.0048	-0.0018	0	0	0	0
2483	65	35	1	0	0	0	NA	0	0	91.264530994	0	0	1	0	1	0	0	0	0	-0.0234	0.0034	0.0013	0.0024	0.0023	-0.0035	-0.0109	0.0163	0.0146	0.0053	0	0	0	0
2487	53	0	0	NA	0	0	NA	0	0	118.44800323	0	1	0	1	0	0	0	0	0	0.0093	0.0084	0.0037	0.0038	0.0092	0.0002	-0.0039	0.0059	-0.0031	-0.0017	1	0	0	1
2491	61	30	0	0	0	0	NA	0	0	96.233159845	0	1	0	0	1	0	0	0	1	0.0091	0.0089	0.0028	0.0027	0.0057	0.0013	-0.005	0.0092	-0.0089	0.0058	1	0	0	1
2492	66	90	0	0	0	NA	NA	0	0	102.18082559	0	1	0	0	1	0	0	1	1	0.0097	0.0089	0.0037	0.003	0.0096	-0.0008	-0.0017	0.0062	-0.0004	0.0062	0	0	1	0
2507	63	63	0	2	0	1	NA	0	0	49.753916087	1	1	0	0	0	0	1	0	1	0.0097	0.0089	0.0036	0.0051	0.0049	0.0002	-0.0025	0.0027	-0.0012	-0.0086	0	0	0	0
2508	64	40	0	3	0	1	NA	0	5	30.992007429	1	1	0	0	0	0	0	1	1	0.0097	0.0095	0.0034	0.0036	0.0039	-0.0007	0.0031	0.0032	0.0021	0.0024	0	0	0	0
2515	75	35.64	1	1	0	0	NA	0	0	86.306669912	0	1	0	0	0	1	0	1	0	0.0096	0.0091	0.0042	0.0048	0.0073	0.0018	-0.0055	0.0035	0.0023	-0.0032	0	0	0	1
2522	59	50	0	0	0	1	NA	0	0	107.64086409	0	0	1	0	1	0	0	0	1	-0.014	0.0045	0.0017	-0.0005	0.0049	0.0011	0.0049	0.0196	0.0006	0.0026	0	0	0	0
2525	50	37.5	1	0	0	0	NA	0	NA	108.03023681	0	0	1	0	1	0	0	1	0	-0.0228	0.0032	0.0008	0.001	0.004	0.0001	-0.0043	0.0131	0.0102	0.0084	0	0	0	0
2531	74	45	0	2	1	0	NA	1	2	45.319709001	1	1	0	0	0	0	1	1	1	0.0078	0.0091	0.0035	0.0046	0.0044	-0.0006	-0.0015	0.0065	-0.0026	-0.0032	0	0	0	0
2533	73	32	0	3	0	1	3	1	0	26.429796118	1	1	0	0	0	0	0	0	1	0.0076	0.007	-0.003	0.0027	-0.0588	0.0026	0.0044	-0.0021	0.0375	0.0648	0	0	0	0
2535	55	58.5	1	3	1	0	3	3	3	33.534915843	1	1	0	0	0	0	0	1	0	0.0092	0.0088	0.0039	0.0044	0.0095	-0.003	-0.0015	0.0081	-0.0051	0.0011	0	0	0	0
2537	78	50	0	0	0	NA	NA	0	0	123.58486493	0	1	0	0	1	0	0	1	1	0.0094	0.009	0.0035	0.004	0.0085	-0.0054	-0.0009	0.0095	-0.0068	-0.0053	0	0	0	1
2542	69	48	1	2	1	1	NA	0	1	48.471740172	0	1	0	0	0	0	1	0	0	0.0094	0.0092	0.0044	0.0035	0.0094	0.0016	-0.0013	0.0057	-0.0011	0.0052	0	0	0	0
2548	59	40	1	2	0	1	NA	NA	0	61.435592791	1	1	0	0	0	0	1	1	0	0.0096	0.0094	0.0033	0.0054	0.0059	-0.0043	0.0003	0.0076	-0.0086	-0.0023	0	0	0	0
2551	63	40	0	2	NA	0	NA	0	2	72.030461642	1	1	0	0	0	0	1	1	1	0.0093	0.0091	0.0035	0.003	0.0091	-0.0025	-0.0013	0.0077	-0.0024	0.0016	0	1	0	0
2555	65	33	1	0	0	0	NA	0	0	97.332349378	0	1	0	0	1	0	0	1	0	0.0096	0.0082	0.0042	0.0037	0.0116	0.0027	-0.0001	-0.0122	0.0114	0.0173	0	0	1	0
2568	72	40	0	0	0	0	NA	0	0	70.923513249	0	1	0	0	1	0	0	1	1	0.0094	0.0089	0.0038	0.0038	-0.0006	0.0011	-0.0009	0.0066	-0.003	0.0066	0	0	1	0
2569	69	46	0	1	0	1	2	1	0	77.691161422	0	1	0	0	0	1	0	0	1	0.0094	0.009	0.0029	0.0039	-0.0032	-0.0012	-0.001	0.006	-0.0013	0.0062	0	0	0	0
2584	48	51	1	0	1	1	NA	0	1	107.13432898	0	1	0	0	1	0	0	1	0	0.0093	0.0091	0.0048	0.0036	-0.0071	-0.0003	-0.0086	0.0059	-0.003	-0.0081	0	0	0	0
2591	67	150	0	0	0	1	NA	0	0	80.469266453	0	1	0	0	1	0	0	1	1	0.0094	0.0092	0.0015	0.0034	0.0085	-0.0011	0.0024	0.0069	0.0005	0.0047	0	0	0	1
2605	71	94	1	0	NA	0	NA	0	0	89.242116064	0	0	0	0	1	0	0	1	0	-0.022	0.0036	0.0012	0.001	-0.0007	-0.0013	-0.0149	0.0137	0.0035	0.0051	0	0	0	0
2609	64	28	0	3	0	0	NA	1	2	31.453177722	1	0	1	0	0	0	0	0	1	-0.0138	0.0053	0.0027	0.0013	0.0079	-0.0003	-0.0089	0.0164	0.002	-0.0015	0	0	0	0
2610	58	39	1	2	0	0	NA	0	0	63.965717869	1	0	1	0	0	0	1	0	0	-0.0213	0.0038	0.0017	0.0011	0.0038	-0.0034	-0.0051	0.0174	0.011	-0.0033	0	0	0	1
2611	60	112.5	0	4	1	1	2	0	5	14.911234976	1	1	0	0	0	0	0	1	1	0.0099	0.0094	0.0044	0.0042	0.0141	0.0015	0.0022	0.0063	-0.0093	0.0018	0	0	0	1
2612	57	39	NA	0	NA	1	NA	0	0	95.459933183	NA	1	0	0	1	0	0	0	0	0.009	0.0085	0.0029	0.0044	-0.0004	0	0.0018	0.0033	0.0009	0.0028	0	0	0	0
2617	53	0	0	NA	0	0	NA	0	0	93.500108167	0	0	1	1	0	0	0	0	0	-0.0196	0.0044	0.0019	0.0018	0.0026	-0.0029	-0.0059	0.0109	0.0014	0.004	0	0	0	0
2623	54	30	0	4	0	0	2	0	1	14.892550604	1	0	1	0	0	0	0	1	1	-0.0235	0.0033	0.0009	0.0017	0.0015	-0.0012	-0.0104	0.0115	0.0095	0.0118	0	0	0	0
2627	70	52	1	2	0	NA	2	0	0	55.349122219	1	1	0	0	0	0	1	0	0	0.0094	0.0091	0.0024	0.0034	0.0122	-0.0013	-0.0005	0.0027	-0.0017	0.0087	0	0	0	0
2628	58	37	0	4	0	1	NA	0	0	22.952003849	1	0	1	0	0	0	0	1	1	-0.0245	0.0036	0.0004	0.0015	0.003	0.0018	-0.0084	0.0152	0.0099	0.007	0	0	0	1
2635	47	34	1	0	1	0	NA	0	0	83.581337394	0	1	0	0	1	0	0	1	0	0.0097	0.0089	0.0026	0.0044	0.007	0.0005	-0.0014	0.0048	0.0016	0.0025	0	0	1	1
2639	74	32	0	1	0	0	1	0	0	79.827020256	1	1	0	0	0	1	0	0	1	0.0097	0.0091	0.0048	0.0047	0.0085	-0.0028	-0.0032	-0.0011	-0.0053	0.0057	0	0	0	0
2640	73	56	0	2	0	0	NA	0	0	55.59228926	0	1	0	0	0	0	1	1	1	0.0094	0.0089	0.0042	0.0052	0.0047	-0.002	-0.0022	0.0076	-0.004	-0.0008	0	0	0	1
2653	71	63	0	2	0	NA	NA	NA	0	41.486432779	1	0	1	0	0	0	1	0	1	-0.0109	0.0033	0.0047	-0.005	-0.0049	-0.0007	0.0063	0.0083	0.0008	0.0115	0	0	0	1
2655	65	45	0	0	0	0	NA	0	0	106.76206739	0	1	0	0	1	0	0	1	1	0.0093	0.0094	0.0031	0.0057	0.0046	-0.004	0.0019	0.0086	-0.0093	-0.0085	0	0	0	0
2658	78	50	1	0	0	0	NA	0	0	78.467911462	0	1	0	0	1	0	0	0	0	0.0093	0.009	0.003	0.0036	0.0139	-0.0054	0	0.0053	-0.0011	0.0046	0	0	0	2
2662	58	0	0	NA	0	0	NA	0	0	91.349438268	0	1	0	1	0	0	0	1	0	0.0094	0.0087	0.0041	0.0045	0.0138	-0.0025	-0.0003	-0.0004	-0.0032	0.0096	0	0	0	0
2663	75	44	0	0	0	1	1	0	0	97.018720064	0	1	0	0	1	0	0	0	1	0.0092	0.0092	0.0026	0.0043	0.0004	0.0017	0.0007	0.0105	-0.0012	0.0018	0	0	0	0
2665	50	25	1	0	0	0	NA	0	0	83.423097849	0	0	1	0	1	0	0	0	0	-0.0247	0.0036	0.0019	0.0006	0.0021	-0.0037	0.0039	0.0111	0.0057	0.01	0	0	0	0
2668	69	60	0	3	1	0	NA	0	0	33.936396485	1	1	0	0	0	0	0	0	1	0.0097	0.0092	0.0031	0.0035	0.005	0.0009	0.0023	0.0074	-0.0102	-0.0045	0	0	0	0
2671	80	0	0	NA	0	0	NA	0	0	84.50489276	0	1	0	1	0	0	0	1	0	0.0097	0.0084	0.0031	0.0036	0.0071	0.0026	-0.0027	0.0078	0.0051	0.0075	0	0	0	0
2677	58	40	0	3	1	0	2	1	0	35.765376031	1	1	0	0	0	0	0	0	1	0.0085	0.0085	0.0025	0.0042	-0.0212	0.0007	0.0001	0.0004	-0.0029	0.008	0	0	0	0
2699	69	60	0	1	0	0	NA	0	0	89.809019479	1	0	1	0	0	1	0	1	1	-0.0183	0.0045	0.0027	0.0004	0.0043	0	-0.0113	0.0119	0.0158	0.0016	0	0	0	2
2701	50	37	1	4	0	1	2	N	2	11.046420712	1	0	1	0	0	0	0	0	0	-0.0237	0.0033	0.0013	0	0.0018	-0.0041	-0.0021	0.0167	0.0066	0.0115	0	0	0	1
2703	67	50	1	3	1	0	NA	1	2	38.879482195	0	1	0	0	0	0	0	0	0	0.009	0.0079	0.0038	0.0035	0.0152	0.0029	-0.0043	-0.0106	0.0113	0.0154	0	0	0	0
2718	66	0	0	NA	0	0	NA	0	0	90.801563155	0	1	0	1	0	0	0	1	0	0.0097	0.0091	0.0034	0.0053	0.0068	-0.0018	0.001	0.0054	-0.0042	0.0058	0	0	0	0
2729	63	99	0	0	1	0	NA	0	0	71.423321587	0	1	0	0	1	0	0	1	1	0.0096	0.0089	0.0033	0.0043	0.0087	-0.0032	-0.0008	0.0066	-0.0067	-0.0026	0	0	0	0
2732	65	22	0	0	0	0	NA	0	0	109.29433255	0	1	0	0	1	0	0	0	1	0.009	0.0088	0.0042	0.0056	0.0054	-0.0028	0.0019	0.0047	-0.004	0.0034	0	0	0	0
2752	76	58.5	0	2	0	NA	NA	N	0	48.756508602	1	1	0	0	0	0	1	0	1	0.0097	0.0081	0.0025	0.004	0.0103	-0.0042	-0.0044	0.0155	-0.0092	0.0017	0	0	0	0
2755	52	40	1	0	0	0	NA	0	0	87.239397181	0	1	0	0	1	0	0	0	0	0.0099	0.0088	0.0039	0.004	0.0044	-0.0035	0.0019	0.0142	-0.0083	0.0077	0	0	1	0
2779	64	0	0	NA	0	0	NA	0	0	73.771449817	0	0	1	1	0	0	0	1	0	-0.0296	0.0032	0.0007	0.0012	0.0005	-0.0017	0.0021	0.0199	0.0186	0.0047	0	1	0	0
2781	64	100	0	0	1	1	NA	1	0	93.367326279	0	0	0	0	1	0	0	1	1	0.0094	0.0091	0.003	0.0043	0.0086	-0.0031	-0.0011	0.0079	-0.0127	-0.0048	0	0	1	0
2782	70	40	0	2	0	0	NA	0	0	62.695062906	0	1	0	0	0	0	1	1	1	0.0096	0.0083	0.0026	0.0045	0.0084	-0.0035	-0.0033	-0.0028	0.0117	0.0106	0	0	0	0
2788	63	63	0	4	0	1	1	1	1	13.342773364	1	1	0	0	0	0	0	1	1	0.0092	0.009	0.0024	0.0027	0.0065	-0.0037	-0.002	0.0071	-0.0094	0.0018	0	0	0	0
2789	65	51	1	2	0	1	NA	0	0	46.520508326	1	1	0	0	0	0	1	0	0	0.0095	0.0091	0.0028	0.005	0.0047	-0.0001	0.0005	-0.0005	-0.0011	-0.0007	0	0	0	0
2791	71	60	0	0	0	0	NA	0	0	85.278939615	0	0	1	0	1	0	0	0	1	-0.0238	0.0038	0.0007	0.0007	0.0024	-0.0002	-0.0046	0.0175	0.0136	0.0088	0	1	0	1
2793	53	57	1	0	0	1	NA	0	0	79.253726609	0	1	0	0	1	0	0	0	0	0.0094	0.0094	0.0031	0.0046	0.0046	-0.0047	0.0008	0.007	-0.0068	0.0044	0	0	1	0
2807	54	27	0	3	1	1	NA	2	1	35.788642917	1	1	0	0	0	0	0	1	1	0.0093	0.0092	0.0036	0.0031	0.0055	-0.0032	-0.0034	0.0006	-0.004	-0.0001	0	1	0	0
2811	71	0	0	NA	0	1	NA	0	0	106.27098253	0	1	0	1	0	0	0	0	0	0.0084	0.0089	0.0032	0.0035	0.0049	0.0008	0.0013	0.0105	-0.0049	-0.0029	0	0	1	0
2815	68	26.5	1	2	1	NA	NA	0	1	40.652536707	0	1	0	0	0	0	1	0	0	0.0096	0.0094	0.0033	0.0061	0.0072	-0.0033	-0.0019	0.0079	-0.0005	0.0049	0	0	0	0
2822	75	80	0	3	0	0	NA	1	0	39.574309109	1	1	0	0	0	0	0	1	1	0.0067	0.0055	0.0055	-0.0032	-0.0181	0.0006	-0.0009	0.0078	-0.0047	0.0018	0	1	0	1
2825	77	55	1	1	2	1	NA	0	0	116.48652998	0	0	1	0	0	1	0	0	0	-0.0178	0.0037	0.0032	0.0019	0.0028	0.0019	-0.0014	0.0147	0.0053	0.0049	0	0	0	1
2827	56	42	1	2	1	1	NA	0	2	51.956118316	0	1	0	0	0	0	1	1	0	0.0097	0.0091	0.0044	0.0037	0.0101	-0.0005	-0.0019	0.0086	-0.0103	-0.0059	0	0	1	0
2836	56	38	1	0	0	0	NA	0	0	60.523406189	0	1	0	0	1	0	0	0	0	0.003	0.008	0.0039	0.0016	0.0077	0.0018	0.0019	0.0102	-0.0033	-0.0003	0	1	0	0
2837	70	40	0	3	0	0	NA	0	1	44.156033016	1	1	0	0	0	0	0	0	1	0.0091	0.0091	0.0029	0.0044	0.0019	-0.0021	-0.0004	0.0074	-0.0002	0.0058	0	0	0	0
2845	52	30	NA	3	1	1	1	1	0	22.689527303	NA	1	0	0	0	0	0	1	0	0.0098	0.0091	0.0024	0.0046	0.0097	-0.0016	-0.0002	0.013	-0.0032	-0.0054	0	0	0	0
2853	70	31	0	1	0	1	NA	0	0	73.742960869	1	1	0	0	0	1	0	0	1	0.0095	0.0093	0.0039	0.0032	0.0107	0	0.0014	0.0117	-0.0093	-0.0015	1	0	0	0
2855	48	35	1	0	0	0	NA	0	1	100.1676097	0	1	0	0	1	0	0	0	0	0.0093	0.0091	0.0037	0.0034	0.0074	-0.0026	-0.0014	0.007	-0.0089	-0.0046	0	0	0	0
2860	65	53	1	0	0	1	NA	0	0	85.361801808	0	1	0	0	1	0	0	0	0	0.0098	0.0093	0.0041	0.0037	0.006	-0.0009	-0.006	0.0057	-0.0069	-0.0089	0	0	0	1
2862	61	46	0	3	0	NA	1	0	1	33.909059477	1	1	0	0	0	0	0	0	1	0.0094	0.0088	0.0039	0.0034	0.0099	-0.0015	-0.0056	0.0057	-0.002	0.0061	0	0	0	0
2867	79	50.25	1	2	0	1	NA	N	0	53.65315053	1	1	0	0	0	0	1	0	0	0.0098	0.0082	0.0037	0.0033	0.0063	0.0028	0.0021	0.009	-0.0081	-0.0049	0	0	0	0
2873	53	33	1	2	1	1	NA	0	3	47.645284646	0	0	1	0	0	0	1	1	0	-0.0225	0.0042	0.0022	0.002	0.0031	-0.0026	-0.0039	0.0171	0.0049	0.0091	0	0	0	0
2884	44	21	0	4	1	0	1	1	2	21.455523921	1	1	0	0	0	0	0	1	1	0.0096	0.0091	0.0034	0.0038	0.0041	-0.0003	-0.0002	0.0091	-0.008	-0.001	0	0	0	0
2885	68	30	NA	2	NA	1	NA	0	0	50.655273661	NA	1	0	0	0	0	1	0	0	0.0096	0.009	0.0035	0.0041	0.0103	-0.0009	-0.001	0.0062	-0.0006	0.0065	0	0	0	0
2891	65	50	1	2	2	1	NA	0	0	61.006324547	0	1	0	0	0	0	1	1	0	0.0096	0.0089	0.0034	0.0036	0.0123	-0.0024	-0.0024	0.0055	-0.0078	0.0021	0	0	0	0
2916	57	42	1	2	1	1	NA	0	0	39.662971436	0	1	0	0	0	0	1	1	0	0.0095	0.0083	0.0031	0.0031	0.0128	0.0025	-0.0023	0.0043	-0.0011	0.008	0	0	0	1
2918	63	22	0	0	1	0	NA	1	3	76.632237996	0	1	0	0	1	0	0	0	1	0.0095	0.0089	0.0037	0.0047	-0.0054	0.0008	0.0013	0.004	0.0008	0.0021	0	1	0	0
2919	79	63	1	2	0	1	1	0	0	49.298684048	1	1	0	0	0	0	1	0	0	0.0095	0.0082	0.0029	0.0042	0.0167	-0.0017	0.0014	-0.0109	0.0167	0.0147	0	0	0	0
2922	63	45	1	3	0	1	1	0	0	32.275646912	0	1	0	0	0	0	0	1	0	0.0096	0.0092	0.0034	0.0049	0.0067	-0.0032	-0.0025	0.0061	-0.0003	0.0034	0	0	0	0
2928	48	54	0	3	0	0	NA	0	1	33.600260799	1	0	1	0	0	0	0	0	1	-0.0269	0.0035	0.0008	0.0006	-0.0002	0.0001	-0.0126	0.0123	0.0034	0.0086	0	1	0	0
2930	61	0	0	NA	0	0	NA	0	0	98.210117115	0	0	0	1	0	0	0	0	0	0.0066	-0.003	0.0108	-0.0266	-0.0098	0.0025	0.0035	0.0151	0.0003	0.0088	0	0	0	1
2936	48	37.5	0	2	0	0	NA	0	0	64.780516454	1	1	0	0	0	0	1	0	1	0.0096	0.0089	0.0032	0.003	0.0113	0.0037	0.0017	0.0008	0.0027	0.0027	0	0	0	0
2939	79	37.5	0	2	0	0	NA	0	0	58.647753292	1	1	0	0	0	0	1	1	1	0.0091	0.0082	0.0024	0.0044	0.0043	-0.0005	0.0012	0.0011	-0.0051	-0.0014	0	0	0	1
2948	70	55	1	3	0	1	NA	0	0	47.450115006	0	1	0	0	0	0	0	1	0	0.01	0.0099	0.0044	0.0041	0.0127	0.0015	-0.0016	0.0015	-0.0059	0.0056	0	0	0	1
2949	74	31	0	2	0	1	3	0	2	44.728189906	1	1	0	0	0	0	1	1	1	0.0095	0.0088	0.0033	0.0042	0.0063	0	-0.0041	0.0054	-0.0106	0.0036	0	0	0	0
2955	42	26	1	0	0	0	NA	NA	0	89.580158342	0	0	1	0	1	0	0	1	0	-0.0236	0.0032	0.0014	0.0005	0.0021	-0.0046	-0.0053	0.0155	0.0136	0.0084	0	0	0	1
2959	75	60	0	2	NA	1	NA	0	1	42.772666658	1	1	0	0	0	0	1	1	1	0.0095	0.0093	0.0047	0.0032	0.0062	0.0014	-0.0002	0.0033	-0.0012	-0.0049	0	0	0	0
2962	55	24.75	0	0	0	1	NA	0	0	85.259206398	0	1	0	0	1	0	0	1	1	0.0094	0.0092	0.0028	0.0037	0.0056	0.001	-0.0015	0.0005	-0.0014	0.0087	0	0	0	0
2971	75	55.5	0	1	0	0	NA	0	0	114.2689128	0	1	0	0	0	1	0	1	1	0.0094	0.0091	0.0035	0.0058	0.0024	-0.0012	-0.0016	0.0072	-0.0051	0.004	0	0	1	0
2973	72	45	0	1	0	0	NA	0	0	84.078869092	0	1	0	0	0	1	0	1	1	0.0074	0.0077	-0.0016	0.0053	-0.0385	-0.0012	-0.0022	-0.0038	0.0115	0.0071	0	0	0	2
2980	72	30	0	1	0	0	NA	0	1	110.25681735	0	0	0	0	0	1	0	1	1	0.0037	-0.0375	0.0124	0.0132	-0.0017	0.0492	-0.0075	0.0177	0.001	0.0139	0	0	0	0
2983	74	35	0	4	0	0	NA	1	3	28.341594931	1	1	0	0	0	0	0	0	1	0.0099	0.0086	0.003	0.0026	0.0035	0.0003	-0.0016	0.0083	-0.0032	-0.0018	0	0	0	0
2986	52	40	1	3	0	1	NA	1	0	39.239124898	1	1	0	0	0	0	0	1	0	0.0093	0.0085	0.003	0.0035	0.0048	0.0008	0.0021	0.0069	-0.0044	0.0046	0	0	0	0
2990	59	44	0	2	0	1	1	1	0	57.292809705	0	1	0	0	0	0	1	1	1	0.0093	0.0093	0.0034	0.0049	0.0016	-0.0031	0.0003	0.0075	-0.005	-0.0045	0	0	0	0
2997	67	46	0	1	0	0	NA	1	0	107.90757371	1	1	0	0	0	1	0	1	1	0.0091	0.009	0.0041	0.0039	0.0069	-0.0013	0.001	0.0063	-0.0084	0.0056	0	0	1	0
3001	53	35	1	0	1	1	NA	0	0	87.071545663	0	0	1	0	1	0	0	0	0	-0.021	0.004	0.0034	0.0019	0.0018	0.0002	0.0002	0.0142	0.0105	0.0093	0	0	0	0
3002	64	40	0	2	NA	0	NA	0	1	54.488374421	0	1	0	0	0	0	1	0	1	0.0098	0.0088	0.0036	0.0038	0.0118	0.0001	-0.0006	0.0117	-0.0061	-0.0013	1	0	1	0
3004	57	54	0	3	0	1	5	0	0	34.749550648	1	1	0	0	0	0	0	1	1	0.0096	0.0093	0.004	0.0046	-0.0003	-0.0013	-0.003	0.0077	-0.0004	0.0017	0	0	1	1
3005	79	23	0	2	1	1	NA	0	0	59.693383388	NA	1	0	0	0	0	1	1	1	0.0095	0.0091	0.0034	0.0042	0.0101	-0.0026	-0.0001	0.003	-0.0041	0.0048	0	0	0	0
3017	77	40	0	1	NA	1	0	2	0	87.582966804	0	1	0	0	0	1	0	0	1	0.0091	0.0086	0.0037	0.0031	0.0062	-0.0034	-0.0032	0.0101	-0.006	-0.0005	0	0	1	0
3019	52	30	1	0	NA	0	NA	NA	3	81.587921891	0	1	0	0	1	0	0	0	0	0.0093	0.0087	0.0042	0.004	-0.005	0.0009	-0.0004	0.0099	-0.0063	-0.0044	0	1	0	0
3031	72	87.5	0	2	1	1	1	0	3	40.753950699	1	1	0	0	0	0	1	1	1	0.0096	0.0089	0.0021	0.0043	0.0031	-0.0001	0.0041	0.01	-0.0042	0.0024	0	0	1	0
3032	75	75	1	2	0	1	NA	0	0	57.150926647	0	1	0	0	0	0	1	1	0	0.0075	0.0077	-0.0011	0.0045	-0.0547	0.0047	-0.0008	-0.0078	0.0301	0.0484	0	0	0	1
3037	68	25	0	3	0	0	NA	0	2	44.581645195	0	1	0	0	0	0	0	1	1	0.0058	0.0063	-0.0065	0.002	-0.0609	0.0068	-0.0024	-0.004	0.0073	0.0254	0	0	0	0
3038	67	50	0	2	1	0	NA	1	0	55.399351747	1	1	0	0	0	0	1	0	1	0.0073	0.0065	0.0071	-0.0031	-0.0152	0.0005	0.0023	0.0061	0.0003	0.0027	0	0	1	0
3039	79	97.5	0	1	0	0	NA	0	0	91.687544598	0	1	0	0	0	1	0	0	1	0.0094	0.0088	0.0032	0.0043	-0.0024	-0.0016	-0.0002	0.0036	-0.0038	0.0051	0	0	0	0
3041	59	44	1	2	0	1	NA	1	1	50.219630187999996	0	1	0	0	0	0	1	0	0	0.0093	0.0083	0.0026	0.0037	0.0055	0.0019	-0.0005	0.0093	-0.0033	0.0016	0	0	1	0
3042	64	21.5	1	3	1	0	NA	0	0	28.438276848	1	1	0	0	0	0	0	0	0	0.0088	0.0095	0.0031	0.0032	0.0038	-0.0026	-0.0035	-0.0033	-0.0011	0.0008	0	0	0	0
3051	76	32.5	1	0	0	1	NA	0	0	93.281109929	0	1	0	0	1	0	0	1	0	0.0095	0.0094	0.0035	0.0052	0.0053	0.0002	-0.0016	0.0112	-0.008	-0.0057	0	0	1	0
3053	60	30	1	2	0	0	NA	0	0	56.401497234	0	0	1	0	0	0	1	1	0	-0.0232	0.0038	0.0022	0.001	0.0009	-0.0018	-0.0027	0.0125	0.0118	0.0023	0	0	0	1
3056	59	40	0	3	0	0	NA	0	3	25.967806341	1	0	1	0	0	0	0	0	1	-0.0188	0.0046	0.003	0.0016	0.0061	0.0019	-0.0063	0.0101	0.0043	0.0122	0	0	0	0
3057	70	53	1	2	0	0	1	0	1	71.578703404	0	1	0	0	0	0	1	0	0	0.0094	0.009	0.0047	0.004	0.0069	0.0006	0.0011	0.0104	-0.0017	-0.0018	0	0	0	0
3058	73	60	0	2	0	0	NA	0	NA	56.37828391	1	1	0	0	0	0	1	1	1	0.0092	0.0091	0.0039	0.0036	0.0054	-0.0039	-0.0028	0.0109	-0.0076	0.0022	0	0	0	0
3059	69	100	0	0	NA	0	NA	0	1	85.444139186	0	1	0	0	1	0	0	1	1	0.0092	0.0094	0.0054	0.0048	0.0082	-0.0019	-0.0049	0.0067	-0.0068	-0.005	0	0	0	0
3065	46	48	1	3	1	1	NA	4	2	44.502638152	0	0	1	0	0	0	0	1	0	-0.0252	0.0031	0.002	0.0009	0.0051	-0.0051	-0.0002	0.0132	0.0096	0.0083	0	0	0	0
3068	76	38	0	3	0	0	1	2	2	NA	1	1	0	0	0	0	0	0	1	0.009	0.009	0.0042	0.0035	0.0055	-0.0006	-0.0061	0.0054	-0.0031	-0.0023	0	0	0	0
3069	66	30	1	0	1	1	NA	1	0	68.598540642	0	1	0	0	1	0	0	0	0	0.0083	0.0074	0.0034	0.0006	0.0011	0.0005	-0.0009	0.0065	-0.0062	0.0014	0	0	0	0
3081	40	34.5	1	0	0	0	NA	NA	NA	109.51315029	0	0	1	0	1	0	0	0	0	-0.0175	0.0044	0.0022	0.0017	0.0044	0.0013	-0.0053	0.0184	0.0117	0.0035	0	1	1	1
3085	70	75	0	3	1	0	NA	NA	1	27.047431641	1	1	0	0	0	0	0	1	1	0.0095	0.0086	0.0031	0.0025	0.0054	-0.0037	-0.001	0.0099	-0.0053	0.0039	0	0	0	0
3090	74	80	0	2	0	0	NA	2	1	59.381832638	0	1	0	0	0	0	1	0	1	0.0095	0.009	0.0034	0.0037	0.0108	-0.0013	-0.0034	0.0071	-0.0048	0.0016	0	0	0	0
3100	64	30	0	2	0	0	NA	0	0	59.208025807	0	1	0	0	0	0	1	0	1	0.0094	0.009	0.0037	0.0022	0.0079	-0.0018	0.0014	0.012	-0.0046	0.0021	0	0	0	0
3113	74	57	0	1	0	0	NA	0	0	89.892584034	0	1	0	0	0	1	0	1	1	0.0095	0.0095	0.0024	0.0035	0.0034	0.0001	-0.0037	0.0093	-0.0031	0.0026	0	0	0	0
3116	75	48	0	0	0	0	1	0	0	74.361556547	0	1	0	0	1	0	0	0	1	0.0094	0.0087	0.0047	0.0053	0.0113	0.0038	-0.0001	0.0066	0.0019	0.0111	0	0	0	0
3119	58	30	0	0	1	0	NA	1	2	90.588196093	0	1	0	0	1	0	0	0	1	0.0086	0.0081	0.0015	0.0023	-0.0207	-0.0011	-0.0038	0.0001	0.0003	0.0014	0	0	0	0
3123	72	28.75	0	0	0	1	NA	0	1	93.801943633	0	1	0	0	1	0	0	1	1	0.0097	0.0089	0.0042	0.0042	0.0138	-0.0034	0.0022	-0.0058	0.0048	0.0162	0	0	1	1
3128	52	25	0	0	0	1	NA	0	0	101.79427883	0	1	0	0	1	0	0	1	1	0.0093	0.0089	0.0028	0.0035	0.0016	0.0003	-0.0005	0.0069	-0.0009	0.0074	0	0	0	0
3130	66	36	0	1	0	1	NA	0	0	76.10174993	0	1	0	0	0	1	0	1	1	0.0091	0.0089	0.0032	0.0047	0.0044	0.0008	-0.0015	0.0019	0.001	-0.001	0	0	0	1
3146	75	24.5	1	0	0	0	NA	0	0	92.884119271	0	1	0	0	1	0	0	1	0	0.0097	0.0084	0.0034	0.0025	0.0221	0.0002	0.0028	-0.0157	0.0133	0.0241	0	0	0	1
3155	74	69	0	1	NA	1	2	0	0	79.278309879	1	1	0	0	0	1	0	0	1	0.0095	0.0093	0.0025	0.0035	0.0045	-0.0023	-0.0003	0.0048	-0.005	-0.0049	0	0	0	0
3157	68	46	0	2	0	0	1	1	1	72.377667485	0	1	0	0	0	0	1	0	1	0.0097	0.0092	0.0029	0.0047	0.0061	-0.0007	-0.0015	0.0057	-0.0099	0.0031	0	0	0	0
3160	60	48	1	1	1	0	NA	0	0	74.120887901	0	0	1	0	0	1	0	1	0	-0.0191	0.0046	0.0013	0.001	0.0037	0.0013	-0.0126	0.0187	0.0068	0.0067	0	0	0	0
3166	78	30	0	3	0	1	NA	1	0	21.137158473	0	1	0	0	0	0	0	1	1	0.0092	0.009	0.0026	0.0047	-0.0016	0.0007	-0.0018	0.006	0.0028	0.0028	0	0	0	0
3167	74	75	0	2	0	0	1	2	0	71.642975498	0	1	0	0	0	0	1	1	1	0.0096	0.0088	0.0034	0.0049	0.0007	-0.003	-0.0059	0.0034	-0.0037	0.0016	0	1	0	0
3173	79	90	0	1	0	0	NA	0	0	90.146870323	0	1	0	0	0	1	0	0	1	0.0094	0.0093	0.004	0.0046	0.004	-0.0012	-0.0057	0.0071	-0.0067	0.0071	0	0	0	0
3176	75	60	0	3	0	0	4	3	0	29.529404048	1	1	0	0	0	0	0	1	1	0.0095	0.0082	0.0029	0.0047	0.0151	0.0008	-0.0015	-0.0011	-0.0006	0.0087	0	0	1	0
3179	72	44	0	0	0	0	NA	0	0	96.240408185	0	1	0	0	1	0	0	0	1	0.0094	0.0086	0.0029	0.0042	0.0108	-0.0029	0.0012	0.0068	-0.0009	0.004	0	0	0	0
3193	71	110	0	0	0	0	NA	0	0	53.287856755	0	1	0	0	1	0	0	0	1	0.0092	0.0092	0.0022	0.0047	0.0039	-0.0029	-0.004	0.0031	-0.0047	0.0026	0	0	0	1
3196	70	24	0	3	0	0	NA	N	0	40.628479097	1	0	1	0	0	0	0	0	1	-0.0267	0.0037	0.0016	0.0002	0.0024	-0.0024	-0.0038	0.0119	0.0137	0.0087	0	0	0	0
3200	69	66	0	3	0	0	NA	0	0	29.24464155	1	1	0	0	0	0	0	0	1	0.0096	0.0088	0.0028	0.0046	0.0074	-0.0015	0.0007	0.0084	-0.0065	0.0042	0	0	0	1
3209	44	46.5	1	0	0	0	NA	NA	0	80.906971233	0	1	0	0	1	0	0	1	0	0.0096	0.0092	0.0033	0.004	0.0027	-0.0019	0.0011	0.0093	-0.0044	0.0043	1	0	0	0
3213	54	42	1	2	1	1	NA	1	0	59.790541886	0	1	0	0	0	0	1	1	0	0.0092	0.0092	0.0023	0.0034	0.0032	-0.0004	0.0002	0.0075	-0.0045	-0.0064	0	0	0	0
3216	45	37.5	0	2	0	0	NA	0	0	44.598798199	0	1	0	0	0	0	1	1	1	0.0096	0.0087	0.0041	0.0051	0.0065	-0.0021	0.0001	0.0041	-0.0017	0.0058	0	0	1	0
3219	58	24	0	0	0	0	NA	0	0	84.937944858	0	1	0	0	1	0	0	1	1	0.009	0.0089	0.0029	0.0042	0.0018	-0.002	0.0011	0.0066	-0.0053	-0.0026	0	0	0	0
3221	66	45	1	1	0	0	NA	0	0	88.065401389	0	1	0	0	0	1	0	1	0	0.0095	0.0095	0.0033	0.0044	0.007	-0.0002	-0.0028	0.0045	-0.0016	-0.0007	0	0	0	0
3227	58	80	0	4	1	0	NA	0	0	22.211997811	1	1	0	0	0	0	0	1	1	0.0095	0.0089	0.0031	0.0049	0.0041	-0.0002	-0.004	0.0063	-0.0062	0.0024	0	0	0	0
3228	54	20	0	1	0	0	NA	0	0	116.6021474	1	1	0	0	0	1	0	1	1	0.0097	0.009	0.0022	0.0041	0.012	-0.0014	0.001	-0.0011	-0.0003	0.0042	0	0	0	1
3232	52	63	1	2	1	1	2	1	0	47.626700574	0	1	0	0	0	0	1	0	0	0.0094	0.0092	0.0031	0.0043	0.0019	-0.0025	-0.0025	0.0082	0.0016	0.0032	0	0	0	1
3249	72	52	0	2	0	1	6	0	0	62.534575529	0	1	0	0	0	0	1	1	1	0.0096	0.0092	0.0029	0.0041	0.0139	-0.0046	0.0006	0.002	-0.0019	-0.0009	0	0	2	0
3258	78	78	0	2	0	0	NA	2	0	35.277807773	1	1	0	0	0	0	1	1	1	0.0094	0.0091	0.0043	0.0037	0.004	-0.001	-0.001	0.0072	0.0019	0.0015	0	0	1	1
3260	62	28	0	2	1	0	NA	NA	1	42.894290251	1	1	0	0	0	0	1	1	1	0.0092	0.0087	0.0016	0.0041	-0.0044	0.0046	-0.0045	-0.0003	0.0044	0.0025	0	0	0	0
3265	55	41	0	0	0	0	NA	0	0	79.346846822	0	1	0	0	1	0	0	0	1	0.0094	0.0091	0.0031	0.0028	0.0009	0.0001	0.0037	0.0068	-0.0115	-0.0045	0	0	0	0
3270	50	45	1	1	0	0	NA	0	0	75.282431681	0	1	0	0	0	1	0	0	0	0.0093	0.009	0.0039	0.0045	0.0045	0.0039	0.0006	0.0036	-0.0029	0.0007	0	0	0	0
3279	73	25.5	0	3	0	0	NA	1	0	40.920598194	1	1	0	0	0	0	0	0	1	0.0096	0.0086	0.0044	0.0039	0.0017	-0.0006	0.0017	0.0086	0.0017	0.0005	0	0	0	0
3293	72	27	0	1	1	0	NA	0	0	85.169813054	1	1	0	0	0	1	0	0	1	0.0086	0.0086	0.0035	0.0014	0.0079	-0.0056	-0.0015	0.0055	-0.0062	0.0049	0	0	0	0
3297	69	60	0	2	0	0	1	0	0	73.672134824	1	1	0	0	0	0	1	1	1	0.0071	0.0076	-0.0028	0.0031	-0.0511	0.007	-0.0017	-0.0041	0.0358	0.061	0	0	0	0
3301	60	28.5	1	0	0	1	1	0	0	82.218059764	0	1	0	0	1	0	0	0	0	0.0094	0.0092	0.004	0.0033	0.0116	-0.0015	-0.0014	0.0078	-0.0039	0.0025	0	0	2	0
3310	72	96	0	3	1	NA	5	3	0	31.923373563	0	1	0	0	0	0	0	1	1	0.0092	0.009	0.0031	0.0032	0.003	0.0011	0.0019	0.0044	-0.0009	0.0018	0	0	1	0
3312	61	40	1	1	0	0	NA	0	0	101.81124486	1	0	1	0	0	1	0	1	0	-0.017	0.0051	0.0011	0.0017	0.0009	-0.0013	-0.0083	0.0128	0.0091	0.0083	0	0	0	0
3314	69	50	1	1	0	1	NA	0	0	101.83354645	0	1	0	0	0	1	0	0	0	0.0091	0.0077	0.0037	0.003	0.0195	0.0049	0.0098	-0.0282	0.025	0.0091	0	0	1	0
3317	60	35	0	4	0	0	NA	0	0	25.895684484	1	1	0	0	0	0	0	1	1	0.0092	0.0094	0.0048	0.0043	0.0063	-0.0014	-0.0027	0.0114	-0.0071	0.0013	0	0	0	0
3318	69	82.5	0	2	0	0	NA	0	1	51.97356124	0	1	0	0	0	0	1	1	1	0.0097	0.0087	0.0023	0.0048	0.0057	-0.0008	0.0031	0.0061	-0.0089	-0.0019	0	0	0	0
3319	65	50	1	0	0	0	NA	0	0	96.695947586	0	0	1	0	1	0	0	1	0	-0.0047	0.007	0.0028	0.003	0.0055	0.0022	0.0017	0.0113	-0.004	0.0022	0	0	0	1
3325	66	50	1	2	0	1	1	1	0	60.119635612	0	1	0	0	0	0	1	1	0	0.0096	0.009	0.003	0.0029	0.0103	-0.004	-0.0033	0.0099	-0.0063	-0.0024	0	0	0	1
3326	67	85.5	1	2	0	1	3	0	0	38.309293881	1	1	0	0	0	0	1	1	0	0.0093	0.0071	0.0053	-0.0002	0.0074	0.0018	0.0003	0.0076	-0.0085	0.0005	0	0	0	0
3328	46	30	1	0	0	0	NA	0	0	101.90286631	0	0	1	0	1	0	0	0	0	-0.0105	0.0032	0.005	-0.0055	-0.0044	0.0009	-0.0108	0.0056	0.0089	-0.0035	0	0	0	2
3330	73	30	0	1	0	0	NA	0	0	73.647113013	1	1	0	0	0	1	0	1	1	0.008	0.0081	-0.0014	0.0049	-0.0422	-0.0005	-0.0032	-0.0035	0.0073	0.0082	0	0	0	1
3332	63	87.5	0	1	0	0	NA	0	1	71.859481049	0	1	0	0	0	1	0	1	1	0.0093	0.0088	0.0025	0.0055	0.0057	-0.003	0.0018	0.0048	-0.0056	0.0044	0	1	1	0
3333	56	0	0	NA	0	0	NA	0	0	130.35379692	0	1	0	1	0	0	0	1	0	0.0068	-0.0073	0.0153	-0.0416	-0.0074	-0.0005	-0.0059	0.0119	0.0029	0.0064	0	0	0	0
3334	57	30	0	3	1	1	NA	0	0	43.916874228	1	1	0	0	0	0	0	1	1	0.0095	0.0093	0.0034	0.0045	0.0088	-0.0006	-0.0007	0.0053	-0.0057	0.0023	0	0	0	0
3339	55	22	1	2	1	1	NA	0	3	34.940650012	0	1	0	0	0	0	1	1	0	0.0098	0.009	0.0031	0.0039	0.0114	-0.0042	-0.0006	-0.0036	0.002	0.0103	0	0	1	0
3352	67	30	0	2	1	1	NA	3	3	54.470572273	1	0	1	0	0	0	1	0	1	-0.0217	0.0036	0.0015	0.0008	0.0017	-0.0029	-0.0084	0.0116	0.0128	0.0076	0	0	0	0
3353	53	40	1	3	0	1	4	0	2	26.434358163	1	1	0	0	0	0	0	1	0	0.0042	0.0027	0.0078	-0.0103	-0.0238	0.0011	0.0024	0.0016	-0.0007	-0.0154	0	0	0	0
3356	55	40	1	3	0	1	NA	0	0	35.354736663	1	1	0	0	0	0	0	1	0	0.0091	0.0092	0.0039	0.0054	0.0034	0.001	-0.0024	0.0013	-0.0041	-0.0041	0	0	1	0
3359	44	0	0	NA	0	0	NA	0	0	119.82633743	0	0	1	1	0	0	0	0	0	-0.0042	0.0056	0.0024	0.0022	0.0047	0.0023	-0.007	0.0115	0.0017	0.0051	0	0	0	0
3360	51	25.2	1	0	0	1	NA	0	1	78.583821531	0	0	1	0	1	0	0	0	0	-0.0198	0.004	0.0005	0.0002	0.0029	0.0003	-0.01	0.0183	0.0054	0.0036	0	1	0	0
3371	53	80	0	3	0	0	5	3	1	22.885307944	0	1	0	0	0	0	0	1	1	0.0093	0.0097	0.0029	0.005	0.0061	0	-0.0015	0.0076	-0.0108	-0.0084	0	1	1	1
3372	68	60	0	2	0	1	NA	0	2	48.695408826	1	1	0	0	0	0	1	1	1	0.0095	0.0097	0.0035	0.006	0.012	-0.0025	0.0026	0.0079	-0.0074	0.0007	0	0	0	1
3377	73	49.5	0	0	0	0	NA	3	1	84.08871997	0	1	0	0	1	0	0	0	1	0.0093	0.0085	0.0034	0.004	0.0054	0.0019	0.0035	0.0098	-0.0066	-0.002	0	0	0	1
3378	59	75	1	2	1	1	NA	NA	0	58.23093114	0	1	0	0	0	0	1	1	0	0.0096	0.0086	0.0031	0.0035	0.0066	0.0035	-0.0028	0.0021	-0.0034	0.0108	0	0	0	0
3391	55	38	1	1	0	0	NA	0	0	81.880949016	0	0	1	0	0	1	0	1	0	-0.0252	0.0033	0.0023	-0.0008	0.0034	-0.0006	-0.0115	0.0183	0.0071	0.001	0	0	0	1
3396	67	27	0	0	NA	0	NA	0	0	75.711342305	0	1	0	0	1	0	0	1	1	0.0093	0.009	0.0038	0.0042	0.0046	-0.0018	-0.0023	0.0149	-0.0008	-0.0014	0	0	1	0
3399	52	0	0	NA	0	0	NA	0	0	96.562286504	0	1	0	1	0	0	0	0	0	0.0092	0.0087	0.0046	0.0047	0.0063	0.0002	-0.0042	0.0064	-0.0035	0.0022	0	0	0	1
3401	66	72	0	3	0	1	2	1	0	24.298458613	0	1	0	0	0	0	0	1	1	0.0092	0.0088	0.0041	0.0042	0.0057	-0.0012	0.0006	0.0083	0.002	0.0037	0	0	1	0
3406	55	35	1	3	0	1	NA	0	0	25.406586993	1	1	0	0	0	0	0	1	0	0.0087	0.0081	0.0019	0.0032	-0.0064	0.0037	-0.0007	-0.0078	0.0098	0.0174	0	0	0	0
3413	67	45	1	2	0	0	NA	0	0	65.710655957	0	0	1	0	0	0	1	0	0	-0.0096	0.0048	0.0038	-0.0014	0.0064	-0.0025	0.0023	0.0132	0.0122	0.0069	0	0	0	0
3414	59	NA	0	2	0	0	NA	0	0	68.216833782	0	1	0	0	0	0	1	1	0	0.0097	0.0089	0.0055	0.0039	0.0103	0.0022	-0.001	0.0089	-0.0055	0.001	0	0	1	0
3422	68	100	1	2	1	1	NA	0	0	55.030393011	0	1	0	0	0	0	1	1	0	0.0097	0.0083	0.0029	0.003	0.014	-0.0037	-0.0011	-0.0032	0.0098	0.0194	0	0	0	0
3424	57	84	0	3	0	1	NA	0	0	32.709101763	1	0	1	0	0	0	0	0	1	-0.0251	0.0036	0.001	0.0022	0.0033	0.0019	-0.003	0.0147	0.0063	0.011	0	0	0	2
3428	71	45	0	0	0	1	NA	0	0	96.291081058	1	1	0	0	1	0	0	0	1	0.0096	0.0091	0.0026	0.0039	0.0094	-0.0022	0.0002	0.0065	-0.0069	-0.001	0	1	0	0
3432	75	43.5	0	3	0	0	NA	0	0	37.91706101	1	1	0	0	0	0	0	1	1	0.0097	0.0087	0.0024	0.0026	0.0115	-0.0001	0.0005	0.0083	-0.0002	0.0044	0	1	0	0
3441	51	21	1	0	0	NA	NA	NA	0	114.01410456	0	0	0	0	1	0	0	1	0	0.0075	0.0079	-0.0023	0.0034	-0.0553	0.0079	0.0004	-0.0069	0.0394	0.0597	0	0	0	1
3442	57	40	0	2	0	0	NA	0	0	65.531986636	1	1	0	0	0	0	1	1	1	0.0095	0.0091	0.0032	0.0034	0.0024	0.0002	-0.0044	0.011	-0.0008	-0.0031	0	0	0	0
3446	53	57	NA	0	NA	1	NA	0	NA	76.521318098	NA	0	1	0	1	0	0	1	0	-0.0224	0.0042	0.0023	0.0017	0.0019	0.0005	0.0036	0.0125	0.0097	0.0184	0	0	0	0
3452	78	120	0	1	0	1	NA	0	0	90.25695735	0	1	0	0	0	1	0	1	1	0.0096	0.0091	0.0035	0.0043	0.0062	-0.0029	-0.0018	0.0108	-0.0021	-0.0052	0	0	0	0
3455	60	64.5	0	4	0	1	7	4	3	13.581050136	1	1	0	0	0	0	0	1	1	0.0093	0.0089	0.0042	0.0046	0.0073	-0.0007	-0.002	0.0039	0.0056	0.0004	0	0	0	1
3456	67	21	0	0	0	0	NA	0	0	111.77298286	0	1	0	0	1	0	0	1	1	0.0093	0.0088	0.0052	0.0032	0.0092	-0.0023	-0.0053	0.0068	-0.0066	0.0071	0	0	0	0
3457	58	21.5	1	0	0	1	NA	0	0	88.748104134	0	1	0	0	1	0	0	0	0	0.0094	0.0082	0.0033	0.0049	0.0026	-0.0007	-0.0015	0.007	-0.0092	-0.0003	0	0	1	0
3461	50	25	0	1	0	0	NA	0	0	92.988911806	1	1	0	0	0	1	0	0	1	0.0086	0.0065	0.004	-0.0025	-0.0163	-0.0002	-0.0012	0.0032	0.0039	0.0128	0	0	0	0
3465	73	60	0	2	NA	0	NA	0	0	53.571336113	0	1	0	0	0	0	1	1	1	0.0091	0.009	0.0033	0.0046	-0.0031	0.0002	0.0017	0.0025	-0.0016	-0.0056	0	0	0	1
3469	75	72	0	2	1	1	NA	N	1	54.33751943	0	1	0	0	0	0	1	1	1	0.0095	0.0091	0.0027	0.0038	0.0097	-0.0027	-0.0018	0.008	-0.0024	0.0032	0	0	0	0
3474	56	40	1	0	0	0	NA	NA	0	87.370407514	0	1	0	0	1	0	0	0	0	0.008	0.0073	-0.0024	0.0031	-0.0372	0.0026	-0.001	-0.0019	0.0094	0.0191	0	0	0	1
3476	68	59	1	2	0	1	NA	0	0	66.369671182	0	1	0	0	0	0	1	0	0	0.0095	0.0091	0.0049	0.0051	0.0064	-0.0027	0	0.001	-0.0025	0.0001	0	1	0	0
3478	44	30	0	0	0	0	NA	0	0	85.495256279	0	1	0	0	1	0	0	1	1	0.0041	0.005	0.0003	-0.0023	-0.0345	0.0027	-0.0012	-0.0001	0.0067	0.0103	0	0	0	0
3480	64	0	0	NA	0	0	NA	NA	0	72.066462025	0	1	0	1	0	0	0	0	0	0.0095	0.0091	0.0029	0.0032	0.0155	-0.0014	0.0011	0.0062	-0.0021	0.0102	0	0	0	0
3482	51	0	0	NA	0	1	NA	0	0	92.357513033	0	1	0	1	0	0	0	0	0	0.0093	0.0092	0.0028	0.0042	0.0093	-0.0033	-0.0012	0.0077	-0.0119	0.0022	0	0	0	0
3490	51	30	1	0	1	0	NA	0	0	71.130957677	0	0	1	0	1	0	0	1	0	-0.0231	0.0042	0.0021	0.0018	0.0027	-0.0019	-0.0091	0.0145	0.0192	0.0017	0	1	0	0
3496	50	108	1	3	1	1	NA	0	0	22.931446005	1	0	0	0	0	0	0	0	0	0.0039	-0.0374	0.0107	0.0165	-0.0018	-0.0071	-0.0008	0.0059	0.0061	0.0086	0	0	0	0
3501	72	55	1	2	0	NA	1	1	2	48.71163837	1	1	0	0	0	0	1	0	0	0.0097	0.0094	0.004	0.0035	0.0126	-0.0039	0.0005	0.0082	-0.0129	-0.0006	0	0	1	0
3502	61	50	0	3	1	1	1	3	2	30.983565085	1	1	0	0	0	0	0	0	1	0.0095	0.0092	0.0031	0.0041	0.0091	-0.0013	0.0008	0.0052	-0.002	0.0026	1	0	0	0
3503	46	28	1	0	0	0	NA	0	0	95.868057031	0	1	0	0	1	0	0	0	0	0.0088	0.007	0.0045	0.0007	0.0023	-0.0016	-0.0037	0.0069	-0.0092	0.0003	0	0	0	1
3506	71	60	0	3	0	1	0	1	0	41.772148981	1	0	0	0	0	0	0	0	1	0.0089	0.0046	0.0063	-0.0089	0.0065	-0.0006	-0.0027	0.011	-0.0046	0.0075	0	0	1	0
3509	70	20.4	1	0	0	1	NA	0	0	98.487564434	0	1	0	0	1	0	0	1	0	0.0094	0.0091	0.0026	0.0046	0.0044	-0.0018	-0.0014	0.0156	-0.011	-0.0041	0	0	0	0
3510	71	40	0	2	0	0	1	0	0	40.496552106	0	1	0	0	0	0	1	1	1	0.0094	0.0087	0.004	0.0047	0.0065	-0.0029	0	0.0086	0.0007	-0.0006	0	0	0	0
3518	69	0	0	NA	0	0	NA	0	0	134.43988818	0	1	0	1	0	0	0	0	0	0.0092	0.009	0.0035	0.0045	-0.0041	-0.0018	0.0015	0.0019	-0.0068	0.0018	0	0	0	0
3523	51	36	1	0	0	1	NA	0	0	92.853532179	0	0	0	0	1	0	0	1	0	0.0089	0.0031	0.0079	-0.01	0.0079	0.0002	-0.0018	0.0045	0.0006	0.0125	0	0	0	0
3530	74	30	0	2	0	0	NA	0	0	58.329097587	1	1	0	0	0	0	1	0	1	0.0091	0.0094	0.0032	0.0044	0.0047	0.0025	-0.0005	0.0046	0.0006	0.0128	0	0	1	0
3541	55	32.25	1	0	0	1	NA	0	2	90.490289541	0	0	1	0	1	0	0	0	0	-0.0196	0.0045	0.0016	0.0021	0.0047	-0.0009	-0.0074	0.0168	0.0137	0.005	0	0	1	0
3544	52	21.6	0	0	0	0	NA	0	0	115.07108005	0	0	1	0	1	0	0	0	1	-0.022	0.0033	0.0011	-0.0004	0.0021	-0.003	-0.001	0.013	0.0078	0.0092	0	0	0	0
3545	71	60	1	3	0	1	NA	0	0	35.228111036	0	1	0	0	0	0	0	0	0	0.0092	0.0092	0.003	0.0049	-0.0041	-0.0013	0.0056	0.0037	0.0025	0.0066	0	0	0	0
3552	63	41	0	1	0	1	NA	0	0	56.627342259	1	1	0	0	0	1	0	1	1	0.0094	0.0095	0.0043	0.0059	0.0018	-0.0019	0.0035	0.0036	-0.0025	-0.0018	0	0	0	1
3557	60	67.5	0	3	0	1	NA	0	0	48.546327017	0	1	0	0	0	0	0	0	1	0.0087	0.008	0.0015	0.0047	-0.0086	0.0007	-0.0015	-0.0032	0.0143	0.0162	0	0	0	0
3559	66	52	1	0	0	1	NA	0	0	96.625997877	0	0	1	0	1	0	0	1	0	0.0058	0.0086	0.0038	0.0022	0.002	-0.0013	-0.0049	0.0085	0.0051	0.0065	0	0	0	0
3560	66	72	0	2	0	0	NA	0	0	76.402772637	1	1	0	0	0	0	1	1	1	0.0081	0.008	0.0013	0.0041	-0.0206	0.0012	0.0016	0.0016	0.0141	0.033	0	0	1	0
3566	79	40	0	1	0	1	1	0	0	105.49955816	0	1	0	0	0	1	0	1	1	0.0093	0.0091	0.0038	0.0026	0.0067	-0.001	-0.0014	0.0051	-0.0103	0.0024	0	0	1	0
3569	58	57	0	4	0	0	1	N	0	15.047483372	1	1	0	0	0	0	0	1	1	0.0095	0.0088	0.0029	0.0051	0.0084	-0.0021	0.0014	0.0096	-0.0052	-0.0012	0	0	0	0
3570	63	60	0	3	0	0	NA	0	3	39.266706782	1	1	0	0	0	0	0	0	1	0.0086	0.0084	0.0012	0.004	-0.0209	0.0035	-0.005	0.0064	-0.0007	0.0084	0	0	0	0
3571	62	45	1	2	0	1	NA	0	1	61.80378432	0	1	0	0	0	0	1	0	0	0.0095	0.0095	0.0042	0.004	0.006	-0.0002	-0.0014	0.0107	-0.0049	-0.0001	0	0	1	0
3573	47	31	1	0	0	1	5	7	6	89.486569778	0	0	1	0	1	0	0	0	0	-0.0212	0.0035	0.0013	0.0017	-0.0015	-0.0021	-0.0038	0.0161	0.0131	0.0134	0	0	0	0
3583	55	30	0	1	0	1	NA	0	0	92.849115527	0	1	0	0	0	1	0	1	1	0.0095	0.0095	0.0049	0.0042	0.0082	-0.0056	0.0012	0.002	-0.0053	-0.0015	0	0	0	1
3587	52	41	1	0	0	1	NA	NA	0	125.02316891	0	1	0	0	1	0	0	1	0	0.0094	0.0089	0.0035	0.0027	0.0049	-0.0031	-0.0044	0.0014	0.0001	0.0081	0	0	0	1
3597	75	40	0	2	1	1	0	3	0	60.1581779	1	0	1	0	0	0	1	0	1	-0.014	0.0049	0.0029	0.0025	0.0012	-0.0013	-0.0071	0.0148	0.0071	0.0158	0	0	0	1
3600	65	66	0	0	0	0	NA	1	0	72.062742697	0	1	0	0	1	0	0	0	1	0.0095	0.0091	0.003	0.0031	0.0073	-0.0011	-0.0011	0.0083	-0.0074	-0.002	0	0	0	1
3603	53	80	0	1	0	0	NA	0	0	78.899489241	0	0	1	0	0	1	0	1	1	-0.0227	0.0032	0.0018	-0.001	0.0017	-0.001	0.0032	0.0193	0.0015	0.0096	0	0	0	2
3608	57	30	1	0	0	1	NA	1	0	104.72668585	0	1	0	0	1	0	0	1	0	0.0099	0.0087	0.0025	0.0038	0.0105	0.0014	-0.0019	0.0067	-0.002	-0.0016	0	0	0	0
3609	55	80	1	2	0	0	2	0	0	63.022325651	0	0	1	0	0	0	1	1	0	-0.012	0.0032	0.0053	-0.0057	-0.0037	-0.0039	-0.007	0.0131	0.0112	-0.0017	0	0	0	0
3613	76	100	0	0	0	1	NA	0	0	89.880800612	0	1	0	0	1	0	0	1	1	0.0096	0.0094	0.0026	0.0048	0.0085	-0.0011	-0.0013	0.007	-0.005	0.0048	0	0	0	0
3616	68	30	0	0	0	1	NA	0	0	80.864975141	0	1	0	0	1	0	0	1	1	0.006	-0.0022	0.0111	-0.0233	-0.0138	-0.0016	-0.003	0.0002	0.0055	0.0133	0	0	0	0
3619	55	40	1	1	0	0	NA	0	0	97.581029357	0	0	1	0	0	1	0	1	0	-0.0195	0.0029	0.0028	-0.0019	0.0063	0	-0.0075	0.0145	0.003	0.0085	0	2	0	0
3625	44	26	0	0	0	0	NA	0	0	96.260390641	0	1	0	0	1	0	0	0	1	0.0096	0.0091	0.0031	0.0043	0.0049	0.002	-0.0049	0.0053	-0.0006	0.0037	0	0	0	0
3633	68	39	1	2	0	1	NA	0	0	52.498022757	0	0	1	0	0	0	1	0	0	-0.0215	0.0035	0.0012	0.0015	0.0042	-0.0021	-0.0057	0.0104	0.0064	0.0069	0	0	0	1
3642	68	53	1	3	1	1	1	2	1	24.74415877	1	1	0	0	0	0	0	1	0	0.009	0.0089	0.0028	0.0033	0.0068	0.0001	-0.0037	0.0093	-0.0035	0.0017	0	0	0	0
3647	45	30	1	0	0	0	NA	0	0	113.35974836	0	1	0	0	1	0	0	1	0	0.0043	0.0042	0.0062	-0.0079	-0.0204	-0.0015	0.0086	0.006	-0.0023	-0.0198	0	0	0	0
3649	78	75	0	2	1	1	NA	0	0	67.105023206	1	1	0	0	0	0	1	0	1	0.0088	0.0085	0.0044	0.0039	0.0066	-0.0008	0.001	0.0061	-0.0095	-0.0028	0	0	0	0
3651	69	45	1	2	0	1	NA	0	0	45.684287953	1	1	0	0	0	0	1	1	0	0.0098	0.0089	0.0029	0.0045	0.0187	-0.0028	-0.0029	0.0023	-0.0054	-0.0009	0	0	0	0
3657	76	80	0	0	0	0	NA	0	0	125.2909846	1	0	1	0	1	0	0	0	1	-0.0229	0.0036	0.0008	0.0009	0.0038	0.0003	-0.0061	0.0141	0.0112	0.0111	0	0	0	0
3661	75	57	1	3	1	0	NA	0	1	32.231833351	1	1	0	0	0	0	0	0	0	0.0096	0.0088	0.0045	0.0035	0.0081	-0.0009	-0.003	0.0091	-0.0087	0.0015	0	0	1	0
3663	67	26	1	1	0	1	NA	0	0	81.368198531	0	1	0	0	0	1	0	1	0	0.0094	0.0085	0.0031	0.0031	0.0093	-0.002	-0.0018	0.0028	0.0006	0.013	0	0	0	0
3664	49	44	1	0	1	1	NA	0	2	99.700730154	0	1	0	0	1	0	0	0	0	0.0092	0.0091	0.0019	0.0041	0.0011	-0.0013	0.005	0.0055	-0.0047	-0.0059	0	0	0	0
3668	63	45	1	3	0	0	NA	0	0	42.584938512	0	0	0	0	0	0	0	0	0	-0.02	0.0035	0.0007	0.0024	0.0015	-0.0004	-0.0033	0.0165	0.0044	0.0061	0	0	0	0
3670	77	40	0	2	0	1	NA	NA	0	46.856378476	1	1	0	0	0	0	1	1	1	0.0093	0.0085	0.0031	0.004	0.0053	-0.0041	0.0008	0.0131	-0.0115	-0.0026	0	0	0	0
3675	57	30	1	0	0	1	NA	0	0	88.298619839	0	1	0	0	1	0	0	1	0	0.0095	0.0091	0.0027	0.005	0.007	-0.0009	-0.0006	0.0162	-0.0122	-0.0034	0	1	0	0
3679	70	40	1	2	0	1	NA	0	0	41.372039336	0	1	0	0	0	0	1	0	0	0.0096	0.0088	0.004	0.0036	0.0095	0.001	-0.0023	0.0036	-0.0062	-0.0004	0	0	1	1
3682	67	28.5	0	0	0	0	NA	0	0	118.08770775	0	1	0	0	1	0	0	1	1	0.0093	0.0086	0.002	0.0038	0.0151	-0.0009	0	-0.0096	0.0127	0.019	0	0	0	0
3697	44	25	1	0	0	0	NA	0	0	87.461992402	0	0	1	0	1	0	0	0	0	-0.0253	0.0034	0.0011	0.002	0.0014	0.0045	-0.0097	0.0217	0.0115	0.0101	0	0	0	0
3699	59	0	0	NA	0	0	NA	0	1	89.160862154	0	1	0	1	0	0	0	0	0	0.0082	0.0077	-0.0023	0.0029	-0.0259	0.0001	-0.0015	0.0039	0.0062	0.0171	0	0	0	0
3711	52	40	NA	0	NA	1	NA	1	1	104.43746766	NA	1	0	0	1	0	0	1	0	0.0095	0.0092	0.0031	0.004	0.0102	-0.0028	-0.0025	0.0082	-0.0046	0.0039	0	0	0	0
3712	69	0	0	NA	0	0	NA	0	0	104.0091885	0	0	0	1	0	0	0	1	0	0.0093	0.0095	0.0031	0.0034	0.0062	-0.001	-0.003	0.0009	-0.0024	0.0046	0	0	0	0
3715	69	0	0	NA	0	0	NA	0	0	NA	0	1	0	1	0	0	0	1	0	0.0097	0.0092	0.0034	0.0037	0.0036	0.0012	-0.0031	0.0063	-0.005	-0.0057	0	0	0	1
3725	42	27	1	2	0	1	NA	0	0	29.641553684	1	1	0	0	0	0	1	0	0	0.0095	0.009	0.0033	0.0037	0.0008	-0.0043	-0.0003	0.0057	-0.0026	0.0005	0	0	0	0
3728	67	92.5	0	1	0	0	NA	0	0	90.79014802	1	1	0	0	0	1	0	1	1	0.0095	0.0087	0.0034	0.0033	0.0021	-0.0011	-0.003	0.0043	-0.0011	0.0029	0	0	0	0
3737	62	30	1	0	0	0	NA	0	0	99.847660724	0	1	0	0	1	0	0	1	0	0.0093	0.0085	0.0024	0.0042	0.0004	-0.0001	-0.005	-0.011	0.014	0.0179	0	0	1	0
3739	66	81	0	2	0	1	NA	0	1	39.906118681	1	1	0	0	0	0	1	0	1	0.0094	0.0086	0.0032	0.0043	0.0109	-0.0023	0.0001	0.009	-0.0067	0	0	0	0	1
3741	59	35	0	0	0	0	NA	0	0	99.561631561	NA	1	0	0	1	0	0	0	1	0.0094	0.0083	0.0031	0.0043	0.001	0.0041	0.0017	0.0038	-0.0004	0.005	0	0	0	0
3743	59	0	0	NA	0	1	NA	0	0	98.230159871	0	1	0	1	0	0	0	1	0	0.0082	0.0091	0.0035	0.0042	-0.0191	0.0003	-0.0008	0.0034	0.0002	-0.0024	0	0	0	0
3750	62	24.5	1	2	0	0	NA	NA	1	61.25538412	1	0	1	0	0	0	1	0	0	-0.0274	0.0037	0.0018	0.0009	0.0006	0.0012	-0.0064	0.0204	0.0076	0.0107	0	0	0	1
3751	65	40	0	0	0	0	NA	0	0	97.087608102	0	1	0	0	1	0	0	0	1	0.0094	0.0089	0.004	0.0024	-0.0019	-0.0025	-0.0009	-0.0001	0.0028	0.0065	0	0	0	0
3754	65	45	1	2	1	0	NA	1	1	53.145197714	0	1	0	0	0	0	1	1	0	0.0079	0.0087	0.0018	0.004	-0.0056	-0.0023	-0.0009	0.0032	-0.01	-0.0039	0	0	0	0
3755	68	120	0	2	0	0	NA	0	0	67.9752991	1	1	0	0	0	0	1	1	1	0.0095	0.0084	0.0025	0.003	0.014	0.0029	0.0022	-0.0162	0.0151	0.0209	0	0	0	0
3756	58	63	0	3	1	1	1	1	2	22.447069914	1	1	0	0	0	0	0	1	1	0.0077	0.0082	0.0037	0.0039	0.0085	-0.0046	0	0.0074	-0.0027	0.0046	0	0	0	1
3758	51	55.5	1	3	1	0	1	1	0	39.165837058	0	1	0	0	0	0	0	1	0	0.0096	0.0089	0.0041	0.0044	0.0057	0.0034	-0.0007	0.0112	-0.0033	0.0058	0	0	0	0
3766	67	30	0	0	0	1	1	0	0	96.023872772	0	1	0	0	1	0	0	1	1	0.0095	0.0087	0.0027	0.0039	0.0163	-0.0017	0.0006	0.0041	-0.0018	0.0114	0	0	0	0
3767	65	37.5	1	1	0	NA	NA	0	0	97.471391797	0	1	0	0	0	1	0	1	0	0.0092	0.0088	0.0033	0.0044	0.0086	-0.0009	-0.0006	0.0083	-0.0021	0.0043	0	0	0	0
3771	66	88	0	2	0	1	NA	0	0	51.436819445	0	1	0	0	0	0	1	1	1	0.0094	0.009	0.0033	0.0052	0.0081	-0.0004	-0.0018	0.0105	-0.0055	0.0016	0	0	1	0
3774	65	80	0	3	1	0	NA	0	0	35.230214179	0	1	0	0	0	0	0	0	1	0.0097	0.0097	0.004	0.0032	0.0097	-0.0057	-0.002	0.007	-0.0004	-0.0007	0	0	1	0
3776	50	0	0	NA	0	0	NA	0	0	96.277111775	0	1	0	1	0	0	0	0	0	0.0092	0.0095	0.0027	0.0046	-0.0017	0.0002	-0.0041	0.0029	0.0005	0.0035	0	0	0	0
3781	43	0	0	NA	0	0	NA	0	0	103.77239392	0	0	1	1	0	0	0	0	0	-0.0247	0.0029	0.0009	0.0008	0.0048	-0.0045	-0.004	0.0179	0.0115	0.0049	0	0	0	0
3797	68	48	0	0	0	1	NA	1	0	92.497824348	0	1	0	0	1	0	0	0	1	0.0095	0.0085	0.0027	0.0039	0.0087	-0.0034	-0.0034	0.0074	-0.0097	-0.0034	0	0	0	0
3804	74	50	0	0	0	1	NA	0	1	88.370762714	0	1	0	0	1	0	0	1	1	0.0094	0.0091	0.0034	0.0045	0.0082	-0.0019	0.0023	0.0106	-0.006	-0.0009	0	0	0	0
3805	66	70.5	0	2	0	1	NA	0	0	63.52156567	0	1	0	0	0	0	1	1	1	0.0097	0.0086	0.0048	0.0042	0.0076	-0.0032	0.0003	0.014	-0.0053	-0.0052	0	1	0	1
3810	66	31.5	0	3	0	NA	2	2	1	23.629754181	0	1	0	0	0	0	0	1	1	0.0095	0.0089	0.0026	0.0028	0.0066	0.0009	-0.0016	0.0064	-0.0063	-0.0013	0	0	0	0
3812	70	45	0	0	0	0	NA	0	0	92.865939021	0	1	0	0	1	0	0	1	1	0.0094	0.0091	0.0035	0.0041	-0.0061	-0.0005	0.002	0.0072	0.0011	0.0019	0	0	0	0
3813	71	33	0	0	0	0	NA	0	0	118.23352257	0	1	0	0	1	0	0	0	1	0.0092	0.0089	0.0044	0.0034	0.0064	-0.0007	0.0014	0.0119	-0.0087	-0.0057	0	1	1	0
3825	52	52.5	0	3	0	0	NA	0	0	35.756514758	0	0	1	0	0	0	0	0	1	-0.0266	0.0028	0.0008	0.0012	0.0054	-0.0034	-0.0111	0.0174	0.0123	0.0102	0	0	0	0
3833	67	76.5	0	2	0	0	NA	2	0	36.983747498	0	1	0	0	0	0	1	1	1	0.0096	0.0086	0.0033	0.004	0.005	-0.001	0.0009	0.0069	-0.0024	0.0037	0	0	1	1
3836	69	55	1	1	0	NA	NA	0	0	81.526660829	0	1	0	0	0	1	0	0	0	0.0099	0.009	0.0038	0.0035	0.0113	-0.0004	-0.0004	0.01	-0.008	0.001	0	0	0	0
3851	67	50	0	2	1	1	NA	0	0	64.600445073	1	1	0	0	0	0	1	1	1	0.0092	0.0088	0.0021	0.0042	0.0072	-0.0014	-0.0046	0.0034	-0.0021	0	0	0	0	0
3853	71	70	0	0	1	NA	1	0	0	72.139613726	0	1	0	0	1	0	0	0	1	0.0094	0.0089	0.0027	0.0041	0.0018	0.0004	-0.0049	0.0052	-0.0028	-0.002	0	0	0	0
3857	64	25	1	0	0	0	NA	0	0	121.35128331	0	1	0	0	1	0	0	1	0	0.0098	0.0094	0.0042	0.0054	0.0067	-0.0012	0.0027	0.0072	-0.003	0.0007	0	0	0	1
3861	65	45	1	0	0	1	NA	0	0	66.06058759	0	1	0	0	1	0	0	0	0	0.0078	0.0075	0.0002	0.0046	-0.0274	-0.0005	-0.0011	0.0051	0.0082	0.0161	0	0	0	0
3862	74	53.75	0	3	1	1	NA	0	0	20.908286192	1	1	0	0	0	0	0	0	1	0.0095	0.0087	0.0038	0.0041	0.0039	-0.0029	0.0001	0.007	-0.0121	0.0031	0	0	0	0
3864	51	33	1	1	0	1	NA	0	0	85.022282017	1	1	0	0	0	1	0	1	0	0.0072	0.008	-0.0021	0.0045	-0.0497	0.0004	-0.0024	0.0009	0.005	0.0111	0	0	0	1
3869	75	76.5	1	3	0	1	NA	1	0	47.329261029	0	1	0	0	0	0	0	1	0	0.0098	0.009	0.0043	0.0065	0.01	-0.002	-0.0013	0.0076	-0.0038	-0.0047	0	0	1	0
3874	62	60	0	4	1	0	NA	N	1	12.847665801	1	1	0	0	0	0	0	1	1	0.009	0.0083	0.0016	0.0016	-0.0193	-0.0023	-0.0037	-0.0072	0.0112	0.0186	1	0	0	1
3876	65	21	0	0	0	0	NA	1	0	102.22109974	0	1	0	0	1	0	0	1	1	0.0094	0.0087	0.0041	0.0049	0.0072	-0.0021	0.001	0.0096	-0.0076	0.0013	0	0	1	0
3881	71	60	0	2	0	0	NA	0	0	58.331959833	1	1	0	0	0	0	1	1	1	0.0098	0.0095	0.0025	0.0039	0.0102	-0.0011	-0.001	0.0119	-0.0079	0.0072	0	0	0	0
3884	60	30	0	0	1	1	NA	0	2	75.011411301	0	1	0	0	1	0	0	0	1	0.0094	0.0089	0.0034	0.005	0.0018	-0.0004	0.0018	0.0011	-0.0049	-0.0029	0	0	0	1
3900	58	38	1	0	0	0	NA	0	0	102.70330997	0	0	1	0	1	0	0	1	0	-0.0256	0.0031	0.0008	0.0001	0.0037	-0.0019	-0.0085	0.0133	0.0073	0.0109	0	1	0	1
3902	73	96	0	2	1	0	NA	0	1	48.905747402	1	1	0	0	0	0	1	0	1	0.0092	0.009	0.0031	0.0049	0.0059	-0.0013	0.0023	0.0035	-0.005	-0.0002	0	0	0	0
3909	58	30	1	2	0	0	NA	NA	0	48.808937311	1	0	1	0	0	0	1	0	0	-0.028	0.0035	0.0005	0.0007	0.0017	0.0035	-0.0061	0.0121	0.0117	0.0054	0	0	0	1
3910	64	44	1	2	0	1	NA	0	0	52.726743916	0	1	0	0	0	0	1	0	0	0.0094	0.0087	0.0044	0.0035	0.0096	-0.0016	-0.0026	0.0076	-0.0058	-0.0033	0	0	0	0
3916	60	25	0	0	1	1	NA	0	0	85.416410192	0	1	0	0	1	0	0	0	1	0.0095	0.0098	0.003	0.0036	0.0132	-0.0032	-0.0012	0.0092	-0.0039	0.0002	0	0	0	1
3918	75	84	0	1	0	0	NA	0	0	108.46956545	1	1	0	0	0	1	0	1	1	0.0096	0.0092	0.0038	0.0046	0.0049	-0.0014	-0.002	0.0048	-0.0024	0.004	0	0	0	0
3919	77	35	0	2	1	0	NA	0	0	36.902586456	0	1	0	0	0	0	1	0	1	0.0097	0.0091	0.0041	0.004	0.0113	-0.0023	-0.0023	0.0034	-0.0028	0.0057	0	0	0	0
3920	64	50	NA	2	0	1	NA	0	0	42.973408407	NA	1	0	0	0	0	1	1	0	0.0101	0.0091	0.0031	0.0028	0.0111	-0.0045	-0.0051	0.0012	-0.0075	0.0041	0	0	0	1
3926	55	48	1	0	1	0	NA	NA	0	96.761102912	0	0	1	0	1	0	0	1	0	-0.0205	0.0036	0.0017	0.0011	0.0054	-0.0024	-0.0059	0.013	0.0041	0.0063	0	0	0	0
3928	53	25.5	1	0	0	0	NA	0	0	99.589289694	0	1	0	0	1	0	0	0	0	0.0094	0.0089	0.003	0.0045	0.0065	0.0015	-0.0009	0.0099	-0.0023	-0.0036	0	0	0	0
3930	76	112	1	1	0	0	NA	1	0	95.282591591	1	1	0	0	0	1	0	0	0	0.0096	0.0088	0.004	0.0025	0.0104	-0.0003	-0.0005	0.0108	-0.0134	-0.0047	0	0	1	0
3932	73	50	1	0	0	0	NA	N	1	53.975140939	0	1	0	0	1	0	0	0	0	0.0092	0.0092	0.0038	0.0043	0.0084	-0.0006	-0.0042	0.0099	-0.0042	0.0014	0	0	0	0
3936	77	80	0	2	0	1	0	0	0	74.70370359	1	1	0	0	0	0	1	1	1	0.0074	0.0068	-0.0013	0.0049	-0.0573	0.005	0.0035	-0.006	0.0332	0.0609	0	0	2	1
3938	48	37	0	2	1	1	NA	6	1	39.834549919	1	0	0	0	0	0	1	1	1	-0.0104	0.0025	0.0043	-0.0083	-0.0075	0.0025	0.0082	0.008	0.0074	0.003	0	0	0	1
3942	59	82	NA	2	NA	1	NA	0	0	59.402598008	NA	1	0	0	0	0	1	1	0	0.0096	0.0089	0.0041	0.0039	0.0085	-0.0005	-0.0025	0.0062	-0.0088	0.0019	0	0	0	0
3945	60	80	0	3	0	0	NA	0	2	25.670546863	1	1	0	0	0	0	0	1	1	0.0099	0.0084	0.0015	0.0033	0.0083	-0.0012	-0.0045	-0.0028	0.0023	0.014	0	0	0	0
3946	70	79.5	1	2	0	1	NA	0	0	62.931071277	1	1	0	0	0	0	1	0	0	0.0098	0.0087	0.0041	0.0042	0.0083	-0.0008	-0.0021	0.0054	-0.0037	-0.0018	0	0	0	1
3954	76	60	0	3	0	0	6	4	2	43.903729707	1	1	0	0	0	0	0	0	1	0.0089	0.0089	0.0022	0.0045	0.0031	-0.0006	-0.0001	0.005	-0.0084	0.0003	0	0	0	1
3955	52	40	1	1	0	NA	NA	0	0	87.608122447	0	0	0	0	0	1	0	1	0	0.0097	0.0087	0.0041	0.0041	0.008	-0.0002	-0.0016	0.0062	-0.0121	0.0016	0	0	1	0
3957	65	30	0	0	0	0	NA	0	0	104.51662867	0	1	0	0	1	0	0	1	1	0.0097	0.0095	0.0042	0.0032	0.013	-0.0048	-0.0037	0.0096	-0.0044	0.0026	0	0	0	0
3961	51	41	1	1	0	1	NA	0	0	89.975175684	0	1	0	0	0	1	0	1	0	0.0093	0.0085	0.0035	0.0049	0.0027	0	-0.0024	0.0064	-0.0081	-0.0011	0	0	0	0
3962	40	0	0	NA	0	0	NA	0	0	120.05988256	0	0	1	1	0	0	0	0	0	-0.0066	0.0033	0.0057	-0.007	-0.0085	0.0014	0.0037	0.0099	0.0012	0.0062	0	0	0	0
3965	75	90	0	1	0	1	NA	0	0	94.546717749	1	1	0	0	0	1	0	0	1	0.0071	0.0072	-0.001	0.0038	-0.0525	0.0046	-0.0023	-0.0063	0.0363	0.0539	0	0	1	0
3967	67	40	0	0	0	0	NA	0	0	131.50996576	0	1	0	0	1	0	0	1	1	0.0094	0.009	0.0031	0.0049	0.0042	-0.0047	-0.002	0.0061	-0.0048	0.0018	0	0	0	0
3979	54	0	0	NA	0	0	NA	NA	0	98.050269029	0	1	0	1	0	0	0	1	0	0.0098	0.0089	0.0037	0.0037	0.0136	-0.0005	-0.0023	0.0103	-0.0026	0.005	0	0	0	0
3981	70	79.5	1	2	1	0	NA	0	0	50.844829295	1	0	0	0	0	0	1	0	0	0.0094	0.0087	0.0023	0.0041	0.0061	-0.0025	0.0013	0.0047	-0.0012	0.0008	0	0	0	0
3986	47	32	1	0	0	0	NA	NA	0	89.162697844	0	1	0	0	1	0	0	0	0	0.0094	0.009	0.0044	0.004	0.0059	0.0019	0.001	0.0107	-0.0061	-0.0005	0	0	0	0
3990	70	86	0	0	0	NA	NA	0	0	64.204294874	0	0	0	0	1	0	0	0	1	0.0097	0.0084	0.0033	0.0037	0.0169	0.0013	-0.0026	0.01	-0.004	-0.0014	0	0	0	0
4002	67	51	0	0	0	0	NA	0	0	81.951673785	1	1	0	0	1	0	0	0	1	0.0094	0.009	0.0035	0.0045	0.0019	-0.0052	-0.0024	0.0061	-0.0037	0.0077	0	0	1	0
4008	41	0	0	NA	0	0	NA	0	0	86.325171783	0	1	0	1	0	0	0	0	0	0.0095	0.0088	0.0034	0.0035	0.0095	-0.0013	0.0009	0.0111	-0.008	-0.0008	0	0	0	1
4011	61	49	1	2	0	1	NA	0	2	66.186233461	0	1	0	0	0	0	1	0	0	0.0091	0.009	0.0029	0.0045	0.0086	-0.0021	0.0038	0.0041	-0.0035	0.0015	0	0	0	0
4016	55	30	0	2	0	1	NA	0	0	62.173913556	0	1	0	0	0	0	1	1	1	0.0073	0.0078	-0.0017	0.0051	-0.0584	0.0033	0.0004	-0.0066	0.03	0.0566	0	0	1	0
4017	57	43	0	2	0	1	NA	1	0	65.711361847	1	1	0	0	0	0	1	0	1	0.0089	0.0089	0.0044	0.0041	0.0058	-0.0017	-0.0026	0.0153	-0.0083	0.0024	0	0	0	0
4025	66	76	0	0	0	1	NA	0	0	83.700517976	1	1	0	0	1	0	0	0	1	0.0066	0.0066	-0.0047	0.0033	-0.06	0.0026	-0.0079	-0.0029	0.0241	0.0437	0	0	0	0
4029	67	75	1	2	0	1	NA	0	0	61.395332449	0	1	0	0	0	0	1	0	0	0.0092	0.0093	0.0047	0.0034	0.0057	0.0012	0.0052	0.0082	-0.0074	0.0016	0	0	1	0
4037	53	34	1	0	0	NA	NA	0	0	111.76184854	0	0	0	0	1	0	0	1	0	-0.0024	0.0074	0.0044	0.0035	-0.0152	0.0012	-0.0081	0.0107	0.002	-0.0079	0	0	1	1
4050	72	90	0	2	0	0	1	0	0	53.916011606	0	1	0	0	0	0	1	0	1	0.0094	0.0089	0.0034	0.004	0.0067	0.002	0.0002	0.0126	-0.0084	0.0043	0	0	0	0
4051	68	78	0	1	0	0	1	2	0	68.81187823	1	1	0	0	0	1	0	0	1	0.0089	0.0087	0.0014	0.0037	-0.0043	0.0011	-0.0001	0.0036	-0.003	0.0043	0	0	0	0
4056	72	20	NA	1	NA	0	NA	0	0	86.538425624	NA	1	0	0	0	1	0	0	0	0.0097	0.0092	0.0037	0.0032	0.0088	-0.0007	-0.0022	0.013	-0.0133	-0.0004	0	0	0	0
4058	59	40	0	3	0	1	NA	0	0	36.453622739	1	1	0	0	0	0	0	1	1	0.0099	0.0086	0.0035	0.0029	0.0116	-0.0044	-0.0021	0.0073	-0.0016	0.0022	0	0	0	0
4060	75	62	1	1	0	1	NA	0	0	85.774449317	1	1	0	0	0	1	0	1	0	0.009	0.009	0.0037	0.0036	-0.0006	-0.0038	-0.0012	0.0071	-0.0055	0.0036	0	0	1	1
4061	72	32	0	1	NA	1	NA	0	0	75.625633688	0	1	0	0	0	1	0	0	1	0.0096	0.009	0.0034	0.0047	0.0055	0.0033	-0.0005	0.0053	-0.0016	0.0065	0	0	1	0
4062	61	25	0	0	0	0	NA	0	0	103.0296921	0	1	0	0	1	0	0	1	1	0.0096	0.0093	0.0041	0.0037	0.0078	0.0033	0.0014	0.0067	-0.0011	-0.0008	0	0	1	0
4063	55	72	0	4	0	0	NA	0	5	18.416132442	1	1	0	0	0	0	0	0	1	0.0096	0.0091	0.0034	0.0048	0.0021	-0.0039	-0.0051	0.0113	-0.0074	-0.0026	0	0	0	0
4065	62	105	0	4	0	0	NA	1	0	19.735091769	1	1	0	0	0	0	0	0	1	0.0087	0.0078	0.0025	0.0043	0.0044	0.0006	0.0003	-0.0039	0.0123	0.0151	0	0	0	0
4072	74	50	0	3	0	0	0	0	0	23.408751995	1	1	0	0	0	0	0	1	1	0.0095	0.0089	0.0037	0.0045	0.0113	-0.0041	0.0042	0.0059	-0.0043	0.0018	0	0	0	1
4078	63	37	0	2	0	0	1	1	2	49.195833298	NA	1	0	0	0	0	1	0	1	0.0089	0.0087	0.0037	0.0052	-0.0012	0.0018	-0.0001	0.0022	-0.0012	0.0025	0	0	0	0
4083	65	58.5	0	1	0	0	NA	0	0	88.192322225	0	1	0	0	0	1	0	1	1	0.0094	0.008	0.0034	0.003	0.0142	-0.001	-0.0005	0.0008	0.007	0.0116	0	0	1	0
4090	59	30	0	3	0	0	1	1	0	36.65228325	1	0	1	0	0	0	0	0	1	-0.0224	0.0039	0.0003	0	0.0064	-0.0025	-0.0097	0.0168	0.0156	0.0061	0	0	0	0
4099	50	33	1	3	1	1	2	3	NA	30.894331202	1	1	0	0	0	0	0	1	0	0.0097	0.0092	0.0054	0.0043	0.0126	0.0013	-0.0003	0.0108	-0.0064	0.0025	0	0	0	0
4100	68	90	0	0	0	0	NA	0	1	95.314396811	0	1	0	0	1	0	0	1	1	0.0098	0.0088	0.0033	0.004	0.0024	-0.0019	-0.0005	0.0082	-0.0105	0.0052	0	0	0	0
4101	73	60	0	3	0	0	NA	NA	0	36.655689611	1	1	0	0	0	0	0	0	1	-0.0037	0.006	0.0031	-0.0014	-0.0143	0.0014	-0.0046	0.0082	0.0071	0.0007	0	0	0	0
4102	51	61.5	1	1	1	0	NA	4	2	69.826285676	0	1	0	0	0	1	0	0	0	0.0088	0.009	0.0038	0.0044	0.0046	0.0033	-0.0039	0.0021	0.0008	0.0102	0	0	1	0
4103	67	49.5	0	2	0	0	NA	0	0	81.169265956	1	1	0	0	0	0	1	1	1	0.0074	0.0077	0.0044	0.0014	0.0065	0.0011	-0.0022	0.0059	-0.003	-0.0029	0	0	0	0
4115	52	30	0	4	0	1	NA	NA	2	13.83016336	1	1	0	0	0	0	0	0	1	0.0093	0.0092	0.0022	0.0042	0.0066	-0.0007	-0.0016	0.0097	-0.0097	-0.0024	0	0	0	0
4120	55	30	1	2	0	1	NA	0	1	70.156174612	1	1	0	0	0	0	1	0	0	0.0095	0.008	0.0019	0.0039	0.0051	-0.0022	-0.0009	-0.0054	0.0118	0.016	0	0	0	0
4123	65	50	1	0	0	0	NA	0	0	87.139590348	0	1	0	0	1	0	0	0	0	0.0095	0.009	0.0042	0.0043	0.0054	0.0002	-0.0019	0.0065	-0.0054	-0.003	0	0	0	0
4126	47	45	1	0	0	1	NA	0	1	91.000059252	0	0	1	0	1	0	0	0	0	-0.0233	0.0031	0.0021	0.0006	0.0021	0	-0.0076	0.0162	0.0049	0.0146	0	0	0	0
4142	68	40	0	2	1	0	NA	0	2	70.651994611	0	1	0	0	0	0	1	1	1	0.0096	0.0088	0.0039	0.0033	-0.0019	-0.0014	0.0007	0.0082	-0.0046	-0.0045	0	0	0	1
4144	69	55	1	1	0	1	NA	0	0	80.011726522	0	1	0	0	0	1	0	0	0	0.0094	0.0085	0.0044	0.0049	0.0089	-0.0051	-0.0021	0.0163	-0.0071	-0.0036	0	0	0	0
4145	55	23.4	1	0	0	1	NA	1	0	89.981867818	0	1	0	0	1	0	0	0	0	0.0098	0.0087	0.0032	0.0031	0.0172	0.0014	-0.002	0.0047	0.0017	0.0035	0	0	0	0
4154	51	26.25	1	0	0	0	NA	0	0	88.454298954	0	1	0	0	1	0	0	0	0	0.0094	0.0092	0.0037	0.0048	0.0096	-0.0004	0.0011	0.0045	-0.0083	0.0027	0	0	0	0
4157	69	39	0	0	0	0	NA	0	0	85.140986762	0	1	0	0	1	0	0	0	1	0.0086	0.0083	0.0008	0.004	-0.0211	0.0016	-0.007	0.0014	0.0007	0.0076	0	0	1	1
4162	54	33	0	1	0	0	NA	0	0	87.107448412	0	0	0	0	0	1	0	1	1	0.0038	-0.015	0.0077	0.005	-0.0095	-0.0222	0.0008	0.0069	0.0025	-0.0009	0	0	1	0
4164	67	69	1	1	0	0	2	0	0	82.058268952	0	1	0	0	0	1	0	1	0	0.0094	0.0091	0.0041	0.0026	0.0104	-0.0011	-0.0055	0.0038	-0.0067	-0.0024	0	0	0	0
4165	56	38	1	0	0	0	NA	0	0	78.925258497	0	0	1	0	1	0	0	0	0	-0.022	0.0039	0.0027	-0.0011	0.0034	0.0016	-0.0055	0.0147	0.0152	0.0002	0	0	0	0
4167	63	60	0	3	0	0	NA	0	2	41.192256935	1	1	0	0	0	0	0	0	1	0.0075	0.0069	-0.0022	0.0037	-0.0531	0.0012	0.0002	-0.0022	0.0328	0.0546	0	0	1	1
4174	71	60	0	3	1	1	1	0	0	33.447352724	1	1	0	0	0	0	0	0	1	0.0096	0.0089	0.0047	0.0033	0.0071	-0.0009	0.0021	0.0118	-0.0116	-0.0055	0	0	0	1
4181	80	37.5	0	2	0	0	1	0	NA	64.29061122	0	1	0	0	0	0	1	1	1	0.0093	0.0096	0.0031	0.0049	0.0063	-0.0002	-0.0034	0.0044	0.002	0.0056	0	0	0	0
4184	64	108	0	1	1	1	NA	0	2	76.137618629	1	1	0	0	0	1	0	0	1	0.0097	0.0091	0.0039	0.0025	0.008	-0.0011	-0.0033	0.0077	-0.0048	-0.0028	0	0	0	0
4198	54	40	0	0	0	0	NA	0	0	94.427618112	0	1	0	0	1	0	0	1	1	0.0092	0.009	0.004	0.0036	0.0051	0.001	0.0004	0.0065	0.0026	0.0109	0	0	0	1
4204	71	27.5	1	0	0	0	NA	NA	0	101.7935377	0	0	1	0	1	0	0	0	0	-0.0244	0.0035	0.0016	0.0009	0.002	0.0005	-0.0083	0.0135	0.0096	0.0084	0	1	0	0
4207	77	0	0	NA	0	0	NA	0	0	89.610821233	0	1	0	1	0	0	0	0	0	0.0094	0.0079	0.0024	0.0027	0.0139	0.0012	0.0005	-0.0139	0.0113	0.0223	0	0	0	0
4208	60	37.5	0	0	0	0	NA	0	0	80.968816581	0	1	0	0	1	0	0	0	1	0.009	0.0091	0.0039	0.0037	0.0078	0.002	0.001	0.0063	-0.0008	0.0057	0	0	0	0
4210	55	40	0	4	0	1	NA	0	0	15.507635068	1	0	1	0	0	0	0	1	1	-0.027	0.0029	0.0009	-0.0014	0.0033	0.0029	-0.0094	0.016	0.0153	0.0128	0	1	0	0
4217	71	112.5	0	1	0	0	NA	0	0	102.45517344	0	1	0	0	0	1	0	1	1	0.0094	0.0092	0.0026	0.0042	-0.0052	0.0041	-0.0005	-0.0054	0.0043	0.0102	0	0	0	0
4219	53	44	1	0	1	1	NA	2	4	85.469424825	0	1	0	0	1	0	0	0	0	0.0095	0.0089	0.0024	0.0041	-0.0031	0.0024	-0.005	-0.0001	0.0004	0.0033	0	0	1	0
4227	70	147	0	2	0	0	NA	0	0	59.01402479	1	1	0	0	0	0	1	0	1	0.0095	0.0087	0.0038	0.0035	0.0056	0.0023	-0.0006	0.015	-0.0063	0.0036	0	0	0	0
4235	65	30	0	0	1	1	NA	0	0	90.006780056	0	1	0	0	1	0	0	0	1	0.0096	0.009	0.0036	0.0056	0.0054	-0.006	-0.0048	0.0087	-0.0088	-0.0025	0	0	0	1
4244	51	22	0	4	0	1	NA	NA	2	21.113975724	1	1	0	0	0	0	0	1	1	0.0097	0.0088	0.0028	0.0043	0.007	-0.0011	-0.0005	0.0019	0.0009	0.009	0	0	0	0
4247	70	55	1	2	0	NA	NA	0	0	49.512027822	0	1	0	0	0	0	1	1	0	0.0096	0.0089	0.002	0.005	0.0077	-0.0013	-0.008	0.0036	-0.007	0.0009	0	0	1	0
4250	57	23.5	0	0	1	1	NA	0	0	71.934028689	0	1	0	0	1	0	0	0	1	0.0094	0.0092	0.0036	0.0051	0.0079	-0.0036	0.0022	0.007	-0.0076	-0.0028	0	0	0	0
4251	52	48	1	1	0	0	NA	0	1	58.8799555	0	1	0	0	0	1	0	0	0	0.0095	0.009	0.0039	0.0044	0.0009	0.0051	0.0004	0.0092	-0.0045	-0.0052	0	0	0	1
4253	65	174	1	2	0	1	NA	0	0	74.881640214	0	1	0	0	0	0	1	1	0	0.0075	0.007	-0.0012	0.0036	-0.0518	0.0028	-0.0024	-0.0063	0.0193	0.0441	0	0	1	0
4254	68	33	0	0	0	1	NA	0	0	92.771464789	0	0	1	0	1	0	0	0	1	-0.0046	0.0045	0.004	-0.0032	-0.0188	-0.0011	-0.0041	0.0044	-0.0013	-0.0106	0	0	0	0
4258	49	30	1	1	0	0	NA	0	0	77.781551132	0	1	0	0	0	1	0	0	0	0.0093	0.0092	0.0028	0.004	0.0027	-0.0008	-0.0009	0.0067	-0.0082	0.0067	0	0	0	1
4268	67	80	0	2	0	0	NA	0	0	65.200509106	1	1	0	0	0	0	1	0	1	0.0098	0.0077	0.0035	0.0041	0.0229	-0.0022	-0.0025	-0.0082	0.006	0.0073	0	0	0	0
4269	66	26	1	3	1	1	NA	2	0	31.879783829	0	1	0	0	0	0	0	1	0	0.0091	0.0089	0.0035	0.0048	0.003	0.0025	0.0004	0.0124	-0.0034	-0.003	0	1	0	0
4270	70	55.5	0	1	0	0	NA	0	0	89.541117347	0	1	0	0	0	1	0	1	1	0.0096	0.0091	0.004	0.0042	0.0024	0.0048	0.0032	0.0061	-0.0048	-0.005	0	0	1	0
4276	64	45	0	3	1	0	NA	N	0	31.051319295	1	1	0	0	0	0	0	1	1	0.0093	0.0088	0.0037	0.0034	-0.0004	0.0025	-0.0014	0.0046	-0.0046	-0.0012	0	0	0	0
4278	69	60	0	4	0	0	1	1	0	21.993700758	1	1	0	0	0	0	0	1	1	0.0082	0.0081	-0.0018	0.004	-0.038	0.0012	0.0029	-0.0004	0.0139	0.0103	0	0	0	0
4279	69	100	0	0	1	0	NA	0	1	80.726195549	0	1	0	0	1	0	0	1	1	0.0095	0.0092	0.004	0.0034	0.0067	-0.0019	-0.0041	0.0057	-0.0073	0.0014	0	0	1	0
4280	61	44	1	4	1	0	NA	0	1	15.238535094	1	0	1	0	0	0	0	1	0	-0.0261	0.003	0.0022	0.0002	0.0005	-0.0013	-0.0041	0.0198	0.0152	0.0042	0	1	0	1
4292	48	30	0	0	1	NA	5	0	1	72.433391868	0	0	1	0	1	0	0	1	1	-0.0234	0.0036	0.0033	0.0017	0.0041	-0.0015	-0.006	0.0113	0.0105	0.0073	0	0	0	0
4297	56	41	1	2	NA	1	NA	0	0	58.198007841	0	1	0	0	0	0	1	1	0	0.0093	0.0089	0.0037	0.0036	0.0065	-0.0003	-0.0012	0.007	-0.0054	-0.0042	0	0	0	1
4308	57	22.2	1	4	0	1	2	2	1	23.215437597	1	0	1	0	0	0	0	1	0	-0.0176	0.0037	0.0024	0.0012	0.0081	0.0023	-0.0082	0.0129	0.008	0.0131	0	0	0	0
4331	65	27	0	0	0	1	NA	0	0	83.404270094	0	1	0	0	1	0	0	0	1	0.0081	0.0087	0.0012	0.0047	-0.0212	0.0022	-0.0019	0.0017	0.0037	0.0112	0	0	0	1
4332	68	21	0	0	0	1	NA	0	0	102.37897788	0	0	0	0	1	0	0	0	1	0.0074	0.0008	0.0098	-0.0176	-0.0075	0.0041	0.0016	0.0073	-0.001	0.0029	0	0	1	0
4336	73	31	0	0	0	0	NA	0	0	79.617285481	0	1	0	0	1	0	0	0	1	0.0087	0.0078	0.0015	0.0047	-0.0285	0.0009	-0.0024	-0.0008	0.0127	0.0319	0	0	1	0
4339	58	60	1	3	0	1	1	0	0	34.608853523	1	1	0	0	0	0	0	0	0	0.0094	0.009	0.0027	0.0038	0.0029	-0.0021	-0.003	0.0067	-0.0001	0.0064	0	0	0	0
4341	70	45	0	2	1	1	1	0	0	34.741889899	0	1	0	0	0	0	1	1	1	0.0096	0.0088	0.0036	0.003	0.0136	0.0008	-0.0035	-0.0052	0.0024	0.0022	0	0	0	0
4342	45	0	0	NA	0	0	NA	0	0	105.49641031	0	1	0	1	0	0	0	1	0	0.0092	0.0092	0.0032	0.0046	0.001	-0.0007	0.0004	0.0085	-0.0016	0.0001	0	0	0	1
4343	45	35	1	0	0	1	NA	NA	0	111.52972363	0	0	1	0	1	0	0	1	0	-0.0061	0.007	0.0035	0.0033	0.0012	-0.0029	0.0006	0.0077	0.0013	0.0076	0	0	0	0
4345	72	21	0	2	0	1	2	3	0	52.803730355	1	1	0	0	0	0	1	0	1	0.0085	0.0086	0.0032	0.0027	0.0047	-0.0042	-0.0033	0.0056	-0.0082	-0.0023	0	0	0	0
4351	72	80	0	1	0	0	NA	0	0	86.277125107	0	1	0	0	0	1	0	1	1	0.0095	0.0089	0.0028	0.0043	0.0095	-0.0049	0.0032	0.0048	-0.0033	-0.001	0	0	0	0
4356	67	36	0	3	0	1	3	2	1	41.943150994	1	1	0	0	0	0	0	0	1	0.0093	0.0086	0.0022	0.0044	0.0069	-0.003	0.003	-0.0009	0.0062	0.0016	0	0	1	0
4360	58	40	1	0	0	1	NA	0	0	104.58840264	0	1	0	0	1	0	0	1	0	0.0083	0.0083	-0.0002	0.0038	-0.0375	0.007	0.0086	0.0005	0.0109	0.0154	0	0	0	1
4368	53	30	0	3	0	0	1	2	0	24.523536465	1	0	1	0	0	0	0	0	1	-0.0273	0.0031	0.0021	0.0013	0.003	-0.0035	-0.0112	0.0165	0.0198	0.0039	0	0	0	0
4373	71	43	0	3	1	1	1	0	0	26.823866356	0	1	0	0	0	0	0	1	1	0.0093	0.0092	0.0035	0.0032	0.0069	-0.0063	0.0005	0.0075	-0.0077	0.0049	0	0	0	0
4377	65	45	1	1	0	1	NA	0	0	83.443574052	0	1	0	0	0	1	0	1	0	0.0092	0.0085	0.0027	0.003	0.004	-0.0002	-0.0016	0.0106	-0.0062	0.0022	0	0	0	1
4381	48	30	1	2	0	1	NA	0	1	65.118610731	0	1	0	0	0	0	1	1	0	0.0094	0.0092	0.0041	0.0028	0.0045	0	-0.0013	-0.0008	0.0011	0.0095	0	0	1	0
4386	73	35	0	1	0	0	NA	0	0	83.538295167	0	1	0	0	0	1	0	1	1	0.0096	0.0093	0.004	0.0034	0.0041	-0.0023	-0.0062	0.0085	-0.0036	0.0081	0	0	0	0
4387	68	96	1	3	0	1	NA	0	0	56.327000166	1	1	0	0	0	0	0	0	0	0.0095	0.0089	0.004	0.0039	0.0024	-0.0028	-0.0023	0.0056	-0.0014	0.0004	0	0	0	0
4389	65	35	0	0	0	0	NA	0	0	94.693012064	0	1	0	0	1	0	0	0	1	0.0092	0.0089	0.0029	0.0042	0.0108	-0.0023	-0.0029	0.0089	-0.006	-0.0046	0	0	0	0
4398	57	35	1	0	0	1	NA	0	0	95.223543242	0	0	1	0	1	0	0	1	0	-0.024	0.0035	0.0014	0.0002	0.001	-0.0027	-0.0016	0.0185	0.0151	0.0114	0	0	0	0
4400	70	70.5	1	3	0	1	NA	0	0	32.207087409	1	1	0	0	0	0	0	1	0	0.009	0.0082	0.0033	0.0031	0.0037	-0.0001	-0.0018	0.013	-0.0032	0.0047	0	0	0	1
4404	58	37.5	0	3	0	0	NA	0	1	29.519836387	1	0	1	0	0	0	0	1	1	-0.0265	0.003	0.0005	0.001	-0.001	0.0001	-0.005	0.0176	0.008	0.0149	0	1	0	1
4406	59	41	1	2	0	1	NA	0	0	58.125662103	0	1	0	0	0	0	1	0	0	0.0094	0.0087	0.0017	0.0046	-0.0022	0.0019	-0.0037	0.0121	0.0025	0.0106	0	0	0	0
4407	73	45	0	2	0	1	1	0	0	47.181680926	1	1	0	0	0	0	1	0	1	0.0095	0.0085	0.0043	0.0028	0.0155	-0.0017	-0.0013	0.0056	-0.0052	0.0049	0	0	0	0
4408	67	63	0	0	0	1	NA	0	0	81.502309228	0	1	0	0	1	0	0	1	1	0.0097	0.0089	0.0038	0.0038	0.0041	0	-0.0021	0.0093	-0.0033	0.001	0	0	0	0
4414	60	0	0	NA	0	0	NA	0	0	102.6500407	0	0	1	1	0	0	0	1	0	-0.0199	0.0047	0.0016	0.0019	0.0036	-0.001	-0.002	0.0106	0.0124	0.0077	0	0	0	1
4418	48	35	1	2	0	0	2	1	2	57.4354065	0	0	1	0	0	0	1	0	0	-0.0264	0.0023	0.0012	-0.0003	0.0009	-0.003	-0.0015	0.0142	0.008	0.0069	0	0	0	0
4425	67	60	0	2	0	0	NA	0	0	59.212560856	0	1	0	0	0	0	1	0	1	0.0092	0.0088	0.0031	0.0039	-0.0004	0.001	0.0027	0.006	-0.0056	-0.0008	1	0	0	0
4434	72	52.5	0	0	0	1	NA	0	0	96.464685449	0	1	0	0	1	0	0	1	1	0.0076	0.0081	0.0029	0.0024	-0.0038	-0.0003	-0.0048	-0.0006	-0.0008	0.0072	0	0	0	1
4444	59	0	0	NA	0	0	NA	0	0	122.98631012	0	1	0	1	0	0	0	0	0	0.0096	0.009	0.0044	0.0052	0.0084	-0.001	0.0011	0.0084	-0.0075	0.0022	0	0	0	0
4449	68	40	0	0	0	NA	NA	0	0	119.68213545	0	1	0	0	1	0	0	1	1	0.0096	0.0084	0.0043	0.0036	0.0116	-0.0017	0.0017	0.0044	-0.0075	-0.0023	0	0	0	0
4453	60	44	1	2	1	1	NA	0	0	44.012729958	0	1	0	0	0	0	1	1	0	0.0095	0.0094	0.0045	0.0045	0.0037	-0.0002	0.0011	0.0081	-0.0088	-0.001	0	0	0	0
4458	68	26	0	0	0	0	NA	0	1	112.46103748	0	1	0	0	1	0	0	1	1	0.0093	0.009	0.0026	0.0052	0.0074	-0.0027	0.001	0.0101	-0.0005	0.0047	0	0	0	1
4470	58	35	1	0	1	0	NA	0	0	107.15354729	1	1	0	0	1	0	0	1	0	0.0073	0.0023	0.0087	-0.0127	-0.0028	0.0006	0.0015	-0.0003	0.0016	0.006	0	0	0	1
4472	65	60	0	4	1	0	1	3	1	23.674956807	1	0	1	0	0	0	0	1	1	-0.0097	0.0061	0.0031	0.0023	0.0052	-0.0015	-0.0066	0.0129	0.0048	0.0033	0	0	1	0
4481	74	52	1	4	0	0	5	5	0	18.722327275	1	1	0	0	0	0	0	1	0	0.0095	0.0089	0.0035	0.0043	0.0064	-0.0005	0.0005	0.0029	0.0001	0.0008	0	0	1	0
4493	80	25	0	0	0	0	NA	0	0	78.345037696	0	1	0	0	1	0	0	0	1	0.0091	0.0084	0.003	0.0036	0.0039	0.001	-0.0005	-0.0076	0.0144	0.011	0	0	0	0
4497	56	44	1	2	NA	1	NA	NA	0	44.91000975	0	1	0	0	0	0	1	1	0	0.0098	0.0093	0.0033	0.0032	0.0092	0.0006	-0.0008	0.0008	-0.0051	0.004	0	0	1	0
4502	78	100	0	3	0	1	NA	2	0	35.463957477	1	1	0	0	0	0	0	1	1	0.0079	0.0083	-0.0007	0.0039	-0.042	-0.0012	0.0011	0.0003	0.0087	0.0166	0	0	0	0
4505	55	38	0	3	0	0	NA	0	0	28.849579158	1	0	1	0	0	0	0	0	1	-0.0198	0.0046	0.0019	0.0022	0.0061	-0.0017	-0.0088	0.0146	0.0064	0.012	0	0	0	0
4510	77	52.5	0	2	1	1	1	0	0	52.322917832	0	1	0	0	0	0	1	0	1	0.0093	0.0088	0.0035	0.0052	-0.0003	0.0002	0	0.0044	-0.0021	0.0021	0	0	1	1
4513	68	22	0	0	0	1	NA	0	0	77.881449886	0	1	0	0	1	0	0	0	1	0.0095	0.0091	0.004	0.0043	0.0064	-0.0011	-0.0024	0.0106	-0.0012	0.0002	0	0	1	0
4516	62	50	1	1	0	1	NA	0	0	75.918580285	0	0	1	0	0	1	0	0	0	-0.0136	0.0048	0.0021	0.0029	0.0066	-0.0018	-0.0032	0.0078	0.0035	0.0057	0	0	0	0
4523	64	40.5	0	1	0	1	NA	0	0	73.008694463	0	1	0	0	0	1	0	1	1	0.0097	0.0084	0.0038	0.004	0.009	-0.0023	-0.0029	0.0122	-0.0116	0.0012	0	0	0	0
4526	66	105	0	1	0	0	NA	0	0	73.415633489	0	1	0	0	0	1	0	1	1	0.0092	0.0089	0.003	0.0024	0.011	0.0002	0.0005	-0.0075	0.011	0.0193	1	0	0	0
4529	65	37.5	0	2	0	0	NA	0	1	74.121527837	1	1	0	0	0	0	1	1	1	0.0096	0.0091	0.0051	0.0038	0.0077	0.0018	-0.0014	0.0097	-0.0062	-0.0055	0	0	1	0
4535	68	50	0	2	0	0	NA	0	0	47.559523052	1	0	0	0	0	0	1	1	1	0.0055	-0.0067	-0.036	-0.008	0.0048	0.0038	0.0011	0.0178	0.0029	0.0188	0	1	0	0
4547	57	60	0	3	1	0	NA	0	2	31.746184445	1	1	0	0	0	0	0	1	1	0.0093	0.0094	0.0032	0.0037	0.0117	-0.0024	-0.0043	0.009	-0.0102	-0.0005	0	0	0	1
4548	74	100	0	1	1	1	NA	0	1	93.991909855	1	1	0	0	0	1	0	1	1	0.0094	0.0093	0.0022	0.0046	-0.0029	-0.0024	0.0018	0.0032	0.0004	0.0061	0	0	0	0
4555	53	43.5	1	0	1	1	NA	0	2	75.212254534	0	0	1	0	1	0	0	1	0	-0.0172	0.0051	0.0021	0.0037	0.0035	0.0012	-0.0036	0.0147	0.0026	0.0077	0	0	0	0
4558	64	50	1	2	1	0	NA	0	0	65.595172154	0	1	0	0	0	0	1	1	0	0.0087	0.0091	0.003	0.0042	0.0028	-0.0033	-0.0013	0.0008	-0.0069	0.0011	0	0	0	0
4566	75	60	0	0	0	0	NA	0	0	86.894400709	0	1	0	0	1	0	0	1	1	0.0098	0.0089	0.0037	0.0036	0.01	0.0019	0.0008	0.0099	-0.0107	-0.002	0	0	0	0
4577	68	50	0	3	0	0	1	1	0	29.478031519	1	1	0	0	0	0	0	0	1	0.0098	0.0093	0.004	0.0038	0.0144	-0.0005	-0.0019	0.0088	-0.0025	0.0052	0	0	1	0
4580	48	49.5	1	2	0	1	NA	0	2	50.420309601	0	1	0	0	0	0	1	0	0	0.0092	0.0087	0.0034	0.0042	0.0073	0.0019	-0.0013	0.003	-0.0058	0.0003	0	0	0	0
4594	55	40	1	4	1	1	NA	1	2	25.169034094	1	0	1	0	0	0	0	1	0	-0.0217	0.0035	0.0025	0.0013	0	-0.0012	-0.0023	0.0145	0.0094	0.0149	0	0	0	1
4595	67	33	0	2	0	0	NA	0	0	59.109931162	1	1	0	0	0	0	1	0	1	0.0095	0.0092	0.0028	0.0044	0.0053	0.0011	-0.0004	0.0119	-0.003	0.001	0	0	0	0
4604	57	60	1	0	0	0	NA	2	0	82.09091208	0	1	0	0	1	0	0	0	0	0.009	0.0087	0.0029	0.0043	0.0114	0.0026	0.0007	0.0101	-0.0079	0.0005	0	0	0	0
4609	67	40	0	3	0	0	NA	0	0	30.14267167	0	1	0	0	0	0	0	0	1	0.0099	0.009	0.0035	0.0041	0.0079	-0.0016	0.0005	0.0078	-0.0033	0.0005	0	0	0	0
4621	63	75	0	2	0	0	NA	4	2	64.991951744	1	1	0	0	0	0	1	1	1	0.0091	0.0089	0.0039	0.0037	0.0114	0.0004	-0.0006	0.0003	-0.0007	0.0077	0	0	0	0
4623	74	84	1	3	1	1	1	0	0	39.405370985	0	1	0	0	0	0	0	0	0	0.0096	0.0091	0.0039	0.0037	0.009	0.001	-0.0005	0.005	-0.0101	-0.0013	0	0	1	1
4626	58	46	0	2	0	0	NA	0	0	54.829853018	0	1	0	0	0	0	1	0	1	0.0093	0.0085	0.0033	0.0048	0.009	-0.0018	0.0007	0.0012	0.0065	0.0088	0	0	2	0
4628	57	27	0	4	0	1	1	0	0	20.475106089	1	1	0	0	0	0	0	1	1	0.0091	0.0086	0.0043	0.0042	0.0058	0	0.0013	0.0036	-0.0023	0.0007	1	0	0	0
4629	63	36	0	1	2	0	NA	0	0	62.906795526	0	1	0	0	0	1	0	1	1	0.0092	0.0087	0.0033	0.0055	0.0048	-0.0007	-0.0022	0.0117	-0.0115	-0.0008	0	0	0	1
4641	71	25	0	0	0	0	NA	0	0	119.83363404	1	1	0	0	1	0	0	0	1	0.0092	0.0092	0.0031	0.0031	0.009	0.0021	0.0014	0.004	-0.0034	0.0014	0	0	0	0
4645	72	25	0	0	0	0	NA	0	0	81.91875754	0	1	0	0	1	0	0	0	1	0.0092	0.0091	0.0029	0.0043	0.0118	-0.0052	0.0008	0.0077	-0.0066	0.0037	0	0	0	0
4646	55	34	1	0	0	0	NA	0	0	83.219641835	0	1	0	0	1	0	0	1	0	0.0097	0.0088	0.0025	0.0029	0.0088	0.0008	0.0012	0.0047	-0.0031	0.0024	0	0	0	0
4648	70	48	1	1	0	0	NA	0	0	66.908802998	0	1	0	0	0	1	0	1	0	0.0096	0.009	0.0028	0.0045	0.0129	-0.0016	0.001	-0.0001	-0.0103	0.0041	0	0	0	0
4653	70	60	1	3	0	0	1	1	0	40.35753144	1	1	0	0	0	0	0	0	0	0.0083	0.0088	0.0009	0.0054	-0.015	-0.0026	-0.0036	0.0082	-0.0028	0.0052	0	0	0	1
4655	69	75	0	3	0	0	2	1	1	34.443772423	1	1	0	0	0	0	0	1	1	0.0096	0.0086	0.0026	0.0043	0.0055	0.0017	-0.0045	0.006	-0.0117	0.0018	0	0	0	0
4656	67	66	0	2	NA	0	NA	0	1	58.391979513	1	1	0	0	0	0	1	1	1	0.0095	0.009	0.0042	0.0034	0.0106	-0.0001	-0.0021	0.0156	-0.0098	-0.0034	0	0	0	1
4664	56	66	NA	2	1	NA	NA	0	1	74.322047203	NA	1	0	0	0	0	1	0	0	0.0091	0.009	0.0029	0.0036	0.0108	-0.0013	-0.0031	0.0049	-0.0084	0.0013	0	0	1	1
4667	74	50	0	2	0	0	NA	0	0	63.362097972	0	1	0	0	0	0	1	0	1	0.0093	0.0091	0.0032	0.005	0.0049	-0.0001	0.0034	0.0032	-0.0005	-0.0006	0	0	1	1
4668	68	88	0	2	0	0	NA	0	0	71.831956113	0	1	0	0	0	0	1	1	1	0.0099	0.0092	0.0042	0.0042	0.0011	-0.0001	0.0039	0.005	-0.0065	-0.0025	0	0	0	0
4672	56	0	0	NA	0	0	NA	0	0	98.739852798	0	1	0	1	0	0	0	0	0	0.0095	0.0085	0.0029	0.0043	0.0043	0.0026	-0.0014	0.0037	0.0037	0.0087	0	0	0	1
4687	68	65	0	1	1	0	NA	1	0	83.752574116	0	1	0	0	0	1	0	1	1	0.0096	0.0083	0.0035	0.0024	0.0129	-0.0014	-0.007	-0.0005	0.0009	0.0011	0	0	0	0
4690	67	45	1	1	0	1	NA	0	0	97.967768385	0	1	0	0	0	1	0	0	0	0.0088	0.0089	0.0016	0.0052	-0.0214	0.002	-0.0031	0.005	0.0005	0.0102	0	0	1	0
4703	66	40	0	0	0	1	NA	1	0	91.886450724	0	1	0	0	1	0	0	0	1	0.0098	0.0089	0.0036	0.0053	0.0016	-0.0011	0.0013	0.0071	-0.0009	0.0044	0	0	0	0
4710	52	95	1	0	0	1	NA	0	0	102.69382754	0	0	1	0	1	0	0	0	0	-0.0272	0.0035	0.0002	0.001	0.0021	0.0009	-0.003	0.0205	0.015	0.0089	0	0	0	0
4711	73	45	0	2	0	1	NA	3	0	66.572534829	1	1	0	0	0	0	1	1	1	0.0066	0.0084	0.0015	0.0041	-0.0296	0.0023	0.0011	-0.0033	0.0017	-0.0011	0	0	0	0
4717	59	40	0	4	1	0	NA	0	0	12.80962969	1	1	0	0	0	0	0	0	1	0.0098	0.0082	0.0033	0.0039	0.0073	0.0007	0.0015	0.0094	-0.0076	-0.0011	0	0	0	0
4722	68	77	0	2	0	0	NA	0	2	55.979758607	1	1	0	0	0	0	1	0	1	0.0097	0.0094	0.0039	0.0054	0.0083	0.0025	0.0011	0.0053	-0.0044	-0.0007	0	0	0	0
4731	61	39	1	2	0	1	3	3	1	35.492680448	1	0	1	0	0	0	1	0	0	0.0096	0.0081	0.0035	0.0008	0.0045	-0.0006	-0.0025	0.0071	-0.0052	0.0032	NA	NA	NA	NA
4732	62	50	0	4	0	1	NA	N	1	24.492930604	1	1	0	0	0	0	0	1	1	0.0098	0.0093	0.0043	0.0037	0.0074	-0.0019	0.0003	0.0071	-0.0091	-0.0014	0	0	1	0
4734	74	31	0	1	0	0	NA	0	0	116.45042136000001	1	0	1	0	0	1	0	1	1	-0.0142	0.005	0.0019	0.0031	0.0038	-0.0009	-0.0032	0.0173	-0.0026	0.0116	0	1	0	0
4737	65	45	0	1	0	0	NA	0	0	82.055075109	1	0	1	0	0	1	0	0	1	-0.02	0.0043	0.0017	0.0022	0.0081	-0.0063	-0.0071	0.0177	0.0105	0.0056	0	0	0	1
4738	73	75	0	4	0	0	NA	0	0	13.502203067	1	1	0	0	0	0	0	0	1	0.0097	0.0091	0.0039	0.0038	0.0112	0.0016	-0.0031	0.0035	0.0013	0.0107	0	0	0	0
4741	52	76	1	2	0	0	NA	0	0	61.824700909	1	0	1	0	0	0	1	1	0	-0.0289	0.0033	0.0006	0.0003	0.0027	-0.0019	-0.009	0.0171	0.0211	0.0069	0	0	0	1
4744	68	70	0	3	1	1	NA	3	0	43.272539253	1	1	0	0	0	0	0	0	1	0.0089	0.009	0.0027	0.0057	-0.0078	0.0047	-0.0031	0.0028	-0.0061	-0.0023	0	0	0	0
4747	42	28	1	0	1	1	NA	0	0	94.383919943	0	1	0	0	1	0	0	0	0	0.0098	0.0089	0.0026	0.0035	0.0085	-0.0049	0.0028	0.0101	-0.0034	0.0017	0	0	0	0
4755	59	35	0	4	0	0	2	0	0	13.087399818	1	1	0	0	0	0	0	0	1	0.0093	0.0086	0.0033	0.0049	0.0095	-0.0031	-0.0009	0.0087	-0.0064	0.0038	0	0	0	0
4763	58	20	1	3	NA	0	1	2	NA	24.654114146	1	0	1	0	0	0	0	1	0	-0.0212	0.0039	0.0017	0.0015	0.0024	-0.0021	-0.0059	0.0145	0.014	0.0042	0	0	0	1
4769	59	21	0	0	0	0	NA	0	1	92.513923652	0	0	1	0	1	0	0	0	1	-0.0152	0.0042	0.0016	0.0017	0.0053	-0.0042	-0.0111	0.0098	0.0057	0.0066	0	0	0	1
4770	57	30	1	2	0	1	NA	1	1	53.150532557	0	0	1	0	0	0	1	1	0	-0.0216	0.0044	0.0031	0.0026	0.0068	-0.0053	-0.0004	0.0076	0.0017	0.0142	0	1	0	1
4772	67	40	0	3	0	0	NA	NA	1	42.87531919	1	1	0	0	0	0	0	0	1	0.0091	0.0092	0.0038	0.0054	0.002	0.0017	0.002	0.0066	-0.0086	0.0003	0	0	0	0
4775	66	84	0	2	0	0	NA	0	0	66.974105347	0	1	0	0	0	0	1	1	1	0.0095	0.0092	0.0029	0.0058	-0.0005	0	0.0027	0.0042	0.0012	0.006	0	0	0	0
4776	74	120	0	0	0	NA	1	0	0	85.979289081	0	1	0	0	1	0	0	1	1	0.0095	0.0085	0.0026	0.0033	-0.0012	-0.0013	0.0045	0.0049	-0.0087	-0.0018	0	0	0	0
4777	69	55	1	2	0	0	NA	0	1	48.045843538	1	1	0	0	0	0	1	0	0	0.0097	0.009	0.0043	0.005	0.0062	-0.0041	0.0005	0.0081	-0.0033	-0.0036	0	0	0	0
4778	55	60	0	2	0	1	1	1	1	41.98539907	1	1	0	0	0	0	1	1	1	0.0094	0.0094	0.0029	0.0034	0.0065	-0.0042	-0.0009	0.0079	-0.0122	-0.0089	0	0	0	0
4780	62	25	1	2	0	1	2	0	2	55.777157293	0	1	0	0	0	0	1	0	0	0.0088	0.0087	0.002	0.0043	-0.0125	0.0006	0.0011	0.0043	0.0083	0.0026	0	0	0	0
4785	49	37	1	0	0	0	NA	0	0	101.69147946	0	1	0	0	1	0	0	0	0	0.0093	0.0089	0.003	0.0047	0.0029	0.0007	-0.0014	0.001	0.0019	0.0078	0	0	0	0
4790	75	25	0	1	0	0	NA	0	0	78.674754823	0	1	0	0	0	1	0	1	1	0.0092	0.0087	0.003	0.0042	0.006	-0.0044	-0.0021	0.0066	-0.0122	0.0008	0	0	1	0
4791	66	50	0	2	0	1	NA	0	0	61.068692929	0	1	0	0	0	0	1	1	1	0.0095	0.0083	0.0027	0.0034	0.0109	0.0018	0.0053	-0.0092	0.0084	0.0123	0	0	0	0
4798	52	37.5	1	4	0	1	NA	0	1	27.510948335	1	1	0	0	0	0	0	1	0	0.0096	0.0091	0.0032	0.0044	0.0052	-0.0003	0.0012	0.0009	-0.0016	0.0037	0	0	0	1
4801	64	48	1	2	0	1	NA	0	0	53.078304856	0	1	0	0	0	0	1	0	0	0.0097	0.0086	0.0025	0.0038	0.0034	-0.001	-0.0023	0.0052	-0.0051	0.0041	0	0	0	1
4810	76	67.5	0	1	0	0	NA	0	0	82.652345742	0	1	0	0	0	1	0	1	1	0.0091	0.0093	0.0041	0.0039	0.009	0.0039	0.0017	0.007	-0.0003	0.0033	0	0	1	0
4814	58	24	0	0	0	0	NA	0	0	75.027443244	0	1	0	0	1	0	0	0	1	0.0096	0.009	0.003	0.0042	0.0067	0.0032	-0.0011	0.0052	-0.003	0.0034	0	0	0	0
4820	64	46	1	2	0	1	NA	0	0	58.881399574	0	1	0	0	0	0	1	0	0	0.0094	0.009	0.0039	0.0033	0.0103	-0.0019	-0.0006	0.0083	-0.0038	-0.0012	0	0	1	0
4821	70	37.5	0	2	1	0	NA	1	1	41.94708087	1	1	0	0	0	0	1	0	1	0.0093	0.0091	0.0034	0.0052	-0.0018	-0.0028	0.0029	0.0079	-0.0072	-0.0014	1	0	1	0
4822	63	20.5	1	0	0	0	NA	0	0	121.25550129	0	0	1	0	1	0	0	0	0	-0.0254	0.0027	0.0006	0.0022	0.0038	-0.0035	-0.0065	0.0113	0.0089	0.0141	0	0	0	0
4824	66	30	0	1	0	0	2	0	0	91.579373392	0	1	0	0	0	1	0	0	1	0.0099	0.0057	0.0044	0.0039	0.0393	0.0039	0.0029	-0.0548	0.0436	0.0272	0	0	0	0
4827	70	84	1	2	0	0	NA	0	0	60.631260812	1	1	0	0	0	0	1	0	0	0.0097	0.0088	0.003	0.0045	0.0141	-0.0007	-0.0004	0.0106	-0.0059	0.0041	0	0	0	1
4830	65	82	0	0	0	0	NA	0	0	94.190265258	1	1	0	0	1	0	0	0	1	0.0093	0.0092	0.0033	0.0041	-0.0049	-0.0004	0.0009	0.004	-0.0079	-0.0002	0	0	1	0
4839	66	25	1	1	0	1	NA	0	0	96.78178858	0	1	0	0	0	1	0	1	0	0.0091	0.0085	0.0037	0.0031	0.0018	-0.0027	-0.0014	0.0153	-0.0048	-0.0017	0	0	0	0
4840	51	52	0	0	1	1	NA	0	2	64.208753169	0	0	1	0	1	0	0	1	1	-0.0097	-0.0046	0.0098	-0.0233	0.0027	0.0003	-0.0093	0.016	0.0033	0.0102	0	0	0	1
4843	71	34.5	0	0	0	0	NA	0	0	92.361619703	0	1	0	0	1	0	0	1	1	0.0098	0.0094	0.004	0.0058	0.0073	0.0013	-0.0009	0.0018	-0.003	-0.0024	0	0	1	1
4845	76	60	0	0	0	1	NA	0	0	76.236623551	0	1	0	0	1	0	0	1	1	0.0092	0.0085	0.0039	0.0032	0.015	-0.0012	-0.003	-0.0052	0.0045	0.0153	0	0	0	0
4848	67	0	0	NA	0	0	NA	0	0	112.50331272	0	1	0	1	0	0	0	0	0	0.0085	0.0075	0.0007	0.0025	-0.0201	0.0034	0.0057	-0.0056	0.0189	0.0348	0	0	0	0
4859	75	37	0	0	0	0	NA	N	0	78.107877519	0	1	0	0	1	0	0	0	1	0.01	0.0086	0.0037	0.0039	0.0168	-0.0026	-0.0006	0.0045	0.0012	0.0051	0	0	0	0
4865	45	33	1	0	0	0	NA	0	1	89.646633965	0	0	1	0	1	0	0	1	0	-0.0218	0.004	0.0014	0.0008	-0.0009	-0.006	-0.0062	0.0179	0.0159	0.0085	0	0	1	1
4866	75	45	0	2	0	0	NA	0	0	61.028289921	1	1	0	0	0	0	1	0	1	0.0094	0.0073	0.0041	0.0032	0.0292	0.0008	0.0022	-0.0261	0.0256	0.0143	0	0	0	1
4878	73	60	0	2	0	0	NA	0	0	54.567462824	0	1	0	0	0	0	1	0	1	0.0093	0.0083	0.0049	0.0037	0.0085	-0.0001	-0.0025	0.0087	-0.0161	-0.001	0	0	0	0
4885	69	52	1	2	1	1	NA	0	0	67.911507841	1	1	0	0	0	0	1	0	0	0.0093	0.0086	0.0027	0.0045	0.0061	-0.003	0.0028	0.0072	-0.0073	-0.0005	0	0	0	1
4890	51	28.5	1	0	0	NA	NA	0	1	75.542279524	0	0	1	0	1	0	0	0	0	-0.0159	0.0049	0.0013	0.0025	0.0032	0.001	-0.0126	0.0116	0.0046	0.0088	0	0	0	0
4895	76	27	1	0	0	0	NA	0	0	91.900168218	0	1	0	0	1	0	0	1	0	0.0097	0.0095	0.0033	0.0042	0.002	0.0008	0.0007	0.0076	-0.0031	-0.0004	0	0	0	1
4907	58	0	0	NA	0	0	NA	0	0	89.189001752	0	0	1	1	0	0	0	0	0	-0.0248	0.0035	0.0022	0.0021	0.003	-0.0031	-0.0151	0.0133	0.0094	0.0069	0	0	0	1
4923	56	72	0	1	0	1	NA	0	0	106.16546837	0	1	0	0	0	1	0	1	1	0.0095	0.0091	0.0041	0.0048	0.0083	-0.002	-0.0004	0.004	-0.0028	0.0043	0	0	1	0
4924	65	25.5	1	2	0	0	NA	0	0	59.384920154	0	1	0	0	0	0	1	1	0	0.0091	0.0089	0.0026	0.004	-0.0027	0.0008	-0.0027	0.0033	-0.0021	0.0075	0	0	0	0
4927	52	57	0	3	0	0	NA	1	1	29.40867849	0	1	0	0	0	0	0	1	1	0.0091	0.0089	0.0021	0.0047	0.0057	-0.0012	-0.0013	0.0027	-0.0012	0.0026	0	0	0	0
4929	76	30	0	2	0	1	NA	0	0	47.302309786	1	1	0	0	0	0	1	0	1	0.0095	0.0089	0.003	0.0042	0.0101	-0.0003	-0.0023	0.0112	-0.0073	-0.0013	0	0	1	0
4930	44	23	1	0	0	0	NA	0	0	77.526241817	0	0	1	0	1	0	0	0	0	-0.022	0.0038	0.0023	-0.0009	-0.0014	0.0008	-0.0099	0.0134	0.0111	0.0103	0	0	0	0
4939	70	110	0	3	1	1	NA	2	1	28.478069486	1	1	0	0	0	0	0	0	1	0.0096	0.0089	0.0016	0.0041	-0.0005	-0.0027	-0.0005	0.0012	0.0005	-0.0009	0	0	0	0
4940	78	0	0	NA	0	0	NA	0	0	140.02700506	0	1	0	1	0	0	0	0	0	0.0092	0.0084	0.0024	0.0048	0.009	0.0004	-0.0032	-0.0066	0.0138	0.0154	0	0	0	0
4942	50	30	1	0	0	0	NA	0	0	92.470295026	0	0	1	0	1	0	0	1	0	-0.0257	0.0026	0.0019	0	0.0028	0.0024	-0.0114	0.0149	0.0163	0.0018	0	0	1	0
4943	60	30	0	0	0	0	NA	1	0	52.601961477	0	1	0	0	1	0	0	1	1	0.0097	0.009	0.0048	0.0037	0.0083	0.0007	-0.0005	0.0094	-0.0075	0.0029	0	0	0	0
4944	46	27	1	0	0	0	NA	0	0	99.797755246	0	1	0	0	1	0	0	1	0	-0.0085	0.0032	0.0047	-0.0066	-0.0165	-0.0008	-0.0106	0.0078	0.0008	-0.0073	0	0	0	0
4947	70	50	0	2	0	NA	NA	0	1	56.018809336	0	1	0	0	0	0	1	1	1	0.0098	0.0092	0.0033	0.0037	0.0084	0.002	-0.0026	0.0068	-0.008	0.0025	1	0	0	0
4953	71	36	0	3	0	1	NA	0	0	27.683342856	1	1	0	0	0	0	0	0	1	0.0096	0.0081	0.0046	0.0038	0.0157	-0.0018	0.0035	0.0062	-0.0037	0.0029	0	0	1	0
4964	71	30	0	2	1	0	1	1	0	36.386870223	0	1	0	0	0	0	1	1	1	0.01	0.0091	0.0043	0.0057	0.0148	-0.004	0.0024	-0.004	0.0091	0.0127	0	0	0	0
4966	74	42	0	2	0	0	1	1	1	56.987547721	1	0	0	0	0	0	1	0	1	-0.0058	0.0034	0.0044	-0.0068	-0.0124	0.003	-0.0047	0.0075	0.002	-0.0015	0	0	0	1
4970	62	40	1	2	0	NA	NA	N	0	80.436456349	0	1	0	0	0	0	1	1	0	0.007	0.0035	-0.0098	0.0014	-0.0389	0.004	0.0002	0.003	0.0112	0.0244	0	0	1	0
4977	77	35	0	1	0	1	NA	0	0	78.311172942	0	1	0	0	0	1	0	0	1	0.0096	0.0089	0.0039	0.0052	0.0072	0.0006	0.0006	0.0065	-0.0085	0.0038	0	0	0	0
4979	59	20	1	0	0	1	NA	0	0	73.493592372	0	1	0	0	1	0	0	0	0	0.0095	0.0092	0.0038	0.0037	0.0067	-0.0017	-0.0044	0.006	-0.0047	0.0038	0	0	0	0
4982	62	70	1	2	NA	1	NA	0	0	52.746642607	0	1	0	0	0	0	1	0	0	0.0079	0.0087	0.0031	0.0042	0.0048	-0.0005	0.0016	0.0081	-0.0088	-0.0015	0	0	0	0
4986	72	82	0	3	0	0	1	0	0	31.517657965	1	1	0	0	0	0	0	1	1	0.0093	0.0096	0.0035	0.0042	0.0037	-0.0001	0.0013	0.0053	-0.0046	0.0007	0	0	0	0
4992	58	40	1	4	0	1	NA	2	1	33.269107019	0	1	0	0	0	0	0	1	0	0.0094	0.0088	0.0029	0.0045	0.0068	-0.0009	0.0006	0.0078	-0.0055	-0.0011	0	0	0	0
5000	62	100	1	0	1	1	1	1	0	67.163409266	0	0	1	0	1	0	0	0	0	-0.0232	0.0039	0.0029	0.0006	0.0029	-0.0017	-0.0047	0.0135	0.0155	0.0131	0	0	0	0
5003	59	75	NA	2	NA	1	NA	1	6	44.814867156	NA	1	0	0	0	0	1	0	0	0.0095	0.0093	0.0044	0.0042	0.0084	-0.0018	-0.0003	0.0075	-0.0071	0.0002	0	0	0	1
5004	50	49.5	1	2	0	1	4	5	0	44.062729845	0	0	1	0	0	0	1	1	0	-0.0265	0.0026	0.0019	0	0.003	-0.002	-0.0093	0.0113	0.0087	0.0065	0	1	0	0
5007	54	37.5	0	0	0	0	NA	0	0	83.812765318	0	1	0	0	1	0	0	1	1	0.0097	0.0088	0.0045	0.0047	0.0078	-0.0053	-0.0055	0.0045	-0.0078	-0.0006	0	0	0	0
5012	70	48	1	2	0	NA	2	1	0	56.950165931	1	1	0	0	0	0	1	1	0	0.009	0.0092	0.0036	0.005	0.0051	0.0001	-0.0026	0.0027	-0.0044	0.002	0	0	0	0
5017	50	55.5	1	0	0	0	NA	0	0	96.010176763	0	0	1	0	1	0	0	1	0	-0.0243	0.0029	0.0003	-0.0012	0.0056	0.0007	-0.0085	0.0151	0.0099	0.0061	0	0	0	1
5018	49	20	NA	2	NA	0	NA	NA	1	74.275599926	NA	0	1	0	0	0	1	1	0	-0.0221	0.0038	0.0011	0.002	0.0014	-0.0005	-0.0026	0.0151	0.0058	0.0067	0	0	0	1
5021	78	0	0	NA	0	0	1	0	1	97.139747285	0	1	0	1	0	0	0	0	0	0.0017	-0.0058	0.0124	-0.0341	-0.0052	-0.0035	-0.003	0.0119	-0.0065	0.0038	0	0	0	1
5022	56	35	0	4	1	1	NA	NA	2	26.193318655	1	1	0	0	0	0	0	1	1	0.0095	0.0089	0.0024	0.0048	0.0052	0.0007	0.0036	0.0038	-0.0042	0.0013	0	0	1	0
5025	65	60	1	3	1	1	2	0	0	32.858839983	1	1	0	0	0	0	0	0	0	0.0076	0.0085	-0.0007	0.0028	-0.0452	0.0051	-0.0007	-0.0023	0.012	0.0123	0	0	0	1
5031	65	50	1	1	0	1	NA	0	0	75.621784933	0	1	0	0	0	1	0	1	0	0.0094	0.0095	0.0029	0.0046	0.0046	-0.0021	-0.0018	0.0099	-0.004	-0.0049	0	0	0	0
5048	57	50	1	0	0	1	NA	0	0	100.5225431	0	1	0	0	1	0	0	1	0	0.0097	0.0093	0.0035	0.0033	0.0062	-0.0006	0.0013	0.0141	-0.009	-0.0015	0	0	0	0
5062	50	0	0	NA	0	0	NA	0	0	102.15776857	0	1	0	1	0	0	0	0	0	0.0086	0.0083	0.0012	0.0049	-0.0145	0.0026	0.0024	-0.0041	0.0004	0.0016	0	0	0	0
5073	67	52	0	0	0	0	NA	0	0	82.117331989	0	1	0	0	1	0	0	1	1	0.0092	0.0089	0.0035	0.0047	0.0117	-0.0009	-0.0004	0.0125	-0.0055	-0.0055	0	0	0	1
5078	67	46	0	2	0	0	NA	0	0	67.830000805	1	1	0	0	0	0	1	1	1	0.0094	0.0093	0.0049	0.0035	0.0045	-0.0002	0.0001	0.0077	-0.0071	-0.006	0	0	0	1
5079	59	80	0	0	0	0	NA	0	0	108.97300406	0	0	1	0	1	0	0	1	1	-0.0245	0.003	0.0024	0.0009	-0.0002	-0.0034	-0.0055	0.0204	0.0193	0.0045	0	0	0	0
5084	71	117.5	0	3	1	0	NA	1	0	42.770265218	1	1	0	0	0	0	0	1	1	0.0085	0.0091	0.0027	0.0038	0.0053	-0.0031	-0.0011	0.0091	-0.0039	-0.0034	0	0	1	0
5094	60	0	0	NA	0	0	NA	0	0	108.21583975	1	0	0	1	0	0	0	0	0	-0.0201	0.0045	0.0029	0.0015	0.0042	0.0023	-0.0002	0.0091	0.0101	0.0059	0	0	0	1
5095	59	23	0	0	0	0	NA	0	1	100.37588595	0	1	0	0	1	0	0	0	1	0.0094	0.0093	0.0038	0.0031	0.0061	-0.0011	-0.0028	0.0069	-0.0122	-0.0028	0	0	1	0
5101	70	80	0	3	1	1	1	0	0	35.553526098	1	1	0	0	0	0	0	0	1	0.0097	0.0088	0.0031	0.0024	0.0026	-0.0018	0.0006	0.0047	-0.002	0.0035	0	0	0	0
5104	70	25.5	0	2	0	1	NA	0	0	55.401561926	1	1	0	0	0	0	1	1	1	0.0093	0.009	0.0029	0.0041	0.0056	-0.0001	-0.003	0.0051	-0.0033	-0.0052	0	0	0	0
5106	73	26.5	1	2	0	1	NA	0	0	52.824254987	0	1	0	0	0	0	1	0	0	0.0093	0.0092	0.0028	0.0042	0.009	0.001	0.0036	-0.0019	-0.0003	0.0015	0	0	0	0
5107	48	49.5	1	2	NA	1	NA	1	3	62.808791444	0	1	0	0	0	0	1	0	0	0.0092	0.0092	0.003	0.0045	0.0054	0.0007	-0.0022	0.0078	-0.0068	-0.007	0	0	1	0
5108	74	58	1	0	0	1	NA	0	0	75.739082065	0	1	0	0	1	0	0	1	0	0.0094	0.0085	0.0031	0.0042	0.0139	0.0006	0.0022	-0.0099	0.0125	0.0147	0	0	0	0
5110	63	45	1	3	1	1	2	5	2	33.565410714	1	0	1	0	0	0	0	0	0	-0.022	0.0037	0.0016	0.0033	0.0045	0.0009	-0.0174	0.0122	0.0179	0.0071	0	0	0	0
5114	77	50	0	3	0	0	2	0	0	45.868112356	1	0	1	0	0	0	0	0	1	-0.0131	0.0043	0.0036	0.0022	0.0007	-0.0031	-0.0081	0.0126	0.009	0.0079	0	0	0	1
5115	67	50	0	2	0	0	NA	NA	0	59.610486521	1	1	0	0	0	0	1	1	1	0.0086	0.0086	0.0001	0.0033	-0.0176	0.0039	0.0018	-0.0008	0.0054	0.0126	0	0	0	0
5117	73	37	0	3	0	1	1	2	0	38.096490151	1	1	0	0	0	0	0	0	1	0.0098	0.009	0.0034	0.0036	0.0072	-0.0004	-0.0028	0.0089	-0.0034	-0.0024	0	1	1	0
5120	74	98	0	2	0	1	NA	0	0	69.574621554	0	1	0	0	0	0	1	0	1	0.0095	0.0091	0.0027	0.0048	0.0043	0.0013	0.002	0.0005	-0.0002	0.0019	0	0	0	0
5126	80	22.5	NA	0	0	1	NA	0	0	118.59180286	NA	1	0	0	1	0	0	1	0	0.0092	0.0088	0.003	0.0038	-0.0053	0.0005	-0.002	0.0051	0.0001	0.0073	0	0	0	0
5127	66	38	0	4	0	0	NA	0	0	9.0220871789	1	1	0	0	0	0	0	1	1	0.0094	0.0087	0.0045	0.0042	0.0138	-0.0011	-0.0024	0.0069	-0.008	0.0061	0	0	0	0
5130	65	30	0	0	0	0	NA	0	0	83.222574948	0	1	0	0	1	0	0	0	1	0.0092	0.0086	0.0025	0.004	0.0066	0.0015	0.0009	0.0043	-0.0045	0.0049	0	0	0	0
5131	51	25	0	4	1	0	NA	1	3	17.342978289	1	1	0	0	0	0	0	0	1	0.0097	0.0092	0.0045	0.0045	0.0094	0.0014	-0.0002	0.0097	-0.005	0.0012	0	0	1	0
5134	69	25	0	1	0	0	NA	0	0	95.090779829	0	1	0	0	0	1	0	1	1	0.0097	0.0086	0.0029	0.0042	0.009	0.0012	0.0027	0.0044	-0.0073	-0.0002	0	0	1	0
5136	71	129.5	0	1	0	0	NA	0	0	79.49831305	0	1	0	0	0	1	0	0	1	0.01	0.0089	0.0035	0.0043	0.0068	-0.002	0.0028	0.0106	-0.0048	0.0027	0	0	0	0
5137	72	25	1	0	1	1	1	0	0	78.215567889	0	0	1	0	1	0	0	1	0	-0.0145	0.0048	0.002	0.0019	0.0043	-0.0031	-0.0059	0.0127	0.0007	0.0125	0	0	0	1
5145	52	32	1	3	1	0	NA	0	1	41.756846348	1	1	0	0	0	0	0	0	0	0.0096	0.0086	0.0038	0.0045	0.0162	0.0016	-0.0017	-0.0016	0.0112	0.0085	0	0	1	0
5147	56	40	0	0	0	1	NA	0	0	101.43008299	0	1	0	0	1	0	0	1	1	0.0094	0.0092	0.0039	0.0037	0.0077	-0.003	-0.0071	0.0078	-0.0049	-0.0031	0	0	0	0
5150	55	42	1	3	0	1	NA	NA	0	26.652633172	1	1	0	0	0	0	0	1	0	0.0093	0.0089	0.0033	0.003	0.0066	-0.0015	-0.0023	0.012	-0.0087	0.0045	0	0	0	0
5159	61	36	0	1	0	NA	NA	0	1	75.11772512	0	1	0	0	0	1	0	0	1	0.0082	0.0019	0.0082	-0.0147	-0.0032	-0.0006	0	0.0095	-0.003	0.0057	0	0	0	0
5163	48	49.5	1	0	0	0	NA	0	0	84.616429077	0	0	1	0	1	0	0	1	0	-0.0261	0.0031	0.0022	0.0002	0.0029	-0.0005	-0.0058	0.0121	0.0073	0.0109	0	0	0	0
5171	64	52	0	3	0	1	1	3	1	25.770321034	0	1	0	0	0	0	0	0	1	0.0093	0.0096	0.0024	0.0044	-0.002	-0.0022	-0.0027	0.0063	-0.0024	-0.001	0	0	0	0
5172	79	75	1	3	0	0	NA	0	0	33.577206188	0	1	0	0	0	0	0	1	0	0.0075	0.008	-0.0016	0.0048	-0.0458	0.0064	-0.0008	-0.003	0.0153	0.0162	0	0	0	0
5182	66	22.5	0	1	0	0	NA	0	1	91.938861445	1	1	0	0	0	1	0	0	1	0.0093	0.0088	0.0033	0.0044	0.0185	0.0017	0.0074	0.0065	0.0036	0.0036	0	0	0	0
5188	59	32	1	0	1	1	NA	0	0	87.949364939	0	0	0	0	1	0	0	1	0	0.0052	-0.0068	0.0146	-0.0398	-0.0021	-0.0005	0.0015	0.0097	0.0027	0.0143	0	0	0	0
5192	75	41.25	1	2	0	0	NA	0	0	75.144189992	0	1	0	0	0	0	1	1	0	0.0093	0.0092	0.0032	0.0046	0.0012	-0.0031	0.0018	0.0033	-0.0051	0.0076	0	0	0	0
5194	67	67.5	0	2	0	1	NA	0	0	64.205791499	0	1	0	0	0	0	1	0	1	0.008	0.0081	-0.002	0.0047	-0.0414	0.0025	-0.0007	0	0.0102	0.0062	0	0	0	0
5203	57	30	1	2	0	0	NA	0	0	66.367023285	1	0	1	0	0	0	1	1	0	-0.021	0.0033	0.0003	0.003	-0.0205	0.0064	-0.045	-0.0215	-0.0384	0.0428	0	0	0	1
5207	47	0	NA	NA	NA	0	NA	0	0	102.79582104	NA	0	0	0	0	0	0	1	0	0.0098	0.009	0.0039	0.004	0.0053	-0.006	0.0008	0.0109	-0.0085	-0.0036	1	0	1	0
5208	64	30	1	4	1	1	2	5	1	26.551960769	1	1	0	0	0	0	0	1	0	0.009	0.0083	0.0022	0.0037	-0.0007	0.0019	0.0011	-0.0038	0.0055	-0.0009	0	0	1	0
5217	71	94	0	3	0	1	NA	0	1	37.546861197	1	1	0	0	0	0	0	1	1	0.0091	0.0091	0.0035	0.0046	0.0059	-0.0006	0.0001	0.0112	-0.0099	0.0015	0	0	0	0
5222	57	0	0	NA	0	0	NA	0	0	94.213571743	0	1	0	1	0	0	0	1	0	0.0094	0.0082	0.0039	0.0034	0.0129	0.0014	-0.0015	-0.0024	0.0015	0.0036	0	0	1	0
5240	61	56.25	0	2	0	0	NA	0	0	48.432813313	NA	1	0	0	0	0	1	0	1	0.0095	0.0089	0.0038	0.0047	0.0084	-0.002	-0.0007	0.0145	-0.0041	-0.0033	0	0	0	0
5242	72	30	0	1	0	0	NA	0	0	86.704394482	0	1	0	0	0	1	0	0	1	0.0095	0.0092	0.0048	0.0039	0.0057	-0.0006	-0.0077	0.0061	-0.0053	0.0021	0	0	0	0
5251	65	55.5	0	3	0	0	1	0	1	21.377188721	1	1	0	0	0	0	0	1	1	0.0094	0.0091	0.0029	0.004	0.0046	0.002	-0.0034	0.0072	-0.0041	-0.0019	0	0	0	1
5252	60	30	0	1	0	0	NA	0	0	79.734491714	0	0	1	0	0	1	0	1	1	-0.02	0.0028	0.0018	-0.002	-0.0011	0.0014	0.0008	0.0163	0.0064	0.0187	0	0	0	0
5254	72	58	1	3	0	0	NA	0	0	34.199643723	1	1	0	0	0	0	0	1	0	0.0094	0.0089	0.002	0.0041	-0.0028	0.0025	0.0038	-0.0005	-0.0018	0.0014	1	1	0	0
5255	59	52.5	0	3	1	0	NA	0	0	34.624425426	1	1	0	0	0	0	0	0	1	0.0095	0.0089	0.0028	0.0042	0.009	0.0006	0.0006	0.008	-0.0044	0.0017	0	0	1	0
5261	71	40	0	0	0	1	NA	0	0	98.761424043	1	0	1	0	1	0	0	1	1	-0.0255	0.0033	0	0.0024	0.003	0.0002	-0.0057	0.0198	0.0137	0.0046	0	0	0	0
5262	58	66	1	2	0	1	NA	N	0	43.322323057	1	0	1	0	0	0	1	1	0	-0.018	0.0045	0.0026	0.0007	0.0026	-0.0007	-0.0042	0.0109	0.0111	0.0088	0	0	0	0
5263	57	40	1	0	1	1	NA	0	1	58.689930203	0	0	1	0	1	0	0	0	0	-0.0236	0.0033	0.0012	0.0005	0.007	0.0013	0.0005	0.0146	0.0108	0.0066	0	0	0	1
5265	71	30	0	2	0	0	NA	0	0	68.403879221	0	1	0	0	0	0	1	1	1	0.0092	0.009	0.0034	0.004	0.0081	0.0006	-0.0005	0.0059	-0.0024	-0.0025	0	0	0	0
5271	59	87.5	0	3	NA	0	NA	0	3	27.713350688	1	1	0	0	0	0	0	0	1	0.0096	0.0092	0.0044	0.005	0.0085	-0.0046	0.0027	0.0059	-0.0052	-0.0034	0	0	0	1
5275	40	25	1	0	0	1	2	2	3	68.571786139	0	1	0	0	1	0	0	0	0	0.01	0.0081	0.0042	0.0048	0.0137	-0.0008	-0.0025	-0.004	0.0011	-0.0015	0	0	0	0
5276	58	43	1	2	1	1	NA	N	0	43.214775295	0	1	0	0	0	0	1	0	0	0.0091	0.0088	0.0039	0.0041	0.0057	-0.0016	0.0002	0.0116	-0.003	-0.0002	0	0	0	0
5277	71	28	0	4	0	0	NA	1	0	26.298744864	1	1	0	0	0	0	0	0	1	0.0095	0.0093	0.0036	0.0039	0.0073	0.0014	0.0023	0.0042	-0.0088	-0.0018	0	0	0	0
5279	64	44	1	0	0	1	NA	0	0	80.353102311	0	1	0	0	1	0	0	0	0	0.0087	0.0083	0.003	0.0022	0.0073	0.002	-0.001	0.0081	-0.0082	0.0005	0	0	0	0
5280	61	26.25	1	0	0	1	NA	0	0	101.35936477	0	1	0	0	1	0	0	0	0	0.0095	0.0093	0.0038	0.0034	0.0044	-0.001	-0.0004	0.0048	0.0003	0.0007	0	0	0	0
5281	61	40	1	0	0	1	0	0	0	83.441462749	0	0	1	0	1	0	0	1	0	-0.0246	0.0032	-0.0008	-0.0001	0.0067	0	-0.0019	0.0135	0.0093	0.0064	0	1	0	0
5284	45	70	1	0	0	1	1	6	3	87.600714256	0	0	1	0	1	0	0	0	0	-0.0171	0.0045	0.0018	0.0026	0.0039	0.0001	-0.0018	0.0152	0.0055	0.0067	0	1	1	0
5287	44	43.5	0	4	0	0	NA	0	0	14.533778402	1	1	0	0	0	0	0	1	1	0.0088	0.0088	0.0034	0.0031	-0.0005	0	-0.0021	0.0064	-0.0022	0.0048	0	0	0	0
5299	70	50	1	2	0	0	NA	0	NA	48.974675848	0	1	0	0	0	0	1	1	0	0.01	0.0094	0.004	0.0038	0.0066	0	-0.0021	0.0076	-0.0045	0.0013	0	0	0	0
5312	57	64.5	0	0	0	0	NA	0	0	72.205563242	1	1	0	0	1	0	0	0	1	0.0095	0.0092	0.0031	0.0056	-0.0029	-0.0007	-0.003	0.0071	-0.0046	0.0045	0	0	0	0
5317	79	64	0	2	0	0	NA	0	0	52.243378665	0	1	0	0	0	0	1	1	1	0.0096	0.0089	0.0041	0.0043	0.0024	0.0028	-0.0008	0.0021	-0.0023	0.0043	0	0	0	0
5321	53	60	0	4	0	1	NA	1	1	12.408140389	1	1	0	0	0	0	0	1	1	0.0096	0.009	0.0029	0.0038	0.0027	-0.0026	0.0017	0.0089	-0.0025	0.0058	0	0	0	0
5325	63	120	0	0	0	1	NA	0	0	73.416412748	1	1	0	0	1	0	0	1	1	0.0085	0.0081	0.0001	0.0038	-0.0176	0.0003	-0.0008	0.0066	-0.0036	0.0103	0	0	0	2
5330	64	67.5	1	2	1	0	NA	0	0	69.186237456	0	1	0	0	0	0	1	0	0	0.0092	0.0092	0.0021	0.0032	0.002	0.0009	0.0022	0.0081	-0.0039	-0.0009	0	0	0	0
5331	56	NA	0	NA	0	0	NA	0	1	91.222288564	0	1	0	1	0	0	0	1	0	0.0094	0.0086	0.0032	0.0036	0.0058	0.0016	0.003	0.0053	-0.0067	0.0005	0	0	0	0
5333	65	37.5	0	3	1	0	NA	2	1	32.435373996	1	1	0	0	0	0	0	0	1	0.0073	-0.0007	0.0111	-0.0224	-0.0119	0.0002	-0.0039	0.0059	-0.0006	-0.004	0	1	1	0
5340	67	41.25	0	3	0	1	NA	0	2	33.108243496	1	0	0	0	0	0	0	1	1	0.0098	0.0094	0.0039	0.0056	0.0097	-0.0017	-0.0027	0.0043	-0.008	-0.0003	0	0	1	0
5342	73	51	0	1	0	1	NA	0	0	87.686183032	0	1	0	0	0	1	0	1	1	0.0092	0.0086	0.0024	0.0036	0.0086	0.001	0.0033	0.0097	-0.0068	0.0036	0	0	0	0
5343	56	21	1	3	0	1	NA	0	0	42.129694565	1	1	0	0	0	0	0	1	0	0.009	0.0091	0.0026	0.0049	0.0128	0.0019	-0.0032	0.0042	-0.0009	0.0013	0	0	0	0
5344	60	40	0	4	1	1	1	2	2	23.108840244	1	1	0	0	0	0	0	0	1	0.0094	0.0094	0.0022	0.0045	0.0064	0.0026	0.0016	0.0066	-0.0048	0.002	0	0	0	0
5345	72	54	0	1	0	1	NA	0	0	73.057996171	1	1	0	0	0	1	0	1	1	0.0095	0.009	0.0032	0.0053	0.0041	0.0027	0.0015	0.0085	-0.0018	0.0025	0	0	0	1
5347	71	30	0	2	0	NA	NA	0	0	64.000518936	0	1	0	0	0	0	1	0	1	0.0074	0.0074	-0.0016	0.0039	-0.0574	0.0003	-0.0045	-0.0068	0.0341	0.0634	0	0	1	0
5348	63	45	1	2	1	0	NA	0	0	42.467018722	0	1	0	0	0	0	1	1	0	0.0099	0.0089	0.0029	0.0046	0.0068	0.0014	-0.001	0.0064	-0.003	0.0017	0	0	0	0
5359	63	24	1	2	1	NA	1	0	1	45.579486735	0	0	1	0	0	0	1	0	0	-0.0228	0.0041	0.0014	0.0013	0.0037	-0.0001	-0.0072	0.013	0.0176	0.0055	0	0	0	0
5369	69	42	0	1	0	0	NA	0	0	107.90472231	1	1	0	0	0	1	0	0	1	0.0073	0.0074	-0.0003	0.0042	-0.0568	0.0016	-0.0003	-0.0047	0.0279	0.0507	0	0	0	1
5371	56	66	1	2	0	0	1	0	0	57.271650276	0	0	1	0	0	0	1	1	0	-0.0212	0.0034	0.0015	0.0017	0.0066	-0.0045	-0.0106	0.0146	0.0086	0.0068	0	1	0	1
5373	74	44	0	3	0	1	1	1	0	30.599166803	1	1	0	0	0	0	0	0	1	0.0095	0.0076	0.0048	0.0012	0.0085	0.0014	-0.001	0.011	-0.0058	-0.0048	0	0	0	0
5375	68	47	1	0	1	1	NA	0	0	89.794941007	0	1	0	0	1	0	0	0	0	0.0095	0.0088	0.0032	0.0039	0.0072	-0.0005	-0.0002	0.0029	-0.0024	-0.0005	0	0	0	0
5376	45	35	1	0	0	0	NA	0	0	128.94933205	0	0	1	0	1	0	0	1	0	-0.0039	0.0035	0.0044	-0.008	-0.0131	-0.0042	0.0063	0.0039	-0.0058	-0.0034	0	0	0	1
5377	54	50	0	1	0	1	NA	0	0	61.020783754	0	1	0	0	0	1	0	1	1	0.0097	0.009	0.0027	0.0049	0.0052	0.0008	-0.001	0.0073	-0.0065	-0.0024	0	0	1	0
5383	68	50	0	3	0	1	NA	0	2	40.637344636	1	0	0	0	0	0	0	0	1	0.0057	-0.0058	0.0154	-0.0363	-0.0111	-0.001	-0.0004	0.0146	-0.0014	0.0132	0	0	0	0
5388	64	49	1	0	0	0	NA	0	0	85.23426517	0	1	0	0	1	0	0	0	0	0.0095	0.0087	0.0034	0.0038	0.0075	-0.0005	-0.0021	-0.001	-0.0015	0.0068	0	0	0	0
5389	58	45	0	1	0	0	NA	0	0	78.583251874	1	0	1	0	0	1	0	0	1	-0.0222	0.0041	0.0017	0.0024	0.0032	-0.003	-0.0038	0.0125	0.0124	0.0119	0	0	0	2
5392	66	66.6	0	4	0	0	1	0	2	22.630717706	1	1	0	0	0	0	0	1	1	0.0094	0.0094	0.0023	0.0038	0.0059	0.0003	-0.0011	-0.001	-0.0022	0.0047	0	0	1	0
5394	51	0	0	NA	0	0	NA	0	0	99.281259697	0	0	1	1	0	0	0	1	0	-0.0176	0.0052	0.0019	0.0018	0.0044	-0.0006	0.0007	0.014	-0.0009	0.0088	0	0	1	0
5395	67	27	0	0	0	0	NA	0	0	116.41954614	0	1	0	0	1	0	0	1	1	0.0083	0.0072	-0.0025	0.0049	-0.0296	-0.0001	0.0005	-0.0085	0.0251	0.028	0	0	0	0
5404	75	40	0	0	0	0	NA	0	0	94.998483612	0	1	0	0	1	0	0	1	1	0.0094	0.0087	0.0028	0.005	0.0066	0.0002	-0.0031	0.0019	-0.0077	-0.0025	0	0	0	0
5407	62	46	1	0	0	0	NA	0	0	111.21719331	0	1	0	0	1	0	0	1	0	0.0095	0.0055	0.0057	0.0018	0.0439	0.006	0.0045	-0.0559	0.0354	0.0229	0	0	1	0
5412	71	54	0	3	0	1	NA	0	0	36.702410711	1	0	1	0	0	0	0	1	1	-0.0132	0.0047	0.0027	0.0021	0.0066	0.0004	-0.0049	0.0113	0.0057	0.0067	0	0	0	1
5413	68	60	0	0	1	1	NA	1	3	105.18710825	0	1	0	0	1	0	0	1	1	0.0095	0.0087	0.004	0.0033	0.0086	-0.0028	-0.0024	0.0104	-0.0116	-0.0004	0	0	1	0
5416	53	26.25	1	2	NA	1	NA	0	1	53.141880414	1	0	1	0	0	0	1	1	0	-0.0263	0.0029	0.0014	0.0005	0.0037	0.0048	-0.0074	0.0113	0.0124	0.005	0	1	0	1
5421	67	52.5	0	2	0	0	NA	0	0	84.956184822	0	1	0	0	0	0	1	1	1	0.0089	0.0087	-0.0006	0.0039	-0.0236	0.0009	-0.0048	0.0059	0.0016	0.0044	0	0	0	0
5431	58	27	0	3	1	1	NA	1	1	23.283960632	1	1	0	0	0	0	0	0	1	0.0084	0.0094	0.0033	0.0053	0.0047	-0.0048	0.0032	0.0137	-0.0093	-0.0007	0	0	1	0
5439	70	120	1	0	0	0	NA	0	0	84.316967725	0	1	0	0	1	0	0	0	0	0.0097	0.0095	0.0038	0.0037	0.0049	-0.0042	0.0006	0.0067	-0.0074	0.0012	0	0	0	0
5445	74	135	0	4	0	0	1	0	0	21.301766248	1	1	0	0	0	0	0	1	1	0.0092	0.0084	0.0041	0.0055	0.0071	0.0005	-0.0022	0.0101	-0.0108	0.0001	0	0	0	0
5461	65	30	0	2	0	1	NA	0	2	49.195917835	1	1	0	0	0	0	1	1	1	0.0099	0.0093	0.0037	0.0046	0.0118	0.0007	-0.0017	0.0083	-0.0013	0.003	0	0	0	0
5462	59	80	1	3	1	1	NA	2	3	23.269217689	0	1	0	0	0	0	0	0	0	0.0095	0.009	0.0046	0.0038	0.0099	-0.0017	-0.0031	0.006	-0.0052	-0.0027	0	0	0	1
5463	78	25.5	0	1	0	0	NA	0	0	96.910950371	0	1	0	0	0	1	0	0	1	0.0074	0.0067	-0.0007	0.0031	-0.0515	0.0027	-0.0024	-0.0051	0.0348	0.0539	0	0	0	0
5468	72	84	0	3	0	0	NA	1	0	34.004008491	1	1	0	0	0	0	0	1	1	0.0094	0.0088	0.0039	0.0049	0.0058	-0.0051	-0.0018	0.0036	-0.0088	-0.0015	0	0	0	0
5473	71	21	0	1	0	0	1	0	0	64.348806274	0	1	0	0	0	1	0	1	1	0.0093	0.0088	0.0023	0.0038	0.01	-0.0027	-0.0016	0.0097	-0.008	0.0024	0	0	0	0
5482	67	70	0	2	1	1	NA	6	0	55.218816544	1	1	0	0	0	0	1	0	1	0.0093	0.0088	0.0034	0.005	-0.0009	-0.0019	-0.0008	0.0012	0.0024	0.0011	0	0	1	0
5484	73	50	1	2	0	1	NA	0	0	38.598420321	0	0	1	0	0	0	1	1	0	-0.0235	0.0039	0.0019	0.0014	0.0041	-0.0006	-0.0007	0.0142	0.0032	0.0081	0	0	0	0
5501	64	0	0	NA	0	1	NA	NA	0	86.752010281	0	1	0	1	0	0	0	1	0	0.0095	0.0094	0.0038	0.0033	0.0047	0.0027	0.0027	0.0108	-0.0062	-0.0038	0	0	0	0
5502	73	78	0	3	0	1	NA	0	0	27.409355492	1	1	0	0	0	0	0	1	1	0.0092	0.0088	0.0024	0.0026	0.0058	0.0003	-0.0018	0.0097	-0.004	0	0	0	1	0
5504	71	67.5	0	0	0	0	NA	0	0	115.04211334	0	0	1	0	1	0	0	1	1	-0.0109	0.0057	0.0024	0.0007	0.0029	-0.0007	-0.0071	0.01	0.0101	0.0073	0	0	0	0
5505	66	34	0	1	0	1	NA	0	0	48.37034339	1	1	0	0	0	1	0	1	1	0.0096	0.0092	0.0035	0.0051	0.0071	-0.0025	0.0005	0.0088	-0.0042	0.006	0	0	0	0
5507	79	57	0	2	1	0	NA	0	0	59.856784687	1	1	0	0	0	0	1	1	1	0.0089	0.0087	0.0003	0.0039	-0.0219	0.0035	-0.0019	-0.0005	0.003	0.0067	0	0	0	0
5514	60	40	0	2	1	1	NA	NA	1	58.023371027	1	1	0	0	0	0	1	0	1	0.0084	0.0083	0.0009	0.0043	-0.0208	0.0018	0.0023	0.003	0.0081	0.0061	0	0	0	0
5526	62	0	0	NA	0	0	NA	0	0	109.17467681	0	0	0	1	0	0	0	1	0	0.0037	-0.0098	0.0108	-0.0134	-0.0102	0.0193	-0.0003	0.0136	-0.0047	0.0143	0	0	0	0
5530	72	56	1	2	0	1	NA	0	0	71.054333139	1	1	0	0	0	0	1	1	0	0.0082	0.0077	-0.0003	0.0036	-0.0251	-0.0006	-0.0025	-0.0087	0.0268	0.0427	0	0	0	0
5538	66	49	0	0	0	1	NA	0	0	88.782597752	0	1	0	0	1	0	0	1	1	0.0095	0.0091	0.0039	0.0042	0.0094	0.0008	-0.0008	0.0088	-0.0033	0.0023	0	0	0	0
5543	68	110	0	2	0	0	NA	0	0	49.959104816	0	1	0	0	0	0	1	1	1	0.0093	0.0093	0.004	0.0035	0.0064	-0.0036	0.0043	0.0135	-0.0041	-0.0037	0	0	0	0
5544	67	32	0	1	0	0	NA	1	0	80.117159229	0	1	0	0	0	1	0	0	1	0.0099	0.009	0.0029	0.0044	0.006	-0.0007	-0.0026	0.0049	-0.0056	-0.0038	0	0	0	1
5546	53	80	0	4	0	0	1	3	NA	14.460723575	1	1	0	0	0	0	0	1	1	0.0097	0.0093	0.0035	0.0051	0.0095	-0.0018	-0.0046	0.0066	-0.0083	-0.0011	0	0	0	0
5548	66	25	0	0	0	0	NA	0	0	72.777145549	1	1	0	0	1	0	0	0	1	0.0099	0.0085	0.0039	0.004	0.0033	-0.0003	-0.0012	0.0046	0.0008	0.0085	0	0	0	0
5555	68	80	0	0	0	0	NA	0	0	80.307848556	0	1	0	0	1	0	0	1	1	0.0094	0.0087	0.0033	0.0034	0.01	0.0006	-0.0065	0.0052	0.0042	0.0083	0	0	2	0
5563	76	60	1	3	0	1	NA	0	0	38.482699528	0	1	0	0	0	0	0	1	0	0.0098	0.0097	0.003	0.0043	0.0027	-0.0036	-0.0023	0.0053	-0.0076	0.0002	0	0	0	0
5564	68	26	1	2	1	0	NA	0	0	58.864566191	0	1	0	0	0	0	1	0	0	0.0092	0.0091	0.0026	0.0042	-0.0067	-0.001	-0.0013	0.002	-0.0008	0.0067	0	0	0	0
5567	71	45	0	2	0	1	2	1	0	51.210308773	1	1	0	0	0	0	1	1	1	0.0094	0.0088	0.0036	0.0048	0.0182	-0.0015	-0.0038	-0.0029	-0.0054	-0.0004	0	0	0	0
5573	64	99	0	1	0	NA	NA	0	0	89.791300139	0	1	0	0	0	1	0	1	1	0.0092	0.0083	0.0031	0.0048	0.0047	-0.0008	-0.0037	0.0061	-0.0103	-0.0024	0	0	0	0
5576	65	50	0	0	0	1	NA	0	0	105.96355448	0	0	0	0	1	0	0	1	1	0.0082	0.0089	0.0029	0.0036	0.0108	-0.0004	-0.0027	0.0142	-0.0035	-0.0054	0	1	0	0
5580	52	76	1	1	1	1	NA	NA	1	54.080298023	0	1	0	0	0	1	0	1	0	0.0096	0.0088	0.0034	0.0038	0.0093	-0.0016	0.0007	0.0081	-0.0059	0.001	0	0	1	1
5587	50	35	1	2	1	1	NA	NA	0	74.024539339	1	1	0	0	0	0	1	0	0	0.0098	0.0089	0.0041	0.0047	0.0142	0.0001	-0.0021	0.0025	0.0012	0.0079	0	0	0	1
5588	57	22.5	0	2	0	0	NA	0	1	61.332772478	0	1	0	0	0	0	1	1	1	0.009	0.0093	0.0044	0.0033	0.0071	-0.0008	-0.0016	0.0085	-0.009	0.0065	0	0	0	0
5592	56	66	0	4	0	1	1	NA	6	25.067611955	1	0	1	0	0	0	0	0	1	-0.0216	0.0031	0.0029	0.002	0.0028	0.0002	-0.0076	0.0116	0.0112	0.0079	0	0	0	0
5594	61	60	0	2	1	0	2	0	1	32.050269427	1	1	0	0	0	0	1	0	1	0.0095	0.0093	0.0032	0.0047	0.0094	-0.0022	-0.0024	0.0004	-0.0044	0.0064	0	0	0	0
5599	46	70	1	0	NA	1	NA	0	0	109.68897754	1	1	0	0	1	0	0	1	0	0.0052	0.0065	0.0042	-0.0018	-0.0181	0.0008	0.0023	0.0041	0.0062	-0.015	0	0	1	1
5603	57	60	1	2	0	1	NA	0	0	44.133810512	0	1	0	0	0	0	1	0	0	0.0097	0.0089	0.0037	0.0046	0.0078	-0.0001	-0.0044	0.0067	-0.0042	0.0014	0	0	1	0
5605	59	67.5	0	0	1	0	NA	0	0	72.009626061	0	1	0	0	1	0	0	0	1	0.0096	0.009	0.0038	0.0047	0.0138	0.0007	-0.0033	0.0106	-0.0054	0.0076	0	0	0	0
5606	48	30	1	3	0	0	NA	1	0	27.684886823	1	0	1	0	0	0	0	0	0	-0.0133	0.0052	0.0027	0.0023	0.0019	0.0006	-0.0051	0.011	0.0008	0.0024	0	0	0	1
5609	70	40	1	0	1	1	NA	0	0	85.95866479	1	1	0	0	1	0	0	0	0	0.0092	0.0081	0.0025	0.0038	-0.009	0.0048	-0.0037	-0.0075	0.0194	0.0274	0	0	0	0
5631	66	85	0	2	0	1	NA	2	2	43.523088146	1	1	0	0	0	0	1	0	1	0.0082	0.0092	0.0033	0.0045	-0.0066	-0.0046	0.0026	0.0089	-0.0119	-0.0005	0	0	1	0
5635	68	32	0	0	0	NA	NA	1	0	71.473562948	0	1	0	0	1	0	0	0	1	0.0097	0.0086	0.0033	0.0046	0.0062	-0.0028	0.0042	0.0047	0.0002	0.0028	0	0	0	1
5637	71	100	0	4	1	1	NA	0	1	21.269138435	1	0	1	0	0	0	0	1	1	-0.0166	0.0052	-0.0001	0.0028	0.005	-0.0031	-0.0098	0.0209	0.0137	0.0021	0	0	0	0
5641	56	52.5	0	4	1	0	NA	0	0	20.451367873	1	1	0	0	0	0	0	1	1	0.0087	0.0086	0.001	0.0044	-0.0113	0.0015	0.0049	0.0033	0.0044	0.0106	0	0	0	0
5642	67	50	1	3	1	0	NA	0	1	46.04234638	1	0	1	0	0	0	0	1	0	-0.0198	0.0044	0.0017	0.0006	0.003	-0.0031	-0.0067	0.0148	0.0094	-0.0013	0	0	0	0
5643	64	135	0	2	0	0	NA	2	1	65.319895163	1	1	0	0	0	0	1	1	1	0.0096	0.0097	0.0028	0.004	0.0146	0	-0.0002	0.0155	-0.0105	-0.0009	0	1	0	0
5658	53	40	1	2	1	1	NA	0	1	57.023128924	0	0	1	0	0	0	1	0	0	-0.0253	0.0038	0.0009	0.0014	0.0029	-0.0032	-0.011	0.0085	0.0148	0.0105	0	0	0	1
5659	47	32	1	0	0	1	NA	0	0	90.479362406	0	0	1	0	1	0	0	0	0	-0.0249	0.0028	0.0013	0.0006	0.0019	0.001	-0.0132	0.0076	0.0085	0.0114	0	0	0	0
5662	58	28	0	4	1	1	NA	N	0	15.837347574	1	1	0	0	0	0	0	0	1	0.0095	0.009	0.005	0.0045	0.0089	0.0017	0.0014	0.0061	-0.0071	0.0003	0	0	0	0
5665	45	46	1	1	1	0	NA	3	5	65.524390494	0	0	1	0	0	1	0	0	0	-0.0215	0.0037	0.0016	0.0019	0.0021	-0.0005	-0.0036	0.0159	0.0076	0.0092	0	0	0	1
5674	75	35	0	1	0	0	NA	0	0	81.18980952	1	1	0	0	0	1	0	0	1	0.0097	0.0094	0.0046	0.0044	0.0046	-0.0029	0.0034	0.013	-0.0082	-0.0014	0	0	0	0
5680	74	62	0	1	0	0	NA	0	0	89.135710954	0	1	0	0	0	1	0	1	1	0.0071	0.0073	-0.0018	0.0042	-0.0568	0.0088	-0.0032	-0.0084	0.0311	0.0546	0	0	0	0
5689	75	55	0	4	1	1	NA	0	0	20.293494031	1	1	0	0	0	0	0	1	1	0.0074	0.0017	0.0084	-0.0129	-0.006	0.0006	0.0012	0.0071	-0.0032	0.0034	0	0	0	0
5691	57	100	1	2	NA	NA	NA	0	1	69.397140145	0	0	1	0	0	0	1	1	0	-0.0166	0.0049	0.0016	0.003	0.003	-0.0014	-0.0084	0.0112	0.0091	0.0107	0	0	0	0
5699	63	38	0	2	0	0	NA	0	0	37.965235603000004	1	1	0	0	0	0	1	1	1	0.0094	0.0089	0.003	0.0037	0.004	-0.0023	-0.0011	0.0036	-0.002	-0.0003	0	0	1	1
5702	58	42	1	0	0	1	NA	NA	0	85.688929471	0	0	1	0	1	0	0	1	0	-0.0248	0.0032	0.0006	0.0016	0.0034	-0.0025	-0.0106	0.0137	0.0172	0.0066	0	0	0	0
5705	70	75	1	2	0	NA	NA	0	0	65.43433979	0	1	0	0	0	0	1	1	0	0.0082	0.0079	0.0001	0.0039	-0.0339	0.001	0.003	-0.0047	0.0115	0.0174	0	1	0	0
5707	52	40	0	2	0	0	NA	0	0	70.353358601	1	1	0	0	0	0	1	1	1	0.009	0.0084	0.0032	0.0051	0.0132	-0.0001	0.0015	-0.0027	-0.0026	0.0064	0	0	1	0
5715	70	25	0	0	0	1	NA	0	0	98.076550624	0	1	0	0	1	0	0	1	1	0.0088	0.0088	0.0033	0.0049	0.0033	-0.0025	-0.0043	0.0064	-0.0046	0.001	0	0	0	0
5719	79	65	1	1	0	1	NA	0	0	70.237893979	0	1	0	0	0	1	0	1	0	0.0095	0.009	0.003	0.0045	0.0053	0.0037	0.0025	0.0083	-0.0068	-0.0039	0	0	0	0
5720	49	0	0	NA	0	0	NA	0	0	92.811499012	0	1	0	1	0	0	0	0	0	0.0094	0.0083	0.0041	0.003	0.0086	-0.0022	0.0012	0.0083	-0.0063	0.0092	0	0	1	2
5727	74	40	0	2	0	0	1	3	1	70.43054802	1	1	0	0	0	0	1	0	1	0.01	0.0093	0.0028	0.0035	0.012	-0.0004	-0.0024	0.0112	-0.0105	-0.0004	0	0	0	0
5736	58	42	1	0	0	1	NA	0	0	92.049896878	0	1	0	0	1	0	0	0	0	0.0095	0.0094	0.0034	0.0047	0.009	-0.0029	-0.0025	0.0148	-0.0085	0.0003	0	0	0	0
5738	53	60	1	2	0	1	NA	0	2	65.318818965	0	0	1	0	0	0	1	0	0	-0.0242	0.0039	0.0011	0.0019	0.0034	0.004	-0.0071	0.0235	0.0146	0.0106	0	0	0	1
5739	63	40	0	3	0	1	NA	0	0	23.924816086	0	1	0	0	0	0	0	1	1	0.0094	0.0096	0.0034	0.0039	0.0083	-0.0007	-0.0007	0.0078	-0.0016	0.0046	0	0	0	0
5741	71	112.5	0	1	0	0	NA	0	0	81.75969927	1	1	0	0	0	1	0	1	1	0.0089	0.0093	0.0045	0.0042	0	-0.0016	-0.0022	0.0084	-0.0008	0.0028	0	0	1	0
5746	58	62	0	3	0	1	4	5	2	35.146845417	1	1	0	0	0	0	0	1	1	0.0092	0.0091	0.003	0.0042	0.0035	0.0054	0.0003	0.0129	-0.0077	0.0012	0	0	0	0
5760	43	0	0	NA	0	0	NA	0	0	85.194207355	0	0	1	1	0	0	0	0	0	-0.0173	0.0046	0.0019	0.0012	0.0054	0.0001	-0.0034	0.0175	0.0086	0.0053	0	0	0	1
5761	75	25	0	1	0	0	NA	0	0	106.97040667	1	1	0	0	0	1	0	1	1	0.008	0.0088	-0.0015	0.0047	-0.0455	0.0006	-0.0011	-0.0055	0.0136	0.0127	0	0	0	0
5763	64	0	0	NA	0	NA	NA	0	0	105.31915977	0	1	0	1	0	0	0	1	0	0.0094	0.0095	0.0029	0.0047	0.0054	-0.0015	0.0008	0.0116	-0.0096	-0.0036	0	0	0	0
5765	60	90	1	3	1	0	2	NA	3	37.033636211	1	1	0	0	0	0	0	0	0	0.009	0.0092	0.0023	0.0041	0.0077	0.0013	0.0023	0.007	-0.0055	-0.0088	0	0	0	0
5766	54	82	1	4	NA	1	3	NA	0	21.154443938	1	1	0	0	0	0	0	0	0	0.0093	0.0088	0.0022	0.0038	0.0118	-0.0026	0.0021	0.0109	-0.0081	0.0016	0	0	0	0
5771	71	117	0	1	1	0	NA	1	0	91.738138339	1	1	0	0	0	1	0	1	1	0.0097	0.0093	0.0036	0.0046	0.0084	0.001	0.0025	0.0126	-0.0152	-0.0005	0	0	0	0
5781	71	35	0	1	0	0	NA	0	0	74.196824771	0	1	0	0	0	1	0	1	1	0.0095	0.0082	0.003	0.0033	0.0075	-0.0023	0.0001	0.0075	-0.0051	-0.0017	0	0	0	0
5788	79	40	0	0	0	0	NA	0	0	84.407723483	1	0	1	0	1	0	0	0	1	-0.0262	0.0026	0.0031	-0.001	0.0037	0.0007	-0.0007	0.0186	0.0124	0.012	0	0	0	0
5793	61	45	0	3	1	0	NA	1	1	29.71671234	1	1	0	0	0	0	0	0	1	0.0096	0.0089	0.0031	0.0048	0.0074	-0.0032	-0.003	0.0146	-0.0008	-0.0032	0	0	1	0
5795	68	42	0	0	0	0	NA	0	0	104.98025829	0	1	0	0	1	0	0	1	1	0.0096	0.0089	0.0036	0.0036	0.0073	-0.0014	-0.0014	0.0108	-0.0022	0.0044	0	0	0	0
5797	72	27	0	2	0	0	NA	0	0	71.039012479	0	1	0	0	0	0	1	0	1	0.0093	0.0089	0.0049	0.0039	0.0039	-0.0001	0.0011	0.011	-0.0068	0.0024	0	0	0	0
5802	71	100	0	2	NA	0	NA	0	0	56.983742056	1	1	0	0	0	0	1	0	1	0.0084	0.0088	0	0.0051	-0.0336	0.0017	-0.0048	-0.0051	0.0117	0.0166	0	0	1	1
5803	63	86	0	3	0	0	NA	NA	0	30.447706879	1	1	0	0	0	0	0	0	1	0.0094	0.0091	0.0046	0.0047	0.0093	0.0011	-0.0037	0.0105	-0.0041	0.0114	0	0	0	0
5806	69	31.5	0	1	0	0	NA	0	0	89.801333983	0	1	0	0	0	1	0	1	1	0.0092	0.0086	0.003	0.0037	0.0074	-0.0009	-0.0028	0.0077	-0.0062	0.0001	0	1	0	0
5809	71	32	0	1	1	NA	NA	0	0	84.976135193	1	1	0	0	0	1	0	1	1	0.0095	0.0087	0.0029	0.0044	0.0117	0.0003	0.0024	0.0046	0.0011	-0.001	0	0	0	0
5811	63	30	0	2	0	0	NA	0	0	75.043293333	0	1	0	0	0	0	1	0	1	0.0095	0.009	0.0021	0.0037	0.0077	-0.0001	-0.0008	0.0113	-0.0047	0.0011	0	0	0	0
5814	67	75	0	4	1	0	NA	1	4	22.22711818	1	1	0	0	0	0	0	0	1	0.0094	0.0091	0.0033	0.0039	0.0052	-0.0023	0.0006	0.006	-0.0119	-0.005	0	0	0	0
5817	71	50	0	2	1	1	NA	0	0	54.863843894	1	1	0	0	0	0	1	1	1	0.0092	0.0095	0.003	0.0038	0.0048	-0.0014	0.0012	0.0069	-0.003	0.0035	1	0	0	0
5821	67	40	1	2	NA	1	NA	1	0	41.771692937	0	1	0	0	0	0	1	1	0	0.0095	0.0086	0.0046	0.0045	0.0087	-0.0055	-0.0054	0.0007	0.0024	0.011	0	0	0	0
5823	67	40	0	2	1	0	NA	0	0	56.051918546	0	1	0	0	0	0	1	1	1	0.0091	0.0092	0.0011	0.0042	-0.0006	-0.0014	-0.0034	0.0052	0.0002	0.0106	0	0	0	0
5825	59	46	1	2	0	1	NA	0	0	54.466202779	0	1	0	0	0	0	1	1	0	0.0091	0.0091	0.0044	0.0036	0.0077	0.0001	-0.0036	0.0093	-0.0097	-0.0021	0	2	0	0
5826	60	30	0	4	1	1	NA	2	3	18.323910875	1	1	0	0	0	0	0	0	1	0.0092	0.009	0.0028	0.0041	0.001	0.0014	-0.0007	0.0068	-0.0054	0.0074	0	0	0	0
5831	68	40	0	0	0	0	NA	0	0	87.273182461	0	1	0	0	1	0	0	0	1	0.0093	0.0089	0.0037	0.0045	-0.001	-0.0009	-0.0019	-0.0016	-0.0008	0.0008	0	0	1	0
5832	59	67.5	0	4	0	1	NA	3	0	25.063686087	1	1	0	0	0	0	0	1	1	0.0094	0.0092	0.0037	0.005	0.0054	-0.0014	-0.0024	0.0113	-0.0144	-0.0083	0	0	0	0
5835	49	30	1	0	0	0	NA	0	0	88.572222923	0	1	0	0	1	0	0	0	0	0.0097	0.0091	0.0041	0.0039	0.0111	0.0021	-0.0025	0.0029	-0.0034	0.0005	0	0	0	0
5849	68	98	0	1	0	0	NA	0	0	78.221468276	0	1	0	0	0	1	0	0	1	0.0095	0.0094	0.0038	0.004	0.0044	0.0002	-0.0014	0.0026	-0.0039	-0.0071	0	0	0	0
5850	40	0	0	NA	0	0	NA	0	0	100.08360012	0	1	0	1	0	0	0	0	0	0.0092	0.009	0.004	0.0044	0.0068	-0.0041	-0.0051	0.0134	-0.0066	0.0039	0	0	0	1
5855	73	50	0	0	0	1	NA	0	0	82.197480425	0	1	0	0	1	0	0	1	1	0.0095	0.0087	0.0036	0.004	0.0068	0	-0.0017	0.0029	-0.0012	0.0035	0	0	0	0
5856	73	35	0	0	0	0	NA	0	0	85.411958813	0	1	0	0	1	0	0	0	1	0.0099	0.0086	0.0037	0.004	0.0192	0.0018	-0.0007	-0.0067	0.0041	0.0081	1	0	2	1
5858	79	49	0	1	0	0	NA	0	0	79.402542476	0	1	0	0	0	1	0	1	1	0.0096	0.0086	0.0036	0.0046	0.0025	-0.0044	-0.0016	0.0073	-0.0038	0.0004	0	0	0	0
5866	56	60	1	0	0	1	NA	0	0	105.43164468	0	0	0	0	1	0	0	0	0	0.0063	-0.02	0.0242	-0.0647	0.0164	0.0085	-0.0015	0.0182	-0.0013	0.0227	0	0	0	0
5867	71	30	0	0	0	0	NA	NA	0	105.59992625	0	1	0	0	1	0	0	1	1	0.0091	0.0088	0.0038	0.0032	0.0088	-0.0012	-0.0025	0.0037	-0.0079	0.0043	0	0	1	0
5869	46	28	0	0	0	1	NA	0	0	85.363777811	0	1	0	0	1	0	0	1	1	0.0097	0.0088	0.0037	0.004	0.014	-0.0001	-0.0055	0.0065	-0.0064	0.0028	0	0	0	0
5875	78	25	0	4	0	0	3	2	0	16.532391198	1	1	0	0	0	0	0	0	1	0.0094	0.0096	0.003	0.0045	0.0031	0.0003	-0.0032	0.007	-0.0054	0.0023	1	0	0	0
5877	69	0	0	NA	0	0	NA	0	0	88.987114621	0	1	0	1	0	0	0	1	0	0.0096	0.0098	0.0041	0.0031	0.0066	0.0008	-0.0037	0.004	-0.0099	-0.002	0	0	0	0
5881	77	75	0	1	0	0	NA	0	0	86.555662413	0	1	0	0	0	1	0	0	1	0.0094	0.009	0.0044	0.0043	0.0088	0.0007	0.0013	0.0044	-0.0007	0.0049	0	0	1	0
5883	64	66	0	1	1	0	NA	NA	3	78.261329286	0	1	0	0	0	1	0	0	1	0.0094	0.0082	0.0031	0.0029	0.0066	-0.0013	-0.0013	0.0019	0.0007	0.0059	0	0	0	0
5885	54	63	1	0	0	0	NA	NA	0	97.069065488	0	0	1	0	1	0	0	0	0	-0.0261	0.0029	0.001	0	0.001	-0.0018	-0.0147	0.0202	0.0189	0.0012	0	1	0	0
5888	63	51	1	0	0	1	NA	0	0	69.813627512	0	0	1	0	1	0	0	0	0	-0.0272	0.0031	0.0017	0.0011	0.004	-0.0023	-0.0018	0.0179	0.0164	0.01	0	0	0	1
5890	72	67.5	0	2	0	0	NA	0	0	58.776513078	1	1	0	0	0	0	1	1	1	0.0088	0.0087	0.0025	0.0047	-0.0204	0.0022	0.0006	-0.0019	0.0004	0.0006	0	0	0	0
5891	68	37.5	0	4	0	0	1	0	0	19.332994788	1	1	0	0	0	0	0	1	1	0.0093	0.0092	0.0035	0.0041	0.0073	0.0013	0.0002	0.003	-0.0177	0.001	0	0	0	0
5893	64	50	0	1	0	0	NA	0	0	73.838416056	0	1	0	0	0	1	0	0	1	0.01	0.0095	0.0046	0.0057	0.0065	0.0028	-0.0013	0.0097	-0.003	-0.0043	0	0	0	0
5918	80	70	0	1	0	0	NA	0	1	91.302680807	NA	1	0	0	0	1	0	1	1	0.0095	0.0091	0.0044	0.0028	0.0072	-0.0012	0.0035	0.0073	-0.0023	0.0013	0	0	0	0
5922	73	55	1	3	0	0	NA	NA	0	38.757497836	0	1	0	0	0	0	0	0	0	0.0093	0.0093	0.0031	0.0042	0.006	-0.0015	-0.0002	0.0048	0.0018	-0.0032	0	0	0	0
5932	54	0	0	NA	0	0	NA	0	0	93.084258045	0	1	0	1	0	0	0	0	0	0.0094	0.0086	0.0024	0.0035	0.0073	-0.0014	-0.001	0.0058	-0.0086	0.0105	1	0	0	0
5934	62	25	0	3	1	0	1	1	1	25.45314689	1	1	0	0	0	0	0	0	1	0.008	0.0083	0.0008	0.0051	-0.0459	0.0025	-0.0052	0.0019	0.0063	0.0052	0	0	0	0
5935	73	118	0	3	1	1	NA	0	2	52.625363742	1	1	0	0	0	0	0	0	1	0.0095	0.0087	0.0031	0.0031	0.0117	0.0003	0.0028	-0.0101	0.0144	0.0178	0	0	1	0
5940	61	34	0	4	1	0	1	1	2	21.269137654	1	0	1	0	0	0	0	0	1	-0.0247	0.003	0.0019	-0.0011	0.001	-0.0015	-0.0074	0.0171	0.0162	0.0077	0	0	0	0
5942	55	27.75	1	2	1	0	NA	0	0	75.060689474	0	1	0	0	0	0	1	0	0	0.0093	0.0085	0.0035	0.0056	0.0073	-0.0009	-0.0012	0.002	0.0039	0.0109	0	0	1	1
5946	56	30	0	2	0	NA	NA	NA	1	46.141326221	0	1	0	0	0	0	1	1	1	0.009	0.0088	0.0043	0.0037	0.0082	0.0005	-0.0002	0.0087	-0.0059	0.0003	0	0	0	1
5948	67	50	0	2	1	0	NA	0	0	67.353387138	0	1	0	0	0	0	1	0	1	0.0095	0.0093	0.0029	0.0051	-0.0052	0.0009	-0.002	0.0053	0.0006	0.0055	0	0	0	0
5949	63	92	1	2	0	1	NA	0	0	49.630824676	0	1	0	0	0	0	1	1	0	0.0099	0.0089	0.0047	0.0061	0.0068	-0.0013	0.0017	0.0072	-0.0051	-0.0019	0	0	0	0
5951	53	37	1	3	0	1	2	0	4	36.573423444	1	0	1	0	0	0	0	0	0	-0.025	0.0032	-0.0002	0.0009	0.0026	-0.0029	-0.0094	0.0184	0.0116	0.0028	0	0	0	0
5953	46	30	1	3	1	1	NA	4	1	38.113510374	0	1	0	0	0	0	0	0	0	0.0097	0.0089	0.004	0.0043	0.0055	0.0002	0.0031	0.0086	-0.0091	0.0018	0	0	0	0
5956	55	52.5	1	2	0	0	NA	1	0	59.103048552	0	1	0	0	0	0	1	1	0	0.0076	0.0076	-0.0009	0.0046	-0.0544	0.0023	-0.003	-0.0056	0.036	0.0523	0	0	0	1
5959	65	54	0	0	0	0	NA	0	0	96.100766815	0	1	0	0	1	0	0	0	1	0.0093	0.0086	0.0035	0.0036	0.0038	0	0	0.0091	0.0006	0.0042	0	0	0	0
5967	69	75	0	2	0	0	NA	0	0	73.444004655	1	1	0	0	0	0	1	1	1	0.007	0.0067	-0.0012	0.0037	-0.0563	0.0017	-0.0028	-0.0036	0.0351	0.062	0	0	0	0
5968	79	28	0	0	0	0	NA	0	0	108.15191927	0	1	0	0	1	0	0	1	1	0.0091	0.0093	0.0043	0.0036	-0.0031	-0.0015	0.0016	0.0042	-0.0065	0.003	0	1	0	0
5972	73	49.5	0	4	0	NA	NA	N	1	21.970880271	1	0	1	0	0	0	0	0	1	-0.0226	0.0036	0.0017	0.001	0.0019	0.0002	-0.005	0.0085	0.0044	0.0116	0	0	0	1
5977	75	110	0	2	0	NA	2	1	1	58.119182487	1	0	1	0	0	0	1	0	1	-0.0077	0.0036	0.0044	-0.0069	-0.0089	-0.0024	-0.0033	0.0052	-0.0004	0.001	0	0	0	0
5980	52	0	0	NA	0	0	NA	0	0	136.23769433	0	0	1	1	0	0	0	1	0	-0.0045	0.0037	0.0048	-0.0035	-0.014	-0.0003	0.0022	0.006	-0.0034	0.0007	0	0	0	0
5988	49	74	1	0	1	NA	NA	0	0	81.361630265	0	1	0	0	1	0	0	0	0	0.0081	0.0087	0.0029	0.0034	0.005	-0.0035	-0.0044	0.0042	-0.0008	0.0006	0	0	0	0
5992	71	0	0	NA	0	0	NA	1	0	93.841970325	0	1	0	1	0	0	0	0	0	0.0094	0.0089	0.0046	0.0029	0.0085	-0.001	0.0045	0.007	-0.0124	0.0024	0	0	1	0
5993	63	56	1	4	1	1	NA	NA	0	19.580993279	1	1	0	0	0	0	0	1	0	0.0095	0.0089	0.0037	0.0038	0.0079	-0.0012	-0.0009	-0.0016	0.0001	0.0045	0	0	2	0
6001	71	45	0	2	0	0	NA	0	0	51.161614394	1	0	1	0	0	0	1	1	1	-0.0226	0.0038	0.0028	0.0005	0.0035	-0.0027	-0.0024	0.0139	0.0096	0.0124	0	0	0	0
6003	69	45	0	3	0	0	NA	0	0	38.381788859	1	1	0	0	0	0	0	0	1	0.0096	0.0089	0.0031	0.0048	0.0058	-0.0019	-0.0012	0.0093	-0.0035	0.0024	0	0	0	1
6010	60	96	1	2	1	1	1	1	4	67.168881716	0	1	0	0	0	0	1	1	0	0.0093	0.0088	0.0033	0.0043	0.0029	0.0027	-0.0021	0.0072	-0.0035	0.0045	0	0	0	0
6018	51	44	0	3	0	1	NA	1	0	25.479766034	1	1	0	0	0	0	0	1	1	0.0094	0.0084	0.0037	0.0032	0.0025	0.0016	-0.0015	0.0073	-0.0045	-0.0019	0	0	0	0
6023	68	72	0	0	0	1	NA	0	0	79.896802599	0	1	0	0	1	0	0	1	1	0.0092	0.0085	0.0032	0.0044	0.0035	-0.0025	-0.0009	0.0045	-0.0025	0.0058	0	0	1	0
6031	56	43	0	0	0	0	NA	0	0	94.734281129	0	1	0	0	1	0	0	0	1	0.0095	0.0082	0.0038	0.0041	0.0118	0.0026	0.0037	-0.0024	0.0041	0.0093	0	2	0	0
6034	62	36.75	0	1	0	0	NA	0	0	90.574793373	1	1	0	0	0	1	0	0	1	0.009	0.0089	0.0045	0.0041	0.0058	-0.0024	-0.0024	0.0047	-0.0091	0.0031	0	0	1	0
6046	64	90	0	2	0	0	NA	0	0	46.59658228	1	1	0	0	0	0	1	0	1	0.009	0.0084	0.0043	0.0043	0.0082	0.0029	-0.0029	0.0084	-0.007	0.0004	0	0	0	0
6050	51	27.75	1	0	0	0	NA	0	0	115.31676665	0	1	0	0	1	0	0	1	0	0.0094	0.0089	0.0034	0.0047	0.0043	-0.0042	0.0012	0.0027	-0.0033	0.0012	0	0	0	0
6060	60	69	1	0	0	1	NA	0	0	84.417515198	0	1	0	0	1	0	0	0	0	0.0096	0.0078	0.0044	0.0034	0.0187	0.0003	0.0034	-0.008	0.0058	0.0073	0	0	0	0
6061	75	81	1	3	1	1	1	1	0	28.062148172	1	1	0	0	0	0	0	0	0	0.0095	0.0089	0.0045	0.0042	0.0047	-0.0012	0.0028	0.0012	-0.006	-0.0018	0	0	0	0
6064	77	55.5	0	2	0	0	1	0	1	54.555310913	1	1	0	0	0	0	1	1	1	0.0095	0.0082	0.0041	0.0027	0.0151	-0.0042	-0.001	-0.0126	0.0064	0.0093	0	0	0	0
6065	65	75	1	2	0	0	NA	0	0	61.18044864	1	1	0	0	0	0	1	1	0	0.0091	0.0091	0.0045	0.0035	0.0047	-0.0003	-0.0013	0.011	-0.0032	0.0051	0	0	0	0
6070	64	67.5	1	4	1	1	1	0	2	28.817937669	1	1	0	0	0	0	0	0	0	0.0088	0.0092	0.0034	0.0038	0.0116	0.0009	-0.0076	0.0149	-0.0057	-0.0033	0	0	0	0
6075	65	20	0	1	0	1	NA	0	0	69.850885907	0	0	1	0	0	1	0	1	1	-0.0299	0.0028	0.0015	0.0004	-0.0001	-0.0017	-0.0109	0.0172	0.0304	0.0019	0	1	0	0
6080	67	48	0	2	0	0	NA	0	0	69.609813379	0	1	0	0	0	0	1	1	1	0.0095	0.0097	0.0029	0.0037	0.0088	-0.0023	-0.0021	0.0085	-0.005	0.0002	0	0	0	0
6082	66	50	1	2	0	0	1	1	3	70.483673949	0	1	0	0	0	0	1	0	0	0.0073	0.0065	-0.0019	0.0032	-0.0536	-0.0021	0.0006	-0.0084	0.0376	0.0591	0	0	1	0
6096	71	50	0	2	0	0	NA	0	1	61.191153026	1	1	0	0	0	0	1	1	1	0.0095	0.0088	0.0029	0.0052	0.0117	0.0003	-0.0007	0.005	0.0024	0.0048	0	0	0	0
6104	57	61.5	1	2	0	0	NA	0	0	47.391277324	1	0	1	0	0	0	1	1	0	-0.0232	0.0032	0.0022	-0.0004	0.0025	-0.001	-0.0115	0.0132	0.0061	0.0155	0	0	0	0
6107	74	57	1	2	0	0	NA	0	0	58.841471344	0	1	0	0	0	0	1	0	0	0.0096	0.0089	0.0031	0.0055	0.0082	-0.0003	-0.0024	0.0017	0.001	0.002	0	0	0	0
6112	67	61.5	0	2	0	1	NA	0	0	41.309514005	1	1	0	0	0	0	1	1	1	0.0094	0.0091	0.004	0.0041	0.0046	0.003	0.0008	0.0066	-0.0078	-0.0014	0	0	0	0
6115	61	30	0	3	0	0	NA	0	2	29.122600025	0	1	0	0	0	0	0	0	1	0.0095	0.0089	0.0034	0.0033	0.0008	0.0024	-0.0042	0.0049	-0.0022	0.0004	0	0	0	0
6118	78	29.25	0	4	0	1	NA	0	4	20.749882598	0	1	0	0	0	0	0	0	1	0.0095	0.0087	0.003	0.0036	0.0098	0.0006	-0.0022	0.0092	-0.0129	-0.0038	0	0	0	0
6128	70	0	0	NA	0	1	NA	0	0	96.509379211	0	1	0	1	0	0	0	1	0	0.0076	0.0073	-0.0012	0.0042	-0.0576	0.0015	-0.0037	-0.004	0.0294	0.0537	0	0	0	1
6135	62	44	0	0	0	0	NA	0	0	113.67541361	0	0	1	0	1	0	0	0	1	-0.0266	0.0025	-0.0007	0.0012	0.0004	0.0003	-0.0033	0.0154	0.0052	0.0104	0	0	0	0
6138	58	52.5	1	1	0	1	NA	0	0	85.712359886	0	1	0	0	0	1	0	1	0	0.0089	0.0093	0.0028	0.0038	-0.0111	0.0009	0.0014	0.003	0.0018	0.0004	0	0	0	1
6140	78	104	NA	2	NA	0	NA	0	0	67.038023983	NA	1	0	0	0	0	1	1	0	0.0072	0.0075	0.0052	0.0004	-0.0234	0.0001	0.0023	0.0035	-0.0033	-0.0089	0	0	1	0
6142	63	67.5	1	3	1	1	NA	1	1	31.437111118	1	1	0	0	0	0	0	1	0	-0.0017	0.0073	0.0014	0.001	0.0083	-0.0016	-0.0044	0.0116	-0.002	0.0008	0	0	0	0
6145	65	40	1	0	0	0	NA	0	0	73.088557811	0	0	1	0	1	0	0	1	0	-0.016	0.0051	0.0024	0.0013	0.0025	-0.0008	-0.0043	0.0206	0.0121	0.0034	0	0	0	1
6150	65	35	0	2	0	0	NA	1	0	61.577097633	1	1	0	0	0	0	1	0	1	0.0093	0.009	0.0018	0.0043	0.0102	0.0003	0.0011	0.0102	-0.0033	-0.0028	0	0	0	1
6151	55	28	1	1	0	0	NA	0	0	78.396487584	0	1	0	0	0	1	0	1	0	0.0093	0.0087	0.0044	0.004	0.0091	-0.0033	-0.0006	0.0087	0.0003	-0.0041	0	0	0	0
6158	56	27	0	0	0	NA	NA	0	0	80.10313212	0	0	0	0	1	0	0	0	1	0.0094	0.009	0.0039	0.0037	0.0042	0.0014	-0.0012	0.0017	0.004	0.0055	0	0	0	0
6159	55	26.25	1	0	1	1	NA	0	1	108.08479227	0	0	1	0	1	0	0	0	0	-0.0168	0.0047	0.0023	0.002	-0.0011	-0.0023	-0.0084	0.0122	0.0114	0.0095	0	0	0	0
6161	56	51	0	1	0	1	NA	0	0	71.770586471	0	1	0	0	0	1	0	1	1	0.0094	0.0087	0.0028	0.0034	0.0111	0	-0.0014	0.0016	0.0009	0.011	0	0	0	0
6166	58	44	1	2	1	NA	NA	0	1	60.420385106	0	1	0	0	0	0	1	0	0	0.0096	0.0083	0.0046	0.0006	0.0061	0.0022	0.0023	0.0031	-0.0008	0.0008	0	0	0	0
6171	57	22	1	2	0	0	NA	0	1	53.632983614	0	1	0	0	0	0	1	1	0	0.0087	0.0082	-0.0006	0.0031	-0.0194	0.0021	0.0021	-0.0007	0.001	0.0075	0	0	0	0
6174	52	60	1	2	0	1	NA	0	0	47.540837031	0	0	0	0	0	0	1	0	0	0.0091	0.0085	0.0022	0.0027	0.0055	-0.0005	0.0024	0.0081	-0.005	-0.0032	0	0	0	1
6175	53	32	1	2	0	1	NA	0	0	43.084312004	1	0	1	0	0	0	1	1	0	-0.0134	0.0049	0.0032	0.0015	0.0048	-0.0023	0.0038	0.0133	0.0028	0.0064	0	0	0	0
6176	78	52	0	3	0	1	1	0	0	35.622180254	1	0	1	0	0	0	0	0	1	-0.0254	0.0035	0.0014	0.0012	0.0008	-0.0005	-0.009	0.0132	0.011	0.0089	0	0	0	0
6182	70	40	0	2	0	NA	NA	0	0	42.781073249	1	1	0	0	0	0	1	1	1	0.0094	0.0091	0.0031	0.0044	0.0068	-0.0017	0.001	0.0071	-0.0019	0.0002	0	0	1	0
6185	46	28.5	0	3	0	0	4	1	1	31.530947128	1	1	0	0	0	0	0	0	1	0.0095	0.0091	0.0039	0.0044	0.0063	-0.0023	0	0.0062	-0.0026	-0.0002	0	0	0	0
6186	70	50	1	0	0	0	NA	0	0	82.118427802	0	1	0	0	1	0	0	1	0	0.0097	0.0093	0.0042	0.0037	0.0069	-0.0022	-0.0039	0.0055	-0.0091	-0.0029	0	0	0	0
6187	58	51	1	2	0	1	NA	0	2	63.235128994	0	1	0	0	0	0	1	1	0	0.0095	0.0087	0.0034	0.0047	0.0087	-0.0033	0.0019	0.0056	-0.0052	-0.0023	0	0	0	0
6191	56	37.5	0	0	0	0	NA	0	1	102.114469	0	1	0	0	1	0	0	0	1	0.0092	0.0086	0.0033	0.0037	0.0028	-0.0013	-0.0013	0.0061	-0.0083	0.0001	0	0	0	0
6203	56	20	1	1	0	0	NA	0	0	102.47697626	0	0	1	0	0	1	0	1	0	-0.0235	0.0038	0.001	0.0007	0.0044	-0.0032	-0.008	0.016	0.0149	0.0017	0	1	0	0
6204	41	40.5	1	3	1	1	NA	2	2	41.369837172	1	1	0	0	0	0	0	0	0	0.0089	0.0087	0.0037	0.0032	0.0114	0.002	0.0013	0.0053	-0.002	-0.0001	0	0	0	0
6207	53	35	1	0	NA	1	NA	1	1	86.208613474	0	0	1	0	1	0	0	0	0	-0.0229	0.0043	0.0017	0.0015	0.0025	-0.002	-0.0077	0.0162	0.0092	0.0091	0	1	0	0
6210	52	27	0	4	0	1	1	1	1	18.455155471	1	1	0	0	0	0	0	0	1	0.0096	0.0089	0.0044	0.0035	0.0095	-0.0018	-0.0012	0.0062	-0.0049	0.0019	0	0	1	2
6213	72	47	1	2	0	0	NA	0	0	49.140684932	1	1	0	0	0	0	1	1	0	0.0094	0.0088	0.0018	0.0037	0.0084	-0.0014	-0.0018	0.0105	-0.0054	0.002	0	0	0	0
6214	60	37	1	4	0	1	2	2	0	26.718484379	NA	0	1	0	0	0	0	1	0	-0.0248	0.0029	0.0019	0.0014	0.0009	-0.0021	-0.0141	0.0118	0.0079	0.0048	0	0	0	0
6215	71	92	0	4	0	0	1	NA	0	24.114118534	1	1	0	0	0	0	0	1	1	0.0095	0.0085	0.002	0.0026	-0.0108	-0.0009	0.0017	0.0094	0.0007	0.0067	0	0	0	1
6228	58	40	0	3	0	0	NA	0	0	34.645127095	1	1	0	0	0	0	0	0	1	0.0092	0.0089	0.0027	0.0045	-0.0093	-0.0015	-0.0005	0.0053	-0.0065	-0.0074	0	0	0	1
6235	59	40	1	0	0	1	NA	0	0	82.051657634	0	1	0	0	1	0	0	0	0	0.01	0.009	0.0033	0.0029	-0.0001	0.001	-0.0007	0.0061	-0.008	0.0045	0	0	0	0
6241	50	0	0	NA	0	0	NA	0	0	102.81765311	1	0	1	1	0	0	0	0	0	-0.0214	0.0042	0.0021	0.0017	0.0039	-0.001	-0.0099	0.0109	0.0094	0.009	0	0	0	2
6242	66	69	0	3	1	1	NA	0	0	29.246675246	1	1	0	0	0	0	0	1	1	0.0097	0.0093	0.0044	0.005	0.0074	-0.0027	-0.0029	0.0095	0.0001	0.0041	0	0	0	0
6246	71	60	0	3	0	0	NA	0	1	41.777964264	0	1	0	0	0	0	0	1	1	0.0095	0.0087	0.0039	0.0035	0.0016	-0.0011	-0.0031	0.0035	-0.0002	0.0039	0	0	0	0
6250	50	58	0	3	1	0	1	0	0	28.622509553	NA	1	0	0	0	0	0	0	1	0.0098	0.0089	0.0048	0.0043	0.0084	0.0003	-0.0053	0.0078	-0.0048	0.0037	0	0	1	1
6251	56	25.2	1	0	0	1	NA	0	0	102.28941679	NA	0	1	0	1	0	0	0	0	-0.0184	0.0048	0.0022	0.0026	0.0046	-0.0039	-0.0069	0.0094	0.0023	0.0096	0	0	0	0
6260	60	32	1	0	0	0	NA	0	0	79.848393668	0	0	1	0	1	0	0	1	0	-0.0179	0.0046	0.0017	0.0026	0.0024	0.0017	-0.008	0.0168	0.0096	0.0073	0	1	0	1
6265	74	28.5	0	1	0	1	NA	0	1	89.761619647	0	1	0	0	0	1	0	0	1	0.0094	0.0088	0.0049	0.0044	0.0069	-0.0007	-0.0002	0.0131	-0.0081	-0.0066	0	0	0	0
6266	66	45	NA	2	NA	1	NA	0	0	71.014562743	NA	1	0	0	0	0	1	0	0	0.0095	0.0093	0.0037	0.0037	0.0133	-0.0005	0.0064	0.0079	-0.0018	0.0037	0	0	0	0
6267	67	22.5	1	2	0	1	NA	0	0	71.923479061	1	1	0	0	0	0	1	1	0	0.0096	0.0086	0.0043	0.0047	0.0017	-0.0028	-0.0039	0.0099	0.0033	0.0029	0	0	0	0
6275	78	50	0	2	0	0	2	0	0	50.856411306	1	1	0	0	0	0	1	0	1	0.0095	0.0084	0.0038	0.0041	0.0092	0.0007	-0.0028	0.0107	-0.0046	-0.0038	0	0	1	0
6277	70	66	0	2	1	0	1	0	1	49.220960228	1	1	0	0	0	0	1	1	1	0.0095	0.0091	0.0035	0.0047	0.0056	-0.0022	-0.0073	0.0089	-0.0091	-0.0011	0	0	0	0
6278	51	0	0	NA	0	0	NA	0	0	97.60840242	0	0	1	1	0	0	0	0	0	-0.0241	0.0035	0.001	0.0016	0.0047	-0.0012	-0.0006	0.0184	0.0132	0.0104	0	0	0	0
6286	70	27.5	1	0	0	1	NA	0	0	100.19596067	0	1	0	0	1	0	0	1	0	0.0098	0.0086	0.004	0.0033	0.0027	-0.0001	-0.0025	0.0033	-0.0052	-0.0051	1	0	0	1
6295	64	26	1	0	0	1	NA	0	0	91.544180838	0	1	0	0	1	0	0	1	0	0.0093	0.0093	0.004	0.0047	0.0062	0	-0.004	0.0083	-0.0048	-0.003	0	0	1	0
6298	73	50	0	0	0	1	1	0	0	97.62772368	0	1	0	0	1	0	0	0	1	0.0099	0.009	0.0034	0.0032	0.0108	0.0019	-0.0014	0.0053	-0.0025	0.006	0	0	0	0
6300	55	52.5	0	0	0	0	NA	0	0	117.08067984	0	0	1	0	1	0	0	0	1	-0.0244	0.0035	0.0017	0.0035	0.0035	-0.0017	-0.0104	0.0186	0.0161	0.0022	0	0	0	0
6301	57	60	0	3	1	0	NA	NA	0	20.496988851	0	0	1	0	0	0	0	1	1	-0.0279	0.0027	0.0002	-0.0001	0.0015	-0.0006	-0.0112	0.0131	0.0069	0.0135	0	0	0	1
6303	47	52.5	1	0	1	0	NA	6	0	91.115629709	0	0	1	0	1	0	0	0	0	-0.0247	0.0031	0.0027	0.0012	0.0033	0.0004	-0.0023	0.0119	0.0127	0.0044	0	0	0	1
6305	55	52	0	0	0	0	NA	0	0	80.357034641	0	1	0	0	1	0	0	0	1	0.0089	0.0092	0.0041	0.0051	0.0071	0.002	0.0005	0.008	-0.0045	0.0063	1	0	0	0
6307	59	0	0	NA	0	0	NA	0	0	92.346240929	0	1	0	1	0	0	0	0	0	0.0091	0.0087	0.0006	0.0044	-0.0059	0.0007	0.0055	0.0016	0.0007	0.0034	0	0	0	0
6308	76	78	0	2	1	1	NA	0	2	55.016573177	1	1	0	0	0	0	1	1	1	0.0096	0.0093	0.0028	0.0042	0.0021	0.0003	0.0004	0.0086	-0.0126	0.0046	0	0	1	0
6314	52	70	1	1	0	1	NA	0	0	89.145056672	0	1	0	0	0	1	0	1	0	0.0096	0.009	0.0053	0.0042	0.0068	-0.0057	-0.0028	0.005	-0.0103	0.0026	0	1	1	1
6316	80	60	0	4	0	1	1	3	1	21.317035501	1	1	0	0	0	0	0	1	1	0.0094	0.0092	0.0041	0.0051	0.0049	-0.0003	0.0006	0.0092	-0.0038	0.004	0	0	0	0
6323	61	86	1	2	0	0	NA	0	0	45.301711762	1	0	0	0	0	0	1	1	0	0.0069	-0.014	0.0077	0.0085	0.0024	0.0338	-0.0059	0.0085	0.0033	0.0074	0	0	0	0
6325	68	0	0	NA	0	0	NA	0	0	99.13708901	0	1	0	1	0	0	0	1	0	0.0087	0.0082	0.0041	0.0029	-0.0029	0.0008	-0.0023	-0.0002	0.0043	0.0172	0	0	1	0
6326	69	45	0	0	0	0	NA	0	1	100.06020469	0	1	0	0	1	0	0	0	1	0.009	0.0086	0.0024	0.003	0.0083	-0.0012	-0.0024	0.0122	-0.0053	-0.002	0	0	0	1
6332	77	43	0	2	0	0	NA	0	0	44.377563645	0	1	0	0	0	0	1	1	1	0.0095	0.0087	0.0033	0.0036	0.0018	-0.0016	-0.0012	0.0056	-0.0035	0.0016	0	0	0	1
6336	66	41	1	1	2	0	NA	0	0	101.64930409	0	1	0	0	0	1	0	0	0	0.0094	0.0082	0.0017	0.0041	-0.0024	0.0017	-0.0012	0.0042	0.0012	0.013	0	0	0	0
6342	63	52.5	0	4	0	1	NA	0	1	22.375561502	1	1	0	0	0	0	0	1	1	0.0093	0.0086	0.003	0.0032	0.0067	-0.0013	0.0031	0.0019	0.0014	0.0053	0	0	0	0
6345	52	38	1	0	0	0	NA	0	0	91.591858275	0	1	0	0	1	0	0	0	0	0.0096	0.0086	0.0042	0.0037	0.0116	-0.0004	0.0024	0.0031	-0.0016	0.007	0	0	0	0
6346	52	70	1	0	1	1	NA	0	1	117.79815188	0	0	1	0	1	0	0	0	0	-0.0245	0.0038	0.0016	0.0002	0.006	0.0044	-0.0045	0.0131	0.0059	0.0067	0	0	0	0
6348	52	57	0	0	NA	NA	NA	NA	NA	92.080534725	0	0	1	0	1	0	0	1	1	-0.0222	0.004	0.0018	0.0008	0.0069	0.0032	-0.0118	0.0147	0.0079	0.0066	0	0	0	0
6350	75	86	0	0	0	0	NA	0	0	94.182531451	0	1	0	0	1	0	0	1	1	0.0093	0.0088	0.003	0.0047	0.0123	-0.0017	-0.0038	0.0012	-0.0053	-0.0012	0	0	1	0
6360	66	72	0	1	0	0	NA	0	0	77.77911005	0	1	0	0	0	1	0	1	1	0.008	0.0083	-0.0013	0.0033	-0.0455	0.0041	-0.0023	-0.0015	0.0134	0.0164	0	0	0	1
6362	66	60	0	3	0	1	NA	0	0	33.555470785	1	1	0	0	0	0	0	1	1	0.0085	0.0086	0.0016	0.0049	-0.0164	0.0013	0.002	0.0063	0.0008	0.0046	0	0	0	1
6364	79	32	0	2	0	0	NA	0	0	69.713325951	0	1	0	0	0	0	1	0	1	0.0092	0.0089	0.0033	0.0045	0.0063	-0.0021	0.0025	0.0107	-0.0065	0.0003	0	0	0	0
6367	72	40	0	0	0	1	NA	0	0	76.475861169	0	1	0	0	1	0	0	0	1	0.0092	0.009	0.0026	0.0064	-0.0015	0.0011	0.002	0.0105	0.0001	-0.0024	0	0	0	1
6371	63	40	1	2	0	0	NA	0	0	69.408677351	0	0	1	0	0	0	1	1	0	-0.015	0.0049	0.0019	0.0014	0.0043	0.0016	-0.0046	0.0165	0.0081	0.0074	0	0	0	1
6372	57	0	0	NA	0	0	NA	0	0	108.42300387	0	1	0	1	0	0	0	0	0	0.0073	0.0074	-0.0018	0.0045	-0.0561	0.0039	0.0006	-0.0084	0.0401	0.0605	0	0	0	0
6373	50	22.5	1	0	0	0	NA	0	0	92.300715255	0	0	1	0	1	0	0	1	0	-0.0186	0.0046	0.0016	0.0014	0	-0.0041	-0.007	0.0169	0.0174	-0.0063	0	1	0	0
6377	65	62.5	0	0	0	0	NA	1	0	80.642043142	1	1	0	0	1	0	0	0	1	0.0094	0.0094	0.0046	0.003	0.0076	-0.0018	-0.0058	0.0068	-0.0072	-0.0032	1	0	0	0
6378	78	23	0	1	0	0	2	1	0	111.31047924	0	1	0	0	0	1	0	1	1	0.0076	0.0074	-0.0005	0.0041	-0.0523	-0.0002	-0.0024	-0.0074	0.0336	0.0539	0	0	1	0
6379	56	0	0	NA	0	0	NA	0	0	115.76935028	0	1	0	1	0	0	0	1	0	0.0092	0.0092	0.0037	0.0044	-0.0109	0.0002	-0.0007	0.0086	-0.0012	-0.0088	0	0	2	1
6382	50	30	1	2	0	1	1	0	2	44.454606076	1	0	1	0	0	0	1	0	0	-0.02	0.0041	0.0009	0.0017	0.0035	-0.0032	-0.0056	0.0121	-0.0039	0.0111	0	1	0	1
6387	66	47	0	2	0	1	NA	0	0	61.367660174	0	1	0	0	0	0	1	1	1	0.0096	0.0089	0.0029	0.0033	0.0072	-0.0016	0.0002	0.009	-0.0006	0.0101	0	0	1	0
6388	70	33	0	2	0	NA	NA	0	0	52.625150339	1	0	1	0	0	0	1	1	1	-0.0225	0.0041	0.0019	0.0019	0.0012	0.0008	-0.0061	0.0148	0.0133	0.0107	0	1	0	0
6405	69	54	0	0	0	0	NA	0	0	89.770760546	0	1	0	0	1	0	0	0	1	0.0094	0.0088	0.0018	0.0048	0.003	0.0033	0.0007	0.0028	0.0014	0.0048	0	0	0	0
6406	73	60	0	4	1	1	NA	0	0	27.518975946	1	1	0	0	0	0	0	1	1	0.0092	0.009	0.005	0.0036	0.0056	0	-0.0008	0.0055	-0.004	0.0023	1	0	0	0
6409	65	45	1	3	NA	1	2	2	0	27.828567654	1	0	1	0	0	0	0	1	0	-0.0202	0.0041	0.0008	0.0018	0.0014	-0.0001	-0.0138	0.0085	0.0144	0.0031	0	0	0	1
6414	66	70.5	0	0	1	0	NA	0	0	104.58026452	1	1	0	0	1	0	0	1	1	0.0097	0.0088	0.0022	0.0038	-0.0036	-0.0015	-0.0014	0.0037	-0.0031	0.005	0	0	0	0
6429	70	80	0	4	0	1	1	0	2	23.811419263	1	1	0	0	0	0	0	1	1	0.0091	0.0091	0.0029	0.0048	0.0021	-0.0021	0.0008	0.0028	-0.0021	-0.0031	0	0	0	0
6436	65	147	0	2	1	0	2	1	0	58.028823948	0	1	0	0	0	0	1	0	1	0.0096	0.0091	0.0041	0.0054	0.0162	0	-0.001	0.0026	-0.0041	0.0032	0	0	0	0
6442	70	56	1	2	0	1	NA	0	0	65.345351127	0	1	0	0	0	0	1	1	0	0.0094	0.009	0.0032	0.0047	0.0053	-0.0017	-0.0018	0.0109	-0.0066	-0.0019	0	0	1	0
6443	53	30	1	0	0	0	NA	0	0	116.00252123	1	1	0	0	1	0	0	1	0	0.0094	0.0086	0.003	0.0045	0.0029	-0.0022	-0.0036	0.0106	-0.0093	-0.0091	0	0	0	0
6449	73	155	1	2	0	1	NA	0	0	71.268403175	0	1	0	0	0	0	1	1	0	0.0093	0.0078	0.0023	0.0036	0.0139	0.0005	0.0018	-0.0058	0.0167	0.0163	0	0	0	0
6450	54	33	0	2	1	1	NA	0	0	44.589370254	0	1	0	0	0	0	1	1	1	0.0095	0.0091	0.0036	0.0037	0.0096	-0.0007	-0.0005	0.0115	-0.0037	-0.0012	0	0	0	0
6452	50	26.25	1	0	0	1	NA	0	0	84.015058094	0	0	1	0	1	0	0	1	0	-0.024	0.0037	0.0004	0.0023	0.0064	0.0028	0.0027	0.0154	0.0102	0.0105	0	0	0	0
6454	72	55	1	1	0	1	NA	NA	0	92.664277618	0	1	0	0	0	1	0	1	0	0.0094	0.0087	0.0034	0.0036	0.0068	-0.0017	-0.0016	0.011	-0.0045	0.0044	0	0	0	0
6461	59	34.5	0	0	0	0	NA	0	0	97.860300198	0	1	0	0	1	0	0	1	1	0.0093	0.0091	0.0038	0.0046	0.0001	-0.0016	0.0025	0.0081	-0.0013	0.0067	0	0	0	1
6462	53	30	1	0	0	0	NA	0	0	92.242062717	0	0	1	0	1	0	0	1	0	-0.0254	0.0031	0.0013	0.0016	-0.0017	0.0018	-0.0122	0.0156	0.0092	0.0129	0	0	0	1
6463	72	0	0	NA	0	0	NA	0	0	85.036116536	0	1	0	1	0	0	0	0	0	0.01	0.0092	0.0039	0.0045	0.0072	0.003	-0.0043	0.0073	-0.004	0.0024	0	0	1	0
6465	51	23	1	0	0	1	NA	NA	0	115.07278112	0	1	0	0	1	0	0	1	0	0.0094	0.0088	0.0022	0.0051	0.0056	-0.0031	-0.0016	0.0109	-0.0091	0.0011	0	0	0	0
6466	51	30	1	2	0	1	NA	4	4	44.790538968	1	0	1	0	0	0	1	0	0	-0.0257	0.0031	0.0003	-0.0004	0.0057	-0.0019	-0.0093	0.0147	0.018	0.0137	0	0	0	2
6474	72	88	0	2	1	0	NA	0	1	53.389533093	0	1	0	0	0	0	1	1	1	0.0067	0.0069	0.0002	0.003	-0.0553	0.0072	-0.0036	-0.0069	0.0356	0.0514	0	0	0	1
6476	69	80	1	1	0	1	NA	0	0	87.362040943	1	1	0	0	0	1	0	0	0	0.009	0.0087	0.0026	0.0045	0.0091	0	0.0003	0.0095	-0.0044	0.0026	0	0	0	1
6480	59	38	0	2	0	0	NA	0	0	65.884822477	0	1	0	0	0	0	1	1	1	0.0093	0.0093	0.0037	0.0045	0.0007	0.0011	0.0033	0.0058	-0.0052	0.0041	0	0	0	0
6483	55	57	1	2	0	1	NA	0	0	52.315779103	1	0	1	0	0	0	1	1	0	-0.0237	0.0035	0.0008	0.0014	0.0002	-0.0008	-0.0032	0.0193	0.0192	0.0055	0	1	0	0
6496	72	50	1	2	1	1	NA	0	1	62.677641057	1	1	0	0	0	0	1	0	0	0.0099	0.0087	0.0043	0.0043	0.0152	-0.0011	-0.0048	0.0068	-0.0047	0.0066	0	0	0	0
6501	62	40	0	1	NA	1	NA	0	0	64.352239784	1	1	0	0	0	1	0	0	1	0.0097	0.009	0.0032	0.0027	0.0137	-0.0035	-0.0051	0.0039	-0.005	0.0024	0	0	0	0
6511	55	38	0	3	0	0	NA	1	0	33.047795289	1	1	0	0	0	0	0	0	1	0.0095	0.0091	0.002	0.0042	-0.0002	0.0002	-0.0017	0.0049	-0.0031	0.0037	0	0	0	0
6512	66	88	0	3	0	0	NA	NA	0	34.949595074	1	1	0	0	0	0	0	1	1	0.0096	0.0088	0.0047	0.0036	0.0093	-0.0016	-0.001	0.0066	-0.0085	0.0026	0	0	0	0
6513	58	22	1	1	0	1	NA	0	0	78.656049874	0	1	0	0	0	1	0	1	0	0.0094	0.009	0.0037	0.0046	-0.0034	-0.0005	0.0012	0.0002	-0.0008	0.0034	0	0	0	0
6517	63	39	0	0	0	0	NA	0	0	91.092821322	0	1	0	0	1	0	0	1	1	0.0071	0.0074	-0.0012	0.0052	-0.0549	0.0096	-0.0038	-0.0065	0.0317	0.0577	0	0	0	0
6523	59	30	0	4	1	0	2	2	2	13.629504058	1	0	1	0	0	0	0	1	1	-0.022	0.0037	0.0009	0.0025	0.0044	-0.0033	-0.0108	0.0126	0.0085	0.0111	0	1	0	0
6525	61	40	0	0	1	0	NA	2	0	108.31598709	0	1	0	0	1	0	0	0	1	0.009	0.0091	0.0033	0.005	0.0086	0.0012	0.0008	0.0056	0.0064	0.0038	0	0	0	0
6527	54	27	0	2	NA	1	NA	0	0	43.331141802	1	1	0	0	0	0	1	1	1	0.009	0.009	0.0029	0.0035	-0.0114	-0.0007	0.0008	0.0049	0.0075	-0.0008	0	1	2	1
6537	69	26.25	0	0	0	0	NA	0	0	83.47219532	0	1	0	0	1	0	0	1	1	0.0096	0.0067	0.0042	0.0031	0.0228	0.0014	-0.0003	-0.0285	0.0269	0.0232	0	0	0	0
6539	65	70	0	2	0	1	NA	0	0	54.56437174	0	1	0	0	0	0	1	1	1	0.009	0.0084	0.0035	0.0024	0.0062	0.0002	0.0025	0.0126	0.0027	0.0021	0	0	1	0
6548	61	35	0	2	1	1	NA	0	2	56.449319275	1	0	1	0	0	0	1	0	1	-0.0224	0.0036	0	0.0022	0.0033	-0.0012	-0.0033	0.0139	0.0121	0.0081	0	1	0	0
6549	57	35	1	1	0	0	NA	0	0	84.194581451	0	1	0	0	0	1	0	1	0	0.0094	0.0088	0.0025	0.0037	0.0051	0.0026	-0.0006	0.015	-0.0145	-0.0049	0	0	0	1
6557	46	28	1	0	0	1	NA	0	0	88.951613988	0	1	0	0	1	0	0	1	0	0.0095	0.0087	0.0022	0.0032	0.0073	-0.002	-0.0001	0.0111	-0.0099	-0.0048	0	0	0	0
6560	52	30	1	0	0	0	NA	0	NA	73.318144396	0	0	0	0	1	0	0	0	0	-0.02	0.0038	0.0011	0.001	0.003	-0.002	-0.0048	0.0169	-0.0003	0.0171	0	1	0	0
6561	74	206.5	0	2	0	0	NA	0	0	57.266899748	0	1	0	0	0	0	1	1	1	0.0097	0.0087	0.0049	0.0017	0.005	0.0017	-0.0018	0.0044	-0.0069	-0.0046	0	0	0	0
6564	53	26.4	1	2	1	0	3	0	1	76.65722133	1	0	1	0	0	0	1	0	0	-0.0158	0.005	0.0019	0.0032	-0.0014	-0.0011	-0.0085	0.0142	0.0117	0.0149	0	0	0	0
6565	66	90	0	2	0	1	5	0	1	62.880938332	0	0	1	0	0	0	1	1	1	-0.0154	0.0049	0.0028	0.001	0.0053	0	-0.0099	0.0122	0.0034	0.0027	0	0	0	1
6569	54	36	1	2	0	0	NA	0	0	59.313295731	1	1	0	0	0	0	1	0	0	0.0092	0.0081	0.0019	0.0023	0.005	-0.0031	-0.0014	0.0088	-0.0121	-0.0031	0	0	1	1
6571	64	60	NA	4	1	1	1	1	1	17.631722361	NA	1	0	0	0	0	0	1	0	0.0095	0.0093	0.0029	0.0043	0.0108	0.002	0.0016	0.0038	0.004	0.0069	0	0	1	0
6574	67	90	0	4	0	NA	NA	2	0	27.879503945	1	0	1	0	0	0	0	1	1	-0.0226	0.0035	0.0016	-0.0003	0.0037	-0.0023	-0.008	0.0122	0.0092	0.007	0	0	0	0
6582	74	50	0	1	0	0	NA	0	0	61.882203956	0	1	0	0	0	1	0	0	1	0.0072	0.0078	-0.0021	0.0032	-0.0529	0.0029	-0.0003	-0.0054	0.034	0.0643	0	0	1	0
6589	54	87.5	1	2	1	1	NA	0	0	49.12388287	0	1	0	0	0	0	1	0	0	0.0094	0.0085	0.0038	0.0047	0.0051	0.0001	-0.0038	0.0022	0.0008	0.0076	0	0	0	0
6592	41	25	1	0	0	NA	NA	0	0	112.0383922	0	0	1	0	1	0	0	1	0	-0.0221	0.0041	0.002	0.0003	0.0035	0.0008	-0.0088	0.0126	0.0125	0.0043	0	0	0	0
6596	51	30	1	2	0	0	NA	0	0	59.077938871	0	1	0	0	0	0	1	1	0	0.0092	0.0086	0.0034	0.0035	0.0074	-0.0007	-0.0035	0.0107	-0.0061	0.0004	0	0	0	0
6600	71	55	1	1	0	1	NA	0	0	94.29743967	0	1	0	0	0	1	0	0	0	0.0093	0.009	0.0037	0.004	0.0045	-0.0004	-0.005	0.0127	-0.0019	0.0001	0	0	0	0
6615	57	22	0	4	NA	0	1	0	1	14.584224735	1	1	0	0	0	0	0	1	1	0.0087	0.0085	0.001	0.0041	-0.0118	0.0033	-0.0006	0.0067	0.0032	0.0085	0	0	1	0
6616	62	45	1	0	0	0	NA	0	0	93.088596435	0	0	1	0	1	0	0	1	0	-0.0222	0.0033	0.0024	0.0001	0.0005	-0.0001	-0.0124	0.0113	0.0088	0.0074	0	0	0	1
6618	71	30	0	1	0	0	NA	0	0	91.225625803	0	1	0	0	0	1	0	1	1	0.0082	0.0083	-0.0005	0.0033	-0.0287	0.0008	-0.0017	-0.0007	0.0057	0.01	0	0	0	0
6626	48	22	0	0	0	0	NA	0	0	112.65961233	0	1	0	0	1	0	0	1	1	0.0073	0.0084	0.0028	0.0045	-0.0243	0.0014	0.0024	0.002	-0.0082	-0.0059	0	0	0	0
6640	62	43	0	0	0	1	NA	0	2	68.393237474	0	0	1	0	1	0	0	0	1	-0.0269	0.0021	0.0012	-0.0007	0.004	-0.0002	-0.0112	0.0126	0.0118	0.011	0	1	0	0
6641	56	30	0	0	0	0	NA	0	0	84.33701988	0	0	1	0	1	0	0	1	1	-0.0233	0.0036	0.0013	0.0013	0.0024	0.0001	0.0041	0.0119	0.0074	0.0037	0	0	0	0
6643	66	45	0	1	0	0	NA	0	0	101.17709365	1	1	0	0	0	1	0	0	1	0.0096	0.0084	0.0033	0.0029	0.0028	-0.0047	-0.0006	0.011	-0.0016	0.0005	0	0	0	0
6658	64	46	1	2	1	0	NA	0	0	69.643087955	1	1	0	0	0	0	1	0	0	0.0097	0.0091	0.0031	0.0031	0.0078	-0.0007	0.0024	0.0009	0.0022	0.0066	0	0	0	0
6659	69	80	0	0	0	0	NA	0	0	106.14314212	NA	1	0	0	1	0	0	1	1	0.0085	0.0087	0.0038	0.0031	0.0025	-0.0006	-0.0016	0.0047	-0.0066	0.0027	0	0	0	0
6665	69	50	0	0	0	0	NA	0	0	98.303802407	0	1	0	0	1	0	0	1	1	0.0096	0.0089	0.0022	0.005	0.0106	-0.0021	0.003	0.0023	0.0036	0.0017	0	0	0	0
6666	51	46.5	1	1	0	0	NA	0	0	92.543102347	0	0	1	0	0	1	0	1	0	-0.0211	0.0031	0.0014	0.0007	0.006	0.0036	-0.0054	0.0116	0.0011	0.0084	0	1	0	0
6669	64	22	0	0	0	0	NA	0	0	114.48833982	0	1	0	0	1	0	0	1	1	0.0075	0.0072	-0.0015	0.0053	-0.0552	0.0001	-0.0002	-0.0039	0.0281	0.0564	0	0	1	0
6672	71	79.5	0	3	0	0	2	1	0	28.973888904	1	1	0	0	0	0	0	0	1	0.0097	0.009	0.004	0.0025	0.0086	-0.0005	-0.0043	0.0068	-0.0046	-0.0037	0	0	0	0
6674	56	70	0	0	1	1	NA	0	0	89.352166673	0	1	0	0	1	0	0	0	1	0.0091	0.0093	0.0038	0.0052	0.0006	-0.0052	-0.0017	0.0051	-0.0101	-0.003	0	1	0	0
6686	61	44	0	0	0	1	2	1	0	89.769365992	0	0	1	0	1	0	0	1	1	-0.026	0.003	-0.0005	0.0024	0.0018	-0.0044	-0.002	0.0156	0.0185	0.0064	0	1	0	0
6690	72	45	0	0	0	1	NA	0	0	91.012374939	0	1	0	0	1	0	0	1	1	0.0095	0.0094	0.0032	0.0031	0.0089	0.0012	-0.0026	0.015	-0.0149	0.0037	0	0	0	0
6706	60	43	0	4	0	1	1	3	3	26.796897841	1	0	1	0	0	0	0	0	1	-0.0197	0.0035	0.0015	-0.0004	0.0062	0.0006	-0.0072	0.0127	0.0104	0.0019	0	0	0	0
6709	48	90	0	1	1	0	NA	0	0	85.129758241	0	1	0	0	0	1	0	1	1	0.0086	0.0097	0.0048	0.0048	0.0037	0.0016	-0.0033	0.0052	-0.0039	0	0	0	0	0
6714	58	0	0	NA	0	NA	NA	0	0	116.07313113	0	1	0	1	0	0	0	1	0	0.0095	0.0088	0.0025	0.0044	0.007	-0.0027	-0.0028	0.0084	-0.0024	0.0033	0	0	0	0
6716	56	22.5	0	2	0	0	NA	0	0	74.948169207	0	0	1	0	0	0	1	1	1	-0.025	0.0034	0.002	0.0009	0.004	-0.0022	-0.0067	0.0136	0.0098	0.0053	0	0	0	0
6718	46	0	0	NA	0	0	NA	0	0	96.366560516	0	0	1	1	0	0	0	0	0	-0.0243	0.0035	-0.0002	0	0.0018	0.0047	-0.0018	0.0199	0.012	0.0122	0	0	0	0
6723	76	100	0	2	0	0	NA	0	0	50.495203674	0	0	1	0	0	0	1	1	1	-0.0224	0.0035	0.0014	0.0006	0.0041	-0.0007	-0.0067	0.0183	0.0047	0.0067	0	0	0	0
6725	58	40	1	0	0	0	NA	1	0	79.333387797	0	0	1	0	1	0	0	1	0	-0.022	0.0037	0.0018	0.0015	0.0053	0.0004	-0.0093	0.0066	0.0076	0.0124	0	0	0	1
6729	59	40	1	2	0	1	NA	0	0	61.593758014	0	1	0	0	0	0	1	1	0	0.0093	0.0093	0.0032	0.0041	0.0087	-0.001	0.0007	0.0061	-0.0049	0.008	0	0	0	0
6730	68	46	0	0	0	1	NA	N	0	77.02311624	0	1	0	0	1	0	0	1	1	0.0095	0.0088	0.0028	0.0058	0.011	0.0009	-0.0019	-0.0045	0.005	0.0117	0	0	1	0
6731	71	67.5	0	2	0	0	NA	0	0	68.630031562	0	1	0	0	0	0	1	0	1	0.0097	0.0086	0.0042	0.0056	0.0058	-0.005	0.0025	-0.0002	0.0101	0.0127	0	0	0	0
6733	73	60	0	2	0	0	NA	0	0	57.054015394	1	1	0	0	0	0	1	0	1	0.0085	0.0082	0.0004	0.0042	-0.0243	0.0001	-0.0016	0.0109	0.0067	0.024	0	0	0	0
6734	56	27.3	0	0	NA	0	NA	0	0	92.590363404	0	0	1	0	1	0	0	1	1	-0.02	0.004	0.0026	-0.0003	0.0001	0.0012	-0.0102	0.0131	0.0081	-0.0016	0	0	0	1
6744	65	25.5	1	0	1	0	4	1	0	83.687665829	0	0	1	0	1	0	0	0	0	-0.0195	0.0042	0.002	0.0006	0.0052	0.0033	-0.0094	0.011	0.0094	0.0043	0	0	0	1
6747	61	44	0	2	0	1	NA	2	1	53.512783693	0	1	0	0	0	0	1	0	1	0.0083	0.0086	0.0018	0.0035	-0.0204	0.0008	-0.0003	0.0022	0.0128	0.0311	0	0	0	1
6748	70	40	0	0	0	0	NA	0	0	98.510186338	0	0	0	0	1	0	0	1	1	0.0068	-0.0041	0.0125	-0.0308	-0.0107	0.0005	-0.0015	-0.0014	0.0029	0.0057	0	0	0	0
6750	75	40	0	2	0	1	NA	0	0	43.577687401	1	1	0	0	0	0	1	1	1	0.0096	0.0085	0.0037	0.0045	0.0242	0.0019	-0.0052	-0.0071	0.0126	0.0088	0	0	0	1
6762	61	60	0	0	0	1	NA	0	0	73.983906374	0	1	0	0	1	0	0	0	1	0.0096	0.009	0.0041	0.0039	0.0123	-0.0036	-0.0055	0.0056	-0.0104	0.0021	0	0	0	0
6764	67	92	0	3	0	0	NA	0	0	31.369550415	1	1	0	0	0	0	0	1	1	0.009	0.0092	0.0026	0.0039	-0.0015	-0.0003	-0.0025	0.0071	-0.0038	0.0031	0	0	0	0
6768	46	20	1	0	0	0	NA	0	0	101.4890103	0	1	0	0	1	0	0	0	0	0.0097	0.0093	0.0031	0.005	0.0075	0.002	0.0027	0.0069	-0.0063	-0.0018	0	0	0	0
6778	53	90	0	3	0	0	NA	0	0	26.550214889	1	1	0	0	0	0	0	1	1	0.0082	0.0079	0.0006	0.0046	-0.0285	-0.0019	0.0001	0.0031	0.0091	0.0055	0	0	1	0
6782	50	25	0	2	0	0	NA	0	0	56.606913199	1	1	0	0	0	0	1	0	1	0.0084	0.008	0.0009	0.0053	-0.0182	0.0021	-0.0038	-0.0003	0.0141	0.0148	0	0	1	0
6784	66	40	0	2	1	0	NA	1	1	64.8042064	0	1	0	0	0	0	1	1	1	0.0093	0.0094	0.0031	0.0044	0.0088	-0.0027	-0.0023	0.0078	-0.0085	-0.0044	0	0	0	0
6795	66	25	1	2	0	1	NA	0	0	62.422423866	1	1	0	0	0	0	1	0	0	0.0095	0.0089	0.0042	0.0047	0.0086	-0.0031	0.0039	-0.0021	0.0038	0.0017	0	0	1	1
6798	72	80	0	3	0	0	1	0	1	33.783843809	0	1	0	0	0	0	0	1	1	0.0095	0.0089	0.0034	0.0031	0.0079	-0.0041	-0.0024	0.006	-0.007	0.0018	0	0	0	0
6803	53	57	1	0	1	0	NA	0	0	80.223634575	0	1	0	0	1	0	0	1	0	0.0098	0.0087	0.0041	0.004	0.0066	0.0001	-0.0006	0.0123	-0.0093	0.0028	0	0	0	0
6806	60	45	1	3	0	1	NA	0	0	37.409559162	0	0	1	0	0	0	0	1	0	-0.0204	0.0039	0.0023	0.0001	0.0014	-0.0014	-0.0073	0.0118	0.0082	0.0055	0	1	0	0
6813	74	40	0	3	0	0	NA	0	0	29.590400027	1	1	0	0	0	0	0	1	1	0.0094	0.009	0.0026	0.0039	0.0076	-0.0011	-0.0017	0.0061	-0.0063	0.0036	0	0	0	0
6814	62	73.5	0	4	0	0	2	0	2	19.878159955	1	0	1	0	0	0	0	1	1	0.0039	0.005	0.0057	-0.0038	-0.0247	-0.0021	0.003	0.0041	-0.0037	-0.012	0	0	0	1
6820	60	45	1	2	1	1	NA	NA	1	62.958464863	0	0	1	0	0	0	1	0	0	-0.0171	0.0035	0.002	0.0028	0.0068	-0.0034	-0.0109	0.0134	0.0088	0.0085	0	0	1	1
6822	65	50	1	2	1	1	NA	0	0	62.517769345	0	1	0	0	0	0	1	1	0	0.0093	0.0089	0.004	0.0036	0.0098	-0.0024	0.0051	0.0105	-0.009	0.0012	0	0	0	0
6831	75	21	0	2	0	0	NA	0	0	67.862047097	0	1	0	0	0	0	1	1	1	0.0094	0.009	0.0035	0.005	0.0106	-0.0025	-0.0002	0.0032	-0.0014	0.0052	0	0	0	0
6834	65	100	1	2	NA	1	NA	1	0	40.72401746	0	1	0	0	0	0	1	1	0	0.0095	0.0083	0.0032	0.0039	0.005	0.0028	-0.0052	0.0041	0.003	0.0044	1	0	0	0
6835	67	143.5	0	0	0	0	NA	0	0	86.504985596	0	1	0	0	1	0	0	1	1	0.0091	0.0091	0.0037	0.0039	0.0043	-0.0027	-0.0052	0.0031	-0.0029	0.0019	0	0	0	0
6837	71	55	1	0	0	0	NA	0	0	91.386840326	0	1	0	0	1	0	0	0	0	0.0095	0.0089	0.003	0.0035	0.0058	-0.0008	-0.0023	0.0094	-0.0031	0.0006	0	0	0	0
6841	54	38	1	0	0	1	NA	NA	0	82.503960802	0	1	0	0	1	0	0	0	0	0.0096	0.0095	0.0039	0.0052	0.0107	0.0037	0.0046	0.0044	-0.0063	-0.0001	0	0	0	0
6847	68	45	0	1	1	0	NA	1	1	76.504359333	0	1	0	0	0	1	0	1	1	0.0081	0.0074	0.001	0.0034	-0.0206	0.0045	-0.0068	0.0005	0.0074	0.0065	0	0	0	1
6852	67	135	0	2	NA	1	NA	5	2	44.036322939	1	1	0	0	0	0	1	1	1	0.0097	0.0088	0.0032	0.003	0.0117	0	-0.002	0.0073	-0.0062	0.0015	0	0	1	0
6854	72	46	0	1	0	0	NA	0	0	96.244012793	1	1	0	0	0	1	0	0	1	0.0094	0.0091	0.0032	0.0032	0.0099	0.0022	-0.0027	-0.003	-0.0011	0.0031	0	0	0	0
6855	73	60	0	3	0	0	1	0	0	30.761967739	1	1	0	0	0	0	0	1	1	0.0089	0.009	0.0029	0.0032	0.007	-0.003	-0.0007	0.0087	-0.0034	0.0024	0	0	0	0
6858	65	40	0	3	0	0	1	0	1	34.414549198	1	1	0	0	0	0	0	1	1	0.0089	0.0084	0.0013	0.0047	-0.013	0.0006	0.0036	0.0027	0.001	0.0041	0	0	0	0
6863	72	42	1	1	0	0	NA	0	0	86.677453362	0	1	0	0	0	1	0	1	0	0.0094	0.0088	0.0044	0.0053	0.0125	-0.005	-0.0015	0.0039	-0.009	0.0014	0	0	0	0
6865	66	50	1	3	NA	1	2	0	0	24.671722528	1	1	0	0	0	0	0	0	0	0.0096	0.0095	0.0025	0.005	0.0171	0.0015	-0.0009	0.009	0.0005	0.0053	0	0	0	0
6872	74	36	0	0	0	1	NA	0	0	112.23257391	0	1	0	0	1	0	0	0	1	0.0095	0.0094	0.0021	0.0047	0.008	-0.0007	-0.0026	0.0093	-0.0093	0.0029	0	0	0	0
6873	58	38	1	0	0	NA	NA	0	0	108.81470267	0	0	1	0	1	0	0	0	0	-0.0264	0.0033	0.0006	0.0022	0.0016	-0.0009	-0.017	0.0114	0.0161	0.0106	0	0	0	1
6879	53	21	0	0	0	0	NA	0	0	100.6896269	0	1	0	0	1	0	0	0	1	0.0097	0.0094	0.0034	0.0036	0.0058	-0.0029	-0.0079	0.0104	-0.0081	0.0076	0	0	0	0
6882	53	40	1	3	1	1	1	6	6	34.014923038	0	1	0	0	0	0	0	0	0	0.0097	0.0095	0.0032	0.0043	0.0034	-0.0022	0.0008	0.0108	-0.0039	0.0052	0	0	0	0
6888	54	28.5	1	0	0	1	1	2	1	68.063798648	0	0	1	0	1	0	0	0	0	-0.0237	0.0047	0.0023	0.001	0.0005	0.0002	-0.0093	0.0122	0.0067	0.0096	0	0	0	0
6890	46	0	0	NA	0	0	NA	0	0	99.834230738	0	1	0	1	0	0	0	1	0	0.0093	0.0089	0.0035	0.0034	0.0034	-0.0018	-0.0067	0.0088	-0.0057	0.0026	0	0	0	0
6893	77	22	0	0	0	0	2	0	0	65.206110634	0	1	0	0	1	0	0	0	1	0.0091	0.0089	0.0028	0.0032	0.004	-0.0005	0.0002	0.0072	-0.0034	0.0055	0	0	0	0
6922	72	105	0	2	0	0	NA	0	0	48.338598762	0	1	0	0	0	0	1	1	1	0.0092	0.0083	0.0023	0.0049	-0.012	0.0029	-0.0003	-0.0022	0.0133	0.0155	0	0	0	1
6932	64	100	1	3	0	1	1	0	0	38.667673267	0	1	0	0	0	0	0	1	0	0.0094	0.0087	0.0037	0.0047	0.0089	-0.0018	0.0022	0.0096	0.0006	-0.004	0	0	0	0
6933	59	25	0	4	0	0	NA	0	6	17.048694424	1	1	0	0	0	0	0	1	1	0.0094	0.0087	0.0029	0.0051	0.0038	-0.0004	-0.0009	0.0089	-0.0108	-0.0047	0	0	1	0
6936	58	35	0	0	1	0	NA	0	0	66.021495026	1	0	0	0	1	0	0	0	1	0.0095	0.0089	0.0028	0.0043	0.0117	-0.0021	-0.0044	0.0065	-0.0045	0.0017	0	0	0	0
6943	60	33	0	0	0	0	NA	0	0	87.977273713	0	1	0	0	1	0	0	0	1	0.0089	0.0087	0.0035	0.0034	0.0075	0.0006	-0.0044	0.0065	-0.0047	0.0016	0	0	0	0
6949	71	50	0	0	1	1	NA	2	0	82.930598283	0	1	0	0	1	0	0	1	1	0.0094	0.009	0.003	0.0033	0.0086	0.0015	-0.0023	0.0034	-0.0042	0.0018	0	0	0	0
6951	69	0	0	NA	0	0	NA	0	0	85.171816245	0	1	0	1	0	0	0	1	0	0.0087	0.0069	0.0047	0.0001	-0.006	-0.0018	0.0001	0.0044	-0.0082	-0.0015	0	0	0	0
6952	65	35	0	2	0	0	NA	0	0	49.334742725	0	1	0	0	0	0	1	1	1	0.0095	0.0096	0.0032	0.0039	0.0098	0.0014	-0.0021	0.009	-0.0091	0.0006	1	0	1	0
6953	40	22	1	0	0	1	NA	NA	0	86.561572044	0	0	1	0	1	0	0	0	0	-0.0224	0.0032	0.0015	0.0002	0.0046	0.0005	-0.0049	0.0128	0.0135	0.0152	1	0	0	1
6956	64	40	0	0	0	0	NA	0	0	93.215975038	0	0	1	0	1	0	0	1	1	-0.0094	0.0053	0.0034	-0.0007	-0.0098	0	0.0006	0.0084	0.0034	0.012	0	0	0	1
6966	44	22.75	1	0	0	1	NA	0	0	63.58655695	0	0	1	0	1	0	0	1	0	-0.0237	0.0035	0.0022	0.0014	0.0033	-0.0033	0.0013	0.0167	0.0056	0.0043	0	1	0	1
6971	66	42	0	2	0	0	NA	2	2	42.009386003	1	1	0	0	0	0	1	0	1	0.0095	0.0085	0.0028	0.0029	0.0089	0.0019	-0.0023	0.0125	-0.0139	-0.0096	0	0	1	0
6981	58	45	0	2	1	0	NA	0	0	62.608197345	0	0	0	0	0	0	1	1	1	0.0096	0.0094	0.0029	0.0034	0.0071	-0.0006	-0.0028	0.0105	-0.0039	0.0009	0	0	0	0
6986	68	80	0	2	0	1	NA	0	0	73.003311199	1	1	0	0	0	0	1	1	1	0.0093	0.0083	0.0034	0.0036	0.0109	-0.0006	0.0003	-0.0083	0.0174	0.0168	0	0	0	0
6989	68	21	0	0	0	0	NA	0	0	109.36378821	0	1	0	0	1	0	0	1	1	0.0098	0.0094	0.0047	0.0048	0.0087	0.0015	-0.0027	0.0087	-0.0084	-0.0003	1	0	0	0
6990	72	35	0	2	0	0	NA	0	0	47.640355825	1	1	0	0	0	0	1	0	1	0.0093	0.009	0.004	0.0033	0.0097	0.002	-0.0012	0.0067	-0.0128	0.0076	0	0	0	0
6993	62	20	1	2	0	1	NA	0	0	49.404822826	0	0	1	0	0	0	1	0	0	-0.0252	0.003	0.0015	0.0025	0.0006	-0.0007	0.0042	0.0112	0.0045	0.0182	0	0	0	1
6999	55	52.5	0	3	0	0	NA	1	0	39.700036674	1	0	0	0	0	0	0	1	1	0.0089	0.0086	0.003	0.0032	0.0057	0.0003	-0.0041	-0.0001	0.0106	0.0118	0	0	0	0
7007	52	52.5	1	2	0	1	NA	N	1	63.902159486	0	1	0	0	0	0	1	1	0	0.0096	0.0093	0.005	0.0036	0.0085	0.0009	-0.0025	0.0104	-0.0092	-0.0047	0	0	0	0
7014	60	30	0	0	0	1	NA	0	0	105.18542054	0	0	1	0	1	0	0	0	1	-0.0135	0.0057	0.0026	0.0014	0.0044	0.0032	0.0037	0.0153	0.0068	0.0051	0	0	0	0
7019	71	50	0	3	1	0	NA	0	2	25.117988251	1	1	0	0	0	0	0	0	1	0.0093	0.0091	0.005	0.0042	0.0086	-0.0018	-0.0013	0.003	-0.0029	-0.0007	0	0	0	0
7029	67	80	0	3	1	1	NA	0	1	44.166495687	1	1	0	0	0	0	0	1	1	0.0093	0.0093	0.0027	0.0031	0.0098	-0.0022	-0.0011	0.0041	-0.0107	-0.0019	0	0	0	0
7034	62	70	0	4	1	1	1	1	1	15.689035466	1	1	0	0	0	0	0	1	1	0.0073	0.0068	-0.0017	0.0034	-0.0593	0.0059	-0.0019	-0.006	0.0362	0.059	0	0	1	1
7042	72	40	1	2	1	1	1	0	1	38.44731759	1	1	0	0	0	0	1	1	0	0.0094	0.009	0.0036	0.0051	0.0039	-0.0005	0.0005	0.0098	-0.0048	0.0012	0	0	0	0
7048	73	40	0	2	0	0	NA	0	0	62.990230504	0	1	0	0	0	0	1	1	1	0.0085	0.0089	0.0042	0.004	0.0051	0.0008	0.0007	0.0112	-0.007	-0.0015	0	0	0	0
7049	64	35	0	3	1	0	NA	1	0	31.965514605	1	1	0	0	0	0	0	0	1	0.0098	0.0089	0.0038	0.0045	0.008	-0.0033	-0.0019	0.0113	-0.0035	0.0009	0	0	0	0
7052	61	30	0	4	1	1	2	0	0	24.804447078	1	1	0	0	0	0	0	1	1	0.0096	0.0095	0.0024	0.0048	0.0058	0.0006	-0.0002	0.0073	-0.0011	-0.0001	0	0	0	0
7053	55	58.5	0	4	0	0	NA	0	0	15.279663353	1	1	0	0	0	0	0	1	1	0.0093	0.0085	0.0044	0.0039	0.0084	-0.0027	-0.0026	0.0119	-0.0069	-0.0012	0	0	0	1
7054	62	22.5	0	4	1	0	NA	N	6	18.245080275	1	0	1	0	0	0	0	0	1	-0.0254	0.0036	0.0007	0.0015	0.0042	0.004	-0.0089	0.0093	0.0107	0.0153	0	0	0	0
7058	74	111	0	2	1	0	NA	0	1	67.505682751	0	1	0	0	0	0	1	0	1	0.0096	0.009	0.0026	0.0043	0.004	-0.003	0.0002	0.0026	-0.0013	0.0059	0	0	0	0
7061	54	51	1	0	1	0	NA	2	0	114.83770737	0	0	0	0	1	0	0	1	0	-0.0261	0.003	0.001	0.0008	0.0043	-0.0007	-0.0032	0.0174	0.0125	0.0082	0	0	0	0
7064	69	81	0	1	0	0	3	0	0	69.951923213	1	0	1	0	0	1	0	0	1	-0.0174	0.0028	0.0035	-0.0031	0.0011	0.0004	-0.0039	0.0124	0.0083	0.0036	0	0	0	1
7066	50	37	0	0	0	1	NA	2	2	92.987931127	1	0	1	0	1	0	0	0	1	-0.0183	0.0044	0.0027	0.0018	0.0031	-0.0035	-0.003	0.0122	0.0066	0.0083	0	1	0	0
7070	73	66	0	2	0	0	NA	0	0	68.710459134	0	1	0	0	0	0	1	1	1	0.0094	0.0084	0.0033	0.0032	0.0065	0.0006	-0.0017	0.0005	0.0051	0.007	0	0	0	0
7071	59	33	0	0	0	1	NA	0	0	84.391384362	1	1	0	0	1	0	0	0	1	0.0061	0.0067	0.0053	-0.0019	-0.0037	0.002	-0.001	0.0113	-0.0053	-0.0102	0	0	0	0
7075	68	60	0	2	0	0	NA	0	0	51.510209153	1	1	0	0	0	0	1	1	1	0.0092	0.0089	0.0044	0.0043	0.0031	-0.0064	-0.0026	0.0044	-0.0032	-0.002	0	0	0	0
7076	63	40	0	1	0	0	NA	0	NA	89.226024613	0	1	0	0	0	1	0	1	1	0.0076	0.0078	-0.0003	0.0034	-0.0372	0.003	0.0004	-0.0023	0.0307	0.0502	0	0	1	0
7082	61	43	1	0	1	1	NA	0	1	92.089736846	0	1	0	0	1	0	0	0	0	0.0098	0.0087	0.0044	0.0051	0.0105	0.0008	-0.003	0.0029	-0.0038	0.0028	0	0	0	0
7083	50	30	1	0	0	0	NA	0	0	77.306788703	0	0	1	0	1	0	0	1	0	-0.0248	0.004	0.0024	0.0007	-0.0009	0.0014	-0.0056	0.0172	0.0106	0.0038	0	0	0	0
7091	66	55	1	2	0	1	NA	0	0	65.97117427	0	1	0	0	0	0	1	1	0	0.009	0.0089	0.0021	0.0039	0.0083	-0.0035	-0.0023	0.0087	-0.0049	-0.0019	0	0	0	0
7098	67	50	0	1	0	0	NA	0	0	89.703768986	0	0	1	0	0	1	0	1	1	-0.0182	0.0044	0.0042	0.0014	0.0043	0.0027	-0.0023	0.0196	0.0072	0	0	0	0	1
7100	67	111	0	3	0	1	NA	2	0	41.197332467	0	1	0	0	0	0	0	1	1	0.0092	0.0091	0.0027	0.0054	0.0089	-0.0016	-0.0013	0.0091	-0.0126	0.003	0	0	1	0
7102	68	37.5	0	0	0	0	NA	0	0	104.97078998	0	1	0	0	1	0	0	1	1	0.0097	0.0089	0.0042	0.0043	0.0071	-0.0014	-0.0053	0.0134	-0.0034	0.0027	0	0	0	0
7105	61	90	0	2	0	1	NA	0	1	53.899405269	0	1	0	0	0	0	1	1	1	0.009	0.009	0.0043	0.0042	0.0079	-0.0028	-0.0009	0.0097	-0.0141	-0.0042	0	0	0	0
7107	69	33	0	0	0	0	NA	0	0	88.514371467	0	1	0	0	1	0	0	0	1	0.0095	0.0089	0.0035	0.0034	0.0062	-0.0032	-0.0069	0.0099	-0.0071	-0.002	0	0	0	0
7108	77	35.25	1	3	0	0	NA	0	0	31.612581196	1	1	0	0	0	0	0	0	0	0.0095	0.0084	0.0032	0.0046	0.0102	-0.001	0.0034	-0.0078	-0.0018	0.0083	1	0	1	1
7114	68	21	0	0	0	0	NA	0	0	91.918455176	0	1	0	0	1	0	0	1	1	0.0096	0.0088	0.0044	0.0029	0.0051	-0.0004	0.0009	0.0068	-0.0021	0.0016	0	0	0	0
7119	50	28	1	3	1	1	NA	0	4	38.629224435	1	0	1	0	0	0	0	0	0	-0.0024	0.0062	-0.0003	0.0031	-0.0212	0.001	-0.0049	0.0094	0.0103	0.0032	0	0	0	1
7121	60	30	0	0	1	1	NA	1	1	86.197245606	0	0	1	0	1	0	0	0	1	-0.0275	0.0026	0.0005	0.0012	0.0045	-0.0027	-0.0088	0.0165	0.0156	0.0097	0	0	0	1
7125	66	50	1	0	0	1	NA	NA	2	NA	0	1	0	0	1	0	0	0	0	0.0096	0.0087	0.0036	0.0028	0.0068	-0.0021	-0.004	0.0041	-0.007	-0.0022	0	0	0	0
7126	60	34.5	0	1	0	0	NA	0	0	110.18491233	1	1	0	0	0	1	0	1	1	0.0091	0.0091	0.0021	0.0044	-0.0094	0.0021	0.0004	0.0027	0.0038	0.0006	0	0	0	0
7134	67	75	1	2	0	1	NA	0	0	47.294858667	0	1	0	0	0	0	1	1	0	0.0093	0.0095	0.0032	0.0042	0.0063	-0.0022	0.0033	0.0059	-0.0034	0.005	0	0	0	0
7138	78	35	0	1	0	0	NA	0	0	89.046559743	0	1	0	0	0	1	0	1	1	0.0093	0.0088	0.003	0.0043	0.0032	-0.0002	-0.002	0.0073	0.0002	-0.0033	0	0	0	0
7141	43	26	1	0	0	0	NA	3	0	88.672493813	0	0	1	0	1	0	0	1	0	-0.0214	0.0034	0.0006	0.0012	0.0016	0.0017	0.0033	0.0088	0.0027	0.012	0	2	0	0
7147	50	25	1	0	0	0	NA	0	0	74.16648429	0	0	1	0	1	0	0	0	0	-0.0215	0.0043	0.002	0.0018	0.0036	-0.0003	-0.0029	0.0152	0.0092	0.0109	0	0	0	1
7148	46	49.5	1	2	0	1	NA	3	0	50.287419642	1	1	0	0	0	0	1	1	0	0.0093	0.0087	0.004	0.0047	0.005	-0.0004	0.0004	-0.0007	-0.0012	0.0053	0	0	1	0
7158	68	34.5	0	0	0	0	NA	0	0	81.897369756	0	1	0	0	1	0	0	1	1	0.0095	0.0092	0.0044	0.0039	0.0108	-0.0021	-0.0014	0.0054	-0.0052	0.0056	0	0	0	0
7159	65	40	0	1	0	0	NA	0	0	89.748237028	NA	1	0	0	0	1	0	1	1	0.0098	0.009	0.0041	0.003	0.0111	-0.0017	-0.0025	0.0141	-0.0095	-0.006	0	0	1	0
7166	53	30	1	0	0	1	NA	0	1	84.514160028	0	0	1	0	1	0	0	0	0	-0.0267	0.0031	0.0007	0.0007	0.0015	-0.0027	-0.0023	0.0118	0.0113	0.0055	0	0	0	0
7167	63	45	1	2	0	1	NA	0	0	41.602071502	0	1	0	0	0	0	1	1	0	0.0091	0.0089	0.0011	0.0036	-0.0161	-0.0008	-0.0005	0.0063	0.002	0.007	0	0	0	0
7178	58	46	0	0	0	0	NA	NA	0	90.007790739	0	0	1	0	1	0	0	1	1	-0.025	0.0036	0.0004	-0.0005	0.0044	0.0013	-0.0036	0.0155	0.0009	0.0069	0	1	0	2
7180	77	80	0	2	0	0	NA	0	0	46.976659219	1	1	0	0	0	0	1	0	1	0.0075	0.0079	-0.0029	0.0033	-0.0539	0.0039	-0.0001	-0.0031	0.035	0.0543	0	0	0	0
7186	61	48	1	4	1	1	NA	0	0	19.399958716	1	1	0	0	0	0	0	1	0	0.0095	0.0091	0.0034	0.0043	0.0088	-0.0017	-0.0037	0.0063	-0.0096	0.0041	0	0	0	0
7191	66	30	0	4	0	1	NA	0	0	13.441207679	1	0	0	0	0	0	0	1	1	-0.0188	0.0043	0.0015	0.0014	0.0015	0.0012	-0.0089	0.0154	0.0064	0.0014	0	0	1	1
7194	56	32	0	0	0	0	NA	0	0	99.751793463	1	1	0	0	1	0	0	1	1	0.0091	0.009	0.004	0.0028	0.0101	-0.0045	0.0002	0.0137	0.0004	0.0081	0	0	0	0
7208	74	0	0	NA	0	0	NA	0	0	87.460968019	0	1	0	1	0	0	0	1	0	0.0093	0.009	0.0031	0.0055	0.0104	0.0013	-0.001	0.0067	-0.0053	-0.0025	1	0	0	0
7213	73	43	0	3	1	0	NA	0	0	21.51932807	1	1	0	0	0	0	0	0	1	0.0095	0.0093	0.0033	0.0049	0.0123	-0.0027	0.0021	0.004	-0.0059	0.0094	0	0	0	0
7214	69	64.5	0	0	0	0	NA	N	0	66.581810853	0	1	0	0	1	0	0	1	1	0.0077	0.008	0.0007	0.0023	-0.0218	0.0002	-0.003	-0.0051	0.0047	0.0044	0	0	0	0
7218	46	30	1	0	0	1	NA	0	0	91.350813968	0	1	0	0	1	0	0	1	0	0.0096	0.0089	0.0028	0.0046	0.0028	-0.0021	0.0006	0.0011	0.0041	0.0034	0	0	1	0
7224	66	0	0	NA	0	0	NA	0	0	81.312992328000007	0	1	0	1	0	0	0	0	0	0.0091	0.0088	0.0013	0.0042	-0.0108	0.0034	-0.0022	-0.0027	0.0076	0.0209	0	1	0	0
7226	63	48	1	2	0	1	NA	0	0	47.531170393	1	1	0	0	0	0	1	0	0	0.01	0.009	0.0031	0.0038	0.0055	-0.0005	0.0005	0.0097	-0.009	-0.0039	1	1	0	0
7233	56	20	0	0	0	0	NA	0	2	99.45356785	0	0	1	0	1	0	0	1	1	-0.0238	0.0032	0.0017	0.0008	0.0064	0.0011	-0.0082	0.0162	0.006	0.0113	0	0	0	0
7242	57	80	1	2	1	1	NA	1	0	48.439947114	0	1	0	0	0	0	1	1	0	0.0075	0.0069	-0.0008	0.0034	-0.0543	0.0062	0.0012	-0.0039	0.0349	0.0578	0	0	0	0
7244	67	33	0	2	0	0	NA	0	0	48.563163496	1	1	0	0	0	0	1	0	1	0.0095	0.0089	0.0029	0.0046	0.0082	-0.0021	-0.0018	-0.0014	0.0076	0.0068	0	0	0	0
7247	57	40	1	2	0	0	NA	0	1	62.540469026	0	1	0	0	0	0	1	1	0	0.0094	0.0093	0.0027	0.0035	0.0039	-0.0008	0.0033	0.0073	-0.0018	0.0027	0	0	1	0
7253	55	42	1	2	0	1	NA	2	1	51.749042132	0	1	0	0	0	0	1	0	0	0.0003	0.0072	0	0.0032	-0.0222	0.0013	-0.0064	0.005	0.0073	0.0059	0	0	0	0
7257	74	42	NA	1	NA	NA	NA	0	0	83.958556627	NA	1	0	0	0	1	0	0	0	0.0096	0.0088	0.0028	0.0032	0.01	0.0004	-0.0007	0.0019	0.0052	0.008	0	0	0	0
7259	60	57	0	4	0	0	NA	2	1	16.579991897	1	1	0	0	0	0	0	1	1	0.0096	0.009	0.0041	0.0046	0.0104	-0.0018	-0.0071	0.0033	-0.0036	0.0062	0	1	1	0
7260	52	24.75	0	4	1	1	7	4	2	23.611823808	1	0	1	0	0	0	0	0	1	-0.0139	0.005	0.0014	0.0028	0.0037	0.0011	-0.0025	0.0159	0.0064	0.0076	0	1	0	0
7274	42	39	1	0	0	0	NA	0	0	101.47381232	0	0	0	0	1	0	0	0	0	-0.0251	0.0032	0.0008	0.0023	0.0033	-0.0019	-0.0096	0.0154	0.0097	0.0043	0	0	0	0
7280	67	48	0	2	1	0	NA	3	1	65.811006591	0	1	0	0	0	0	1	0	1	0.0093	0.009	0.003	0.0034	0.0044	-0.0015	-0.0007	0.0057	-0.01	-0.0002	0	0	0	0
7295	71	55	0	2	0	1	NA	0	2	53.579219305	0	1	0	0	0	0	1	0	1	0.0092	0.0094	0.0049	0.0041	0.0063	-0.0025	-0.0011	0.0056	-0.0013	0.0058	0	0	0	0
7296	75	47	0	1	0	0	NA	0	1	75.863370268	0	1	0	0	0	1	0	1	1	0.0094	0.0089	0.0037	0.0046	0.0088	-0.0035	0.0027	0.0069	-0.0109	-0.0017	0	0	0	0
7299	66	66	0	2	1	1	NA	2	0	47.963780257	1	1	0	0	0	0	1	0	1	0.0091	0.0086	0.0038	0.005	0.0046	0.0011	0.0033	0.0075	-0.0003	0.0018	0	0	0	1
7300	57	40	1	0	0	0	NA	0	0	109.29442229	0	0	1	0	1	0	0	1	0	-0.0268	0.0031	0.0013	0.0003	0.0042	-0.0007	-0.0132	0.0178	0.0131	0.011	0	0	0	0
7304	77	50	0	2	0	1	1	0	1	44.587527657	1	0	1	0	0	0	1	1	1	-0.0163	0.005	0.0021	0.0033	0.0007	0.0012	-0.011	0.0152	0.0029	0.0071	0	1	0	1
7306	57	30	0	3	1	0	NA	0	2	20.072781661	0	1	0	0	0	0	0	0	1	0.0091	0.0085	0.0016	0.0029	-0.0181	0.0007	0.0033	-0.0001	0.0022	0.0026	0	0	1	0
7307	70	37.5	0	0	0	0	NA	NA	0	108.85132324	0	1	0	0	1	0	0	1	1	0.0076	0.0071	0.0046	-0.0008	0.0101	-0.0022	-0.0015	0.0075	-0.0024	0.0062	0	0	0	0
7308	72	30	0	2	0	0	NA	0	0	68.064144493	0	1	0	0	0	0	1	1	1	0.0099	0.0088	0.0043	0.0047	0.0071	-0.0027	0.0029	0.0077	-0.0081	-0.0026	0	0	0	0
7311	43	37.5	1	0	0	0	NA	0	0	83.797427822	0	0	1	0	1	0	0	1	0	-0.018	0.0036	0.0023	-0.001	-0.0052	-0.0036	-0.0107	0.0142	0.0014	0.0077	0	0	0	0
7319	64	34.5	1	0	0	1	NA	0	0	102.78573544	0	1	0	0	1	0	0	0	0	0.0098	0.0092	0.0026	0.0023	0.0046	-0.0016	-0.0007	0.0102	-0.0074	-0.0001	0	0	0	0
7322	50	25.5	1	0	0	NA	NA	0	0	77.921364088	0	0	1	0	1	0	0	0	0	-0.0204	0.0035	0.0008	0.0012	0.0057	0.0009	-0.0061	0.0158	0.0055	0.0097	0	0	0	0
7329	60	30	1	0	1	0	NA	0	0	90.431470274	0	1	0	0	1	0	0	1	0	0.0092	0.009	0.003	0.0043	0.0031	0.0013	-0.005	0.0033	0.0009	0.0018	0	0	0	0
7332	80	87	0	1	0	0	NA	N	2	70.705435162	1	1	0	0	0	1	0	1	1	0.007	0.0075	-0.0008	0.0043	-0.0597	0.0065	-0.0012	-0.0048	0.0361	0.0638	1	0	0	0
7334	66	40.5	0	0	0	NA	NA	0	0	85.634370389	0	1	0	0	1	0	0	1	1	0.0092	0.0091	0.0035	0.0039	-0.0007	-0.0026	0.0005	0.0081	-0.0013	0.0024	0	1	0	0
7335	65	39	0	3	0	1	NA	0	0	36.215948766	1	1	0	0	0	0	0	1	1	0.0096	0.0089	0.0029	0.0047	-0.0011	0.0003	0.0017	0.0031	0.0001	-0.0035	0	0	0	0
7338	51	25	0	0	0	0	NA	0	0	111.60312025	0	1	0	0	1	0	0	0	1	0.0096	0.0091	0.005	0.0042	0.0034	-0.0009	-0.0011	0.0036	0.0006	-0.0047	0	0	0	0
7349	58	63	0	2	0	1	NA	3	1	61.619923244	1	1	0	0	0	0	1	0	1	0.0086	0.008	0.0015	0.0055	-0.0244	0.0007	-0.0061	0.0003	0.0115	0.0348	0	0	0	0
7354	64	42	0	0	0	0	NA	0	0	125.98308029	0	1	0	0	1	0	0	1	1	0.0095	0.0088	0.0019	0.0047	0.0052	-0.0016	-0.0001	-0.003	0.0083	0.0153	0	0	0	0
7355	63	50	1	1	0	1	NA	0	0	88.176067194	0	1	0	0	0	1	0	1	0	0.0091	0.009	0.0039	0.0045	0.0014	0.0009	-0.0044	0.004	-0.0022	0.0049	0	0	0	0
7356	68	112	0	0	0	0	NA	0	0	85.2830659	0	1	0	0	1	0	0	1	1	0.0095	0.0087	0.0036	0.0031	0.0142	0.0035	0.0055	-0.0043	0.0068	0.0132	0	0	0	0
7363	41	0	0	NA	0	0	NA	0	0	106.96743778	0	0	1	1	0	0	0	1	0	-0.0234	0.0034	0.0013	0.0003	0.0056	0.0017	-0.0072	0.0195	0.0177	0.0036	0	1	0	1
7365	57	52.5	1	0	1	1	NA	0	0	94.078030572	0	0	1	0	1	0	0	0	0	-0.0246	0.0037	0.0012	0.001	0.0026	-0.001	-0.0039	0.0158	0.0073	0.0114	0	0	1	1
7367	64	30	1	2	NA	1	NA	0	0	55.10479824	1	1	0	0	0	0	1	0	0	0.0092	0.0094	0.0033	0.0033	0.0035	-0.0012	-0.0003	0.0081	-0.0077	-0.0011	0	0	1	0
7369	48	30	1	0	0	0	NA	0	0	89.299420118	0	0	1	0	1	0	0	1	0	-0.0221	0.0031	0.0006	0.0009	0.0056	-0.0038	-0.0023	0.0112	0.0077	0.0132	0	0	0	1
7371	70	62	1	3	1	1	NA	2	1	40.905469516	1	1	0	0	0	0	0	1	0	0.0096	0.0088	0.0036	0.0033	0.0118	-0.0039	-0.0036	0.0036	-0.0019	-0.0025	0	0	1	0
7379	71	54	0	3	0	NA	NA	N	0	32.562841118	1	1	0	0	0	0	0	0	1	0.0099	0.009	0.0034	0.0051	0.0066	-0.0018	-0.0013	0.0082	-0.0079	0.001	0	0	0	0
7383	66	30	0	0	0	0	NA	0	0	94.005616188	0	1	0	0	1	0	0	0	1	0.0093	0.0086	0.0032	0.0037	0.0068	-0.0014	0.0032	0.0012	0.0048	0.0025	0	0	0	0
7392	58	78	0	0	0	0	NA	0	0	84.940751892	0	1	0	0	1	0	0	0	1	0.0097	0.0087	0.0039	0.0037	-0.0004	-0.0008	-0.0004	0.0048	-0.0073	0.0038	0	0	1	1
7395	67	30	0	0	1	1	NA	1	0	85.157126889	0	0	1	0	1	0	0	1	1	-0.0226	0.0027	0.0025	0.0007	0.0038	-0.0017	-0.0117	0.0201	0.0079	0.0089	0	0	0	1
7397	54	0	0	NA	0	0	NA	0	0	90.252732746	0	1	0	1	0	0	0	0	0	-0.0042	0.0035	0.0056	-0.0088	-0.0107	-0.0064	0.0058	0.0049	-0.0049	0.0001	0	0	0	0
7398	73	63	0	1	NA	0	1	0	2	77.380482913	0	1	0	0	0	1	0	0	1	0.0095	0.009	0.0031	0.0044	0.0103	-0.0012	0.0002	0.0061	-0.0072	0.0042	0	0	0	0
7406	66	120	0	3	0	1	NA	2	0	26.639029196	1	1	0	0	0	0	0	1	1	0.0096	0.0093	0.0032	0.0035	0.0059	-0.0029	-0.0013	0.017	-0.0053	0.0001	0	0	0	0
7417	65	60	0	2	0	0	1	0	0	54.718059747	1	1	0	0	0	0	1	0	1	0.0093	0.0089	0.0033	0.0038	0.0106	-0.0006	-0.0021	0.0022	0.0009	-0.0006	0	0	0	0
7423	72	60	0	2	0	0	NA	0	0	54.24601208	1	1	0	0	0	0	1	1	1	0.0071	0.008	-0.0011	0.005	-0.0377	0.0038	-0.0041	-0.0041	0.0102	0.0141	0	0	0	0
7426	52	0	0	NA	0	0	NA	0	0	99.157634883	0	0	1	1	0	0	0	0	0	-0.0232	0.0038	0.0015	0.0011	0.0008	-0.0039	-0.0041	0.0135	0.0049	0.013	0	2	0	0
7433	66	27.5	0	1	0	1	NA	1	0	88.828583214	1	1	0	0	0	1	0	1	1	0.0103	0.0094	0.0038	0.0034	0.017	-0.0024	0.0018	0.0109	0.0011	0.0019	0	0	1	0
7434	71	21	0	2	0	0	1	0	0	50.675564613	1	1	0	0	0	0	1	1	1	0.0091	0.009	0.0018	0.0028	0.0106	-0.0011	-0.001	-0.0009	0.0004	0.0053	0	0	0	0
7440	43	27	1	0	1	1	NA	0	0	91.533189699	0	0	0	0	1	0	0	0	0	-0.0082	-0.0049	0.004	0.0053	0.0058	-0.0045	-0.0031	0.0133	0.0037	0.0154	0	0	1	0
7444	64	48	0	2	0	NA	3	0	0	45.726898136	1	1	0	0	0	0	1	0	1	0.0095	0.0087	0.004	0.0045	0.0068	-0.0009	0.0012	0.0054	-0.0045	-0.0015	0	0	0	0
7447	50	37	1	0	0	1	NA	0	0	85.489323236	0	1	0	0	1	0	0	0	0	0.0088	0.0083	0.001	0.0031	-0.0247	0.0022	-0.0005	0.0026	0.0163	0.0301	0	0	0	0
7448	52	36	0	0	0	0	NA	0	0	107.2011648	0	1	0	0	1	0	0	1	1	0.0095	0.0093	0.0026	0.0052	0.0016	-0.0007	0.0011	0.0032	-0.0025	0.0036	0	0	0	0
7449	66	70	NA	3	NA	0	1	0	0	32.905400289	NA	1	0	0	0	0	0	1	0	0.0094	0.0087	0.0038	0.0036	0.0093	-0.0024	-0.0016	0.0054	-0.0082	0.0034	0	0	0	0
7452	64	37	0	1	0	0	NA	0	0	114.34487577	0	1	0	0	0	1	0	1	1	0.0073	0.0077	-0.0008	0.0044	-0.0564	0.002	0.0019	-0.0126	0.0339	0.055	0	0	0	0
7458	53	40	0	2	1	0	1	1	2	56.508834828	1	1	0	0	0	0	1	0	1	0.0095	0.0096	0.0029	0.0041	0.013	-0.0028	0.0003	0.0069	-0.0032	0.0019	0	0	1	0
7462	71	30	0	3	0	1	NA	0	0	43.30459251	1	1	0	0	0	0	0	0	1	0.0094	0.0092	0.0019	0.0045	0.0083	-0.0004	-0.0013	0.0092	-0.0114	-0.0021	0	0	0	0
7469	74	38	0	1	0	0	NA	0	0	91.400372564	0	1	0	0	0	1	0	0	1	0.0094	0.0091	0.0033	0.0059	0.0087	-0.0024	0.0048	0.0078	-0.0053	0.0013	0	0	0	1
7474	66	112.5	0	0	0	0	NA	0	0	81.992569782	0	1	0	0	1	0	0	1	1	0.0094	0.0092	0.0039	0.0042	0.0067	-0.0009	0.0019	0.0071	-0.0024	0.0013	0	0	0	0
7475	58	94	1	2	0	0	NA	4	0	62.730506332	0	1	0	0	0	0	1	0	0	0.0093	0.0092	0.003	0.0029	0.0051	0.0001	-0.0033	0.0071	-0.0045	0.0045	0	0	0	0
7477	68	75	1	2	0	1	1	1	0	68.697583622	0	1	0	0	0	0	1	0	0	0.0094	0.0086	0.0037	0.0038	0.0019	-0.0018	-0.0034	0.0041	0.0045	0.0044	0	0	0	0
7482	67	40	0	3	NA	0	3	1	2	25.34925072	0	1	0	0	0	0	0	1	1	0.0097	0.0091	0.0038	0.0033	0.0069	-0.0011	0.0016	0.0019	-0.0049	0.003	0	0	0	0
7484	71	116	0	3	1	1	2	0	0	36.695696446	1	1	0	0	0	0	0	1	1	0.0097	0.0091	0.0046	0.0046	0.0045	0.0009	-0.0027	0.0074	-0.0092	-0.0045	0	0	1	0
7485	68	40	0	0	0	0	NA	0	0	93.459909098	0	1	0	0	1	0	0	1	1	0.0091	0.0074	0.0042	0.002	0.0061	-0.0038	-0.0008	0.012	-0.007	0.0006	0	0	0	0
7486	60	21.5	1	0	0	NA	1	0	0	83.885907562	0	1	0	0	1	0	0	0	0	0.0099	0.009	0.0036	0.0027	0.0055	-0.0025	-0.0025	0.0079	-0.0048	0.0024	0	0	0	1
7488	71	46	0	0	0	0	NA	0	0	75.64041949	0	1	0	0	1	0	0	0	1	0.0093	0.0087	0.0033	0.0039	0.001	0.003	0.0028	0.0065	-0.009	0.0058	0	0	0	0
7490	49	0	0	NA	0	0	NA	0	0	85.608677979	0	1	0	1	0	0	0	0	0	0.0022	0.0029	0.0062	-0.0111	-0.0239	0.0019	-0.0022	0.0019	0.004	-0.0174	0	0	0	0
7492	65	150	1	0	0	NA	NA	NA	0	96.045604083	0	1	0	0	1	0	0	1	0	0.0095	0.009	0.0046	0.0052	0.0095	0.0016	-0.0048	0.0085	-0.0086	0.0048	0	0	1	0
7499	71	29	0	2	1	0	NA	0	1	49.045706871	1	1	0	0	0	0	1	0	1	0.0092	0.0092	0.0047	0.0031	0.0102	-0.0006	0.0041	0.0108	-0.0055	-0.0038	0	0	0	0
7502	49	49.5	1	0	0	1	2	0	0	87.145828045	0	0	1	0	1	0	0	0	0	-0.0223	0.0038	0.0016	0.0032	0.001	-0.0034	-0.001	0.0141	0.0085	0.0177	0	0	0	0
7506	57	40	0	0	1	0	NA	2	1	114.50105641	0	0	0	0	1	0	0	0	1	0.0072	0.0086	0.0026	0.0011	0.006	0.0023	-0.002	0.0033	0.0016	0.0065	0	0	0	0
7507	77	50	0	4	0	1	1	0	2	25.321650886	1	1	0	0	0	0	0	0	1	0.0092	0.0085	0.0038	0.0036	0.0083	-0.0004	-0.0013	0.003	-0.0063	0.0065	0	0	0	0
7513	69	135	0	2	0	0	NA	0	0	61.672290045	1	1	0	0	0	0	1	1	1	0.0092	0.0086	0.0022	0.0046	0.0073	-0.0007	0.0016	0.0078	-0.0052	0.0019	0	0	1	1
7514	66	43.5	0	0	0	1	NA	0	0	96.223006883	0	1	0	0	1	0	0	1	1	0.0095	0.009	0.0033	0.0025	0.006	-0.0006	0.0022	0.0058	-0.0041	0.0024	0	0	0	0
7515	67	60	0	0	0	0	NA	0	0	78.150127783	0	1	0	0	1	0	0	0	1	0.0095	0.0086	0.0033	0.0037	0.0082	-0.0019	0.002	0.0096	-0.0039	0.0036	0	0	0	1
7516	69	60	0	3	0	0	NA	0	0	38.465654514	1	1	0	0	0	0	0	0	1	0.0069	0.0079	-0.001	0.0041	-0.0439	0.0018	0.0003	0.0052	0.0087	0.01	0	0	0	0
7519	67	57	0	1	0	0	NA	0	0	61.921237615	0	1	0	0	0	1	0	1	1	0.0094	0.009	0.0032	0.0056	-0.0067	0.0013	-0.0022	0.0066	-0.0054	-0.004	0	0	1	0
7521	74	92	0	2	0	NA	NA	1	0	57.268956507	0	1	0	0	0	0	1	1	1	0.0098	0.0087	0.003	0.0038	0.0041	-0.0013	-0.0005	0.0004	-0.0019	0.0044	0	0	0	0
7527	58	50	1	0	0	0	NA	0	0	126.22653291	0	0	1	0	1	0	0	1	0	-0.0161	0.005	0.0013	0.0015	0.0051	-0.0005	-0.0009	0.0143	0.0113	0.0069	0	0	0	1
7532	69	39	0	4	1	1	2	2	0	19.06213754	1	0	1	0	0	0	0	1	1	-0.023	0.0037	0.0001	0.0015	0.0022	-0.0017	-0.0111	0.0139	0.015	0.0036	0	0	0	1
7533	71	45	0	1	0	0	NA	0	0	91.107330387	0	0	1	0	0	1	0	0	1	-0.0177	0.0032	0.0024	-0.0012	0.0036	-0.0004	-0.0089	0.0114	0.0033	0.0054	0	0	0	1
7534	53	40	1	0	1	1	NA	NA	0	84.674687081	0	1	0	0	1	0	0	0	0	0.0096	0.0092	0.0032	0.0042	0.0071	-0.0008	-0.002	0.0115	-0.0025	-0.0006	0	0	0	0
7536	78	62.5	0	0	0	0	NA	0	0	89.8412172	0	1	0	0	1	0	0	0	1	0.0097	0.0089	0.0042	0.0048	0.0057	0.0005	0.0025	0.0047	-0.0022	0.0047	0	0	0	0
7537	51	70	1	2	0	1	NA	0	1	32.41448308	0	1	0	0	0	0	1	1	0	0.0092	0.009	0.0036	0.0046	0.0074	-0.0018	0.0052	0.0061	-0.0043	-0.0034	0	0	0	0
7538	58	90	0	0	1	0	NA	0	0	86.674284186	0	1	0	0	1	0	0	0	1	0.0098	0.0093	0.0035	0.0034	0.0108	-0.0025	0.0005	0.0079	0.0007	0.0037	0	0	1	0
7542	63	92	1	0	1	1	NA	1	0	80.803627808	0	0	1	0	1	0	0	0	0	-0.0245	0.0033	0.0013	0.0012	0.0025	-0.0044	-0.0035	0.0122	0.0051	0.0156	0	1	0	2
7546	57	30	1	4	0	1	1	0	0	19.569054401	1	1	0	0	0	0	0	1	0	0.0094	0.0085	0.0039	0.0052	0.0057	-0.0011	-0.0026	0.0073	-0.0094	0.0047	0	0	1	0
7552	63	72	0	1	0	1	NA	1	NA	78.223430886	1	1	0	0	0	1	0	1	1	0.0093	0.009	0.0024	0.0032	0.0016	-0.0028	-0.002	0.0069	-0.0095	0.0053	0	0	1	0
7553	67	36	1	0	1	0	NA	0	0	102.34411585	0	1	0	0	1	0	0	0	0	0.0096	0.0092	0.0018	0.004	0.0107	-0.0032	-0.0007	0.0029	-0.0032	0.0066	0	0	1	0
7563	65	50	1	1	0	0	NA	0	0	75.758096229	0	1	0	0	0	1	0	1	0	0.0094	0.0087	0.0039	0.0033	0.0035	0.0007	0.0018	0.0059	-0.0098	0.0043	0	0	0	0
7565	67	40	0	1	0	NA	NA	0	0	61.432128963	1	1	0	0	0	1	0	1	1	0.0083	0.0086	0.0008	0.0058	-0.0154	0.0003	-0.0013	-0.0006	-0.0026	0.0099	0	0	2	0
7568	58	60	0	3	1	1	2	1	2	32.62875565	1	1	0	0	0	0	0	0	1	0.0089	0.0091	0.0037	0.0028	0.0083	-0.005	0.002	0.0013	-0.0028	-0.0033	0	0	0	0
7569	67	55	1	3	0	1	NA	0	4	31.291858611	1	0	1	0	0	0	0	1	0	-0.0195	0.0032	0.002	-0.0026	0.0061	-0.0024	-0.0022	0.0144	0.0071	0.0053	0	0	0	1
7570	68	54	0	2	0	0	NA	0	0	71.25594834	0	1	0	0	0	0	1	0	1	0.0091	0.0091	0.0036	0.0043	-0.0015	0.0003	0.0029	0.0044	0.0008	0.0034	0	0	0	0
7574	64	34	0	1	0	0	NA	0	0	92.683910107	0	1	0	0	0	1	0	0	1	0.0098	0.008	0.0037	0.0038	0.0259	0.001	-0.0026	-0.012	0.0187	0.0187	0	0	0	0
7577	57	30	1	2	0	1	NA	0	0	72.140167391	1	0	1	0	0	0	1	1	0	-0.0226	0.0038	0.0022	0.0018	0.0044	0.0019	-0.0094	0.0151	0.0078	0.0053	0	1	0	1
7582	66	30	0	2	0	0	NA	0	0	63.714134011	0	1	0	0	0	0	1	1	1	0.0076	0.006	0.0044	-0.0011	-0.0026	0.0057	0.0026	-0.0009	0.0043	-0.007	0	0	0	0
7583	71	90	0	2	0	0	NA	0	0	54.688822053	0	1	0	0	0	0	1	0	1	0.0091	0.0086	0.0026	0.0038	0.0063	0.0012	0.0017	0.0109	-0.0034	-0.0037	0	0	1	0
7588	51	30	1	0	0	1	NA	0	0	81.963441102	0	1	0	0	1	0	0	1	0	0.0098	0.0092	0.0047	0.0048	0.009	0.0004	-0.0027	0.009	-0.003	0	0	0	1	0
7592	50	0	0	NA	0	0	NA	0	0	82.596204962	0	1	0	1	0	0	0	0	0	0.0042	0.0043	0.0078	-0.0063	-0.0167	0.0029	0.0008	0.0083	0.0035	-0.0026	0	0	1	0
7594	73	100	0	2	0	1	NA	0	0	39.326825566	0	1	0	0	0	0	1	1	1	0.0096	0.0089	0.0038	0.0023	0.008	0.0003	0.0001	0.0117	0.0014	0.0005	0	0	1	1
7606	77	51	0	2	NA	0	NA	0	0	69.896285777	1	1	0	0	0	0	1	0	1	0.0086	0.008	0.0012	0.0032	-0.0206	-0.0024	0.0034	-0.0002	0.0078	0.0168	0	0	0	0
7613	56	57	1	0	0	0	NA	0	0	98.262205712	0	0	1	0	1	0	0	1	0	-0.0125	0.0033	0.0022	-0.0041	-0.0089	0.0004	0.0022	0.0042	0.0017	0.0069	0	0	0	0
7618	68	0	0	NA	0	0	NA	0	0	113.91132489	0	1	0	1	0	0	0	1	0	0.009	0.0091	0.0041	0.0027	0.0088	-0.0025	0.0018	0.0052	-0.0035	0.0031	0	0	0	0
7624	51	29.25	1	0	0	1	NA	0	0	91.749466938	0	0	1	0	1	0	0	0	0	-0.0244	0.0039	0.0019	0.0012	0.0014	-0.0007	0.0081	0.0149	0.0173	0.0114	0	0	0	1
7630	48	39	1	0	0	1	NA	0	1	82.716209948	0	1	0	0	1	0	0	0	0	0.0097	0.0089	0.0031	0.0033	0.0095	-0.0024	0.0038	0.0049	-0.0094	-0.0035	0	0	1	0
7635	56	0	0	NA	0	1	NA	1	0	75.41586542	0	0	1	1	0	0	0	0	0	-0.0206	0.0043	0.0025	0.0018	0.0015	-0.0013	-0.0111	0.0142	0.0134	0.0127	0	0	0	0
7648	57	20	1	0	0	0	NA	0	0	107.75622364	0	0	1	0	1	0	0	1	0	-0.0239	0.0029	0.0014	0.0016	0.0037	0.0008	-0.0017	0.0168	0.013	0.0133	0	0	0	1
7651	44	0	0	NA	0	1	NA	0	0	101.35601604	0	0	1	1	0	0	0	0	0	-0.0244	0.0041	0.0015	0.0012	0.0023	-0.0022	-0.0008	0.0142	0.0105	0.0107	0	0	0	0
7654	62	40	1	2	0	1	NA	1	0	64.933719312	0	1	0	0	0	0	1	1	0	0.0095	0.009	0.0041	0.0047	0.0028	-0.0059	-0.0025	0.0073	-0.0104	-0.0026	0	0	0	1
7663	68	96	0	2	0	NA	NA	0	1	73.454159103	1	1	0	0	0	0	1	1	1	0.0095	0.0088	0.0035	0.0051	0.0025	-0.001	-0.002	0.004	-0.005	-0.0039	0	0	0	0
7670	65	50	1	3	1	1	NA	2	1	33.486465323	1	1	0	0	0	0	0	1	0	0.009	0.009	0.0031	0.0028	0.0064	-0.0015	0.0048	0.0075	-0.0038	-0.0006	0	0	0	0
7671	52	20.02	1	0	0	0	NA	0	0	84.273142657	0	0	1	0	1	0	0	1	0	-0.0242	0.0032	0.002	-0.0006	0.0035	-0.0043	-0.0043	0.0169	0.0086	0.0148	0	0	0	0
7672	61	60	1	2	0	1	NA	0	0	48.71617384	0	1	0	0	0	0	1	0	0	0.0093	0.0091	0.0045	0.0039	0.0096	-0.0009	-0.0015	-0.0004	-0.0004	-0.0033	0	0	0	0
7673	74	45	0	1	0	0	NA	0	0	79.940725336	0	1	0	0	0	1	0	1	1	0.0089	0.0075	0.0019	0.0022	-0.0136	0.0014	-0.0031	-0.0063	0.03	0.0398	0	0	0	0
7675	80	69	0	1	0	0	NA	N	2	108.28401116	0	1	0	0	0	1	0	1	1	0.0078	0.008	-0.0018	0.0048	-0.0455	0.0058	0.0002	-0.0024	0.0068	0.0134	0	0	0	0
7681	64	60.72	1	3	1	1	NA	NA	0	27.632557966	1	0	1	0	0	0	0	1	0	-0.0257	0.0036	0.0008	0.0009	-0.0043	-0.0002	0.0036	0.0121	0.0102	0.0123	0	0	0	1
7683	58	30	1	0	0	0	NA	0	0	103.19881207	1	0	1	0	1	0	0	1	0	-0.0251	0.0031	0.0005	0.0011	0.0011	-0.0033	-0.008	0.0183	0.0163	0.0082	0	0	0	0
7685	66	22.75	0	2	1	0	2	3	3	45.151637655	0	1	0	0	0	0	1	0	1	0.009	0.009	0.0035	0.0047	0.0087	0.0002	-0.0024	0.0078	-0.001	0.0031	0	0	0	0
7694	72	50	1	2	0	1	NA	0	0	68.480442039	0	1	0	0	0	0	1	1	0	0.0092	0.009	0.0044	0.004	0.0075	0.004	-0.0038	0.0082	-0.0031	-0.0013	0	0	0	1
7698	52	37	1	0	0	0	NA	0	0	122.73849428	0	1	0	0	1	0	0	1	0	0.0095	0.0089	0.0038	0.0039	0.0109	0.0006	-0.0091	0.0012	0.0017	0.0063	0	0	1	0
7699	79	90	1	0	1	0	NA	0	1	74.711541075	0	1	0	0	1	0	0	0	0	0.0094	0.0087	0.0026	0.0035	0.0079	-0.0027	-0.0014	0.0071	-0.0049	-0.0033	0	0	0	0
7703	64	70	0	3	1	1	1	0	1	32.035805246	1	1	0	0	0	0	0	0	1	0.0093	0.0088	0.0031	0.0034	0.0049	-0.0028	-0.001	0.0063	-0.0057	0.0042	0	1	0	1
7704	60	0	0	NA	0	0	NA	0	1	89.463137007	0	1	0	1	0	0	0	0	0	0.0096	0.0085	0.0033	0.005	0.0061	0.0009	-0.0003	0.0036	-0.005	-0.0027	0	0	0	0
7707	48	54	1	0	0	1	NA	0	0	74.292975221	0	1	0	0	1	0	0	1	0	0.0082	0.0084	0.0031	0.0038	0.0044	0.0004	-0.002	0.0037	0	0.0073	0	0	1	0
7708	42	0	0	NA	0	0	NA	0	0	96.790116056	0	1	0	1	0	0	0	1	0	0.0093	0.0068	0.0038	-0.0002	0.0098	-0.0008	0.0011	0.0033	0.0012	0.0117	0	0	0	0
7722	69	60	0	1	0	0	NA	0	0	81.792440049	1	1	0	0	0	1	0	0	1	0.0092	0.0082	0.0014	0.0035	0.0082	-0.0031	0.0035	0.0025	-0.0036	0.011	1	1	0	0
7731	48	33	1	0	0	0	NA	0	0	93.35030616	0	0	1	0	1	0	0	1	0	-0.0267	0.0032	0.0012	0.001	0.0021	-0.0032	-0.0069	0.0172	0.0172	0.0141	0	0	0	1
7733	67	75	0	1	0	0	NA	0	0	84.542751272	0	1	0	0	0	1	0	1	1	0.0093	0.008	0.0018	0.0031	0.0105	0.0009	0.0008	-0.0077	0.0081	0.0156	0	0	0	0
7734	56	0	0	NA	0	0	NA	0	0	87.586072717	1	0	0	1	0	0	0	1	0	0.0065	-0.0053	0.014	-0.0307	-0.0081	0.0034	-0.0028	0.0132	-0.0004	0.0104	0	0	0	0
7735	58	0	0	NA	0	0	NA	0	0	103.02184071	0	1	0	1	0	0	0	1	0	0.0097	0.0089	0.0037	0.0047	0.0102	0.0013	0.001	0.0077	0.0011	0.002	0	0	0	0
7761	58	30	1	2	0	1	NA	0	2	56.735532348	0	0	1	0	0	0	1	1	0	-0.0192	0.0039	0.0023	0.0012	0.0031	0.0025	-0.0019	0.0091	0.0019	0.0094	0	0	0	1
7762	45	22.5	0	2	0	0	NA	2	1	52.094796638	0	1	0	0	0	0	1	0	1	0.0096	0.0087	0.0027	0.0049	0.0071	0.0004	-0.0042	0.0139	-0.0069	0.0025	0	0	0	0
7767	74	56	0	0	0	0	NA	0	0	90.399984999	0	1	0	0	1	0	0	1	1	0.0095	0.0093	0.0031	0.0043	0.0131	-0.0026	0.0025	0.0102	-0.0018	0.0002	0	0	0	0
7770	66	85	0	3	1	1	1	1	1	32.820345588	0	1	0	0	0	0	0	1	1	0.0091	0.0087	0.0029	0.0054	0.0026	-0.0033	0.0006	0.0051	-0.0054	0.0009	0	0	0	1
7771	72	30	0	2	0	1	1	0	2	62.364253334	0	1	0	0	0	0	1	0	1	0.0092	0.0093	0.0046	0.0037	0.0036	-0.0035	0.0031	0.0113	-0.0041	0.0026	0	0	1	0
7775	65	30	0	1	0	0	NA	0	0	74.795114704	0	1	0	0	0	1	0	1	1	0.0095	0.0089	0.0044	0.0044	0.0142	-0.0014	0.0006	0.0017	-0.0035	0.0013	0	0	0	0
7777	61	36.4	0	0	0	0	NA	0	1	90.714580805	0	1	0	0	1	0	0	0	1	0.0085	0.0084	0.0001	0.0042	-0.0217	0.003	-0.0032	0.0002	0.0129	0.0214	1	0	1	0
7779	66	60	0	2	0	0	1	1	0	57.65961957	1	1	0	0	0	0	1	1	1	0.009	0.0089	0.0041	0.0039	0.0066	-0.0014	0.002	0.0082	-0.0088	-0.0011	1	0	0	1
7783	80	81	0	1	0	0	NA	0	0	78.998106729	0	1	0	0	0	1	0	1	1	0.007	0.0075	-0.0004	0.0039	-0.0602	0.0025	-0.001	-0.0109	0.0399	0.0647	0	0	0	0
7786	67	26.5	0	2	0	0	NA	NA	0	59.913055036	0	1	0	0	0	0	1	0	1	-0.0056	0.005	0.0046	-0.0016	-0.0226	0.0037	0.0047	0.0047	-0.0008	0.0042	0	0	0	0
7787	47	30	1	1	NA	0	NA	2	0	79.123899345	0	1	0	0	0	1	0	1	0	0.0096	0.0095	0.004	0.0047	0.0096	0.0028	-0.002	0.0083	-0.0077	-0.005	0	0	0	0
7788	66	30	0	2	0	0	NA	0	0	38.876960577	0	1	0	0	0	0	1	1	1	0.0093	0.009	0.0021	0.0038	0.0048	-0.0006	-0.0027	0.0054	-0.0038	0.0037	0	0	0	0
7790	45	32	1	0	0	0	NA	NA	NA	89.245149859	0	1	0	0	1	0	0	0	0	0.0096	0.0094	0.0026	0.0054	0.0071	0.0008	-0.0015	0.0105	-0.0058	0.0043	0	0	1	0
7792	74	25	0	4	1	0	1	2	0	26.175198451	1	1	0	0	0	0	0	1	1	0.0094	0.0088	0.0038	0.004	0.0108	-0.002	-0.0038	0.01	-0.0075	-0.0006	0	0	1	0
7796	79	30	0	0	0	0	NA	0	1	83.772085672	0	0	0	0	1	0	0	1	1	0.0037	-0.0378	0.0127	0.0155	0.0017	0.0202	-0.0031	0.0124	0.0057	0.0137	0	0	0	0
7798	55	42	1	0	0	0	NA	NA	0	103.32133154	0	1	0	0	1	0	0	1	0	0.0092	0.0087	0.0033	0.0036	0.0038	0.0007	0.0031	0.0011	-0.0025	0.0028	0	0	0	0
7803	61	84	0	3	0	0	NA	1	0	30.962670028	1	1	0	0	0	0	0	1	1	0.0095	0.0091	0.0038	0.004	0.0117	-0.0002	-0.0024	0.0108	-0.0084	-0.0021	0	0	0	0
7809	72	95	0	0	0	1	NA	0	0	68.677766399	0	1	0	0	1	0	0	1	1	0.0094	0.0087	0.003	0.0055	0.0058	0.0012	-0.0002	0.0075	-0.0013	0.0045	0	0	1	0
7811	73	82.5	1	1	0	0	NA	0	0	102.44339977	0	1	0	0	0	1	0	1	0	0.0061	-0.0058	0.0145	-0.0331	-0.006	-0.0019	-0.0001	0.0132	-0.0046	0.0123	0	0	0	0
7812	73	55	1	3	0	1	3	0	0	25.903719613	1	1	0	0	0	0	0	1	0	0.0093	0.0087	0.0041	0.0023	0.0064	-0.0005	-0.0045	0.0088	-0.0043	-0.002	0	0	0	0
7815	63	40	0	2	1	0	NA	0	0	53.568784552	1	1	0	0	0	0	1	0	1	0.0098	0.0089	0.005	0.0039	0.0108	-0.0021	-0.0021	0.0141	-0.0058	0.0023	0	0	0	0
7818	60	40	1	1	0	0	1	0	0	65.527862109	0	0	1	0	0	1	0	0	0	-0.0235	0.0039	0.0023	0.0001	0.0025	0.0018	-0.0045	0.0141	0.0108	0.0154	0	0	0	1
7819	51	49.5	1	0	0	1	NA	0	0	103.49450463	1	0	1	0	1	0	0	0	0	-0.0233	0.0039	0.0004	0.001	0.0006	0.0011	0.0018	0.0116	0.0047	0.0144	0	0	0	0
7824	74	50	0	3	1	0	NA	0	0	30.376018482	1	1	0	0	0	0	0	1	1	0.0097	0.0093	0.0041	0.0046	0.0079	0.0007	0.0029	0.0063	-0.0069	0.0001	0	0	0	0
7827	58	40	1	3	0	1	1	0	1	30.911442842	0	1	0	0	0	0	0	0	0	0.0094	0.0093	0.0048	0.0043	0.0046	0.0022	0.0028	0.0092	-0.009	-0.0033	0	0	0	0
7836	68	24	1	0	1	1	NA	0	0	91.082530278	0	1	0	0	1	0	0	1	0	0.0092	0.0083	0.0043	0.0031	0.0043	-0.0039	-0.003	0.0057	-0.0093	0.0076	0	0	0	0
7838	73	30	1	3	1	0	NA	1	0	34.37178996	1	1	0	0	0	0	0	1	0	-0.001	0.007	0.001	0.0017	-0.017	0.0033	0.0014	0.0042	0.0062	0.0078	0	0	0	2
7854	69	90	0	3	NA	0	NA	0	0	36.267289812	1	1	0	0	0	0	0	1	1	0.0082	0.0059	0.0024	0.0028	-0.0068	0.0024	-0.0012	-0.0257	0.0321	0.0444	0	0	0	1
7856	73	35	0	0	0	1	NA	NA	0	91.866950756	0	1	0	0	1	0	0	1	1	0.0098	0.0091	0.0044	0.0033	0.0025	-0.0015	-0.0027	0.0061	-0.0067	0.0045	0	0	0	0
7864	66	48	0	1	1	0	NA	0	0	73.794570132	0	0	1	0	0	1	0	0	1	-0.0244	0.0039	0.0023	0.001	0.0057	-0.0044	-0.0113	0.0159	0.0086	0.0102	0	0	0	2
7865	49	0	0	NA	0	0	NA	0	0	93.017733731	0	1	0	1	0	0	0	1	0	0.0093	0.009	0.0035	0.0038	0.007	0.0003	-0.0001	0.0093	-0.0092	-0.0025	0	0	0	0
7868	65	40	0	2	1	0	NA	1	0	61.00198088	0	1	0	0	0	0	1	0	1	0.0092	0.009	0.0027	0.0042	0.0028	-0.0007	-0.0034	0.0034	-0.0002	-0.0005	0	0	0	1
7875	63	40	0	2	0	0	NA	0	1	52.291777741	0	1	0	0	0	0	1	1	1	0.0095	0.0087	0.0023	0.0042	0.0046	-0.0027	0.0006	0.0019	0.0063	0.0078	1	0	0	1
7883	72	37.5	0	2	0	0	NA	0	0	72.6661865	0	1	0	0	0	0	1	1	1	-0.0093	0.0056	0.0014	0.0025	0.0049	-0.0013	-0.0057	0.0099	0.0071	0.0094	0	1	0	0
7886	77	60	1	3	1	1	NA	0	0	29.219406183	1	1	0	0	0	0	0	0	0	0.0096	0.0089	0.0023	0.0046	0.0053	0.001	-0.0002	0.0112	-0.0067	-0.0052	0	0	0	0
7887	70	49.5	0	3	0	0	NA	0	0	28.910305224	1	1	0	0	0	0	0	1	1	0.0092	0.0091	0.002	0.0044	-0.0135	-0.0025	0.0012	-0.0019	-0.0011	0.0002	0	0	1	0
7889	65	43	0	3	0	0	NA	1	2	28.554196772	1	1	0	0	0	0	0	0	1	0.0094	0.0087	0.004	0.0034	0.0077	-0.0011	0.0002	0.0051	-0.0046	0.0069	0	0	1	0
7890	60	34.5	0	0	0	0	NA	0	0	95.893881324	0	1	0	0	1	0	0	0	1	0.0094	0.0091	0.0025	0.0048	-0.001	0.0006	-0.0038	0.004	-0.0023	0.0086	0	0	0	0
7893	73	25	1	2	0	1	NA	0	0	67.448957997	0	1	0	0	0	0	1	0	0	0.0093	0.0087	0.0034	0.0036	0.0103	-0.0024	-0.0022	0.0112	-0.0104	-0.0003	0	0	0	0
7894	65	60	0	2	0	0	NA	0	0	72.704372559	0	1	0	0	0	0	1	0	1	0.0097	0.0094	0.003	0.0038	0.0074	0.0005	0.0066	0.0104	-0.0056	0.0071	0	0	0	1
7895	69	44	0	3	0	0	NA	0	0	31.408909601	1	1	0	0	0	0	0	0	1	0.0095	0.0094	0.0038	0.0045	0.006	0.0017	-0.0009	0.0075	-0.002	-0.0008	0	1	0	0
7902	55	86	1	0	0	0	NA	NA	0	114.35650605	0	1	0	0	1	0	0	1	0	0.0094	0.0094	0.0033	0.0038	0.0065	-0.0022	-0.005	0.0089	-0.0033	0.0014	0	0	0	0
7905	47	0	0	NA	0	0	NA	NA	0	111.65459069	0	1	0	1	0	0	0	0	0	0.0095	0.0086	0.0042	0.0048	0.0093	-0.0037	0.0007	0.003	-0.0027	0.0033	0	0	0	0
7909	64	47	1	1	0	NA	NA	0	1	79.18040127	1	0	1	0	0	1	0	0	0	-0.0229	0.0045	0.0019	0.0027	0.0009	0.0008	-0.0096	0.0171	0.0046	0.0084	0	0	0	2
7911	45	64	1	3	0	1	NA	2	2	29.294825621	1	1	0	0	0	0	0	0	0	0.009	0.009	0.0029	0.004	0.0075	0.0004	0.0024	0.0056	-0.007	-0.0036	0	0	1	0
7912	56	60	1	0	0	0	NA	NA	0	82.932383964	0	0	1	0	1	0	0	1	0	-0.0149	0.0045	0.0028	0.002	0.0064	0.0024	-0.0031	0.0149	0.0103	0.0138	0	0	0	1
7915	40	0	0	NA	0	0	NA	0	0	120.71345376	0	0	1	1	0	0	0	0	0	-0.0101	0.0036	0.004	-0.0029	-0.0091	-0.0029	-0.0041	0.0085	0.0062	0.009	0	0	0	0
7917	70	52	0	2	1	1	2	1	0	55.573254559	1	1	0	0	0	0	1	0	1	0.0094	0.0089	0.0033	0.0054	0.0106	-0.0034	-0.0024	0.0054	-0.0054	0.0057	0	0	0	0
7919	70	46	0	0	0	0	NA	0	0	92.748451507	0	1	0	0	1	0	0	1	1	0.0093	0.009	0.0039	0.0039	0.0156	0.0019	-0.0023	0.005	-0.0036	0.0089	0	0	1	0
7922	66	30	0	3	0	0	NA	0	0	35.906691129	1	0	0	0	0	0	0	1	1	0.0062	-0.0026	0.0113	-0.0268	-0.0059	0.0023	-0.0006	0.0078	-0.002	0.011	0	0	0	0
7923	66	78.75	0	2	1	0	NA	0	0	53.032437626	1	1	0	0	0	0	1	1	1	0.0094	0.0086	0.0035	0.0041	0.0041	0.0009	-0.0009	0.004	-0.0052	0.0081	1	0	0	0
7933	47	46	1	0	0	0	NA	0	0	107.18358495	0	0	1	0	1	0	0	1	0	-0.0251	0.0032	0.0019	0.0001	0.0001	-0.0012	0.0027	0.0113	0.0057	0.015	0	0	0	1
7936	75	23	0	2	1	0	NA	1	3	73.176104786	0	0	1	0	0	0	1	0	1	-0.0243	0.0031	0.0018	0.0017	-0.002	0.0032	-0.002	0.0107	0.0042	0.0108	0	0	0	0
7939	63	80	1	1	0	1	NA	0	0	88.298683719	0	1	0	0	0	1	0	1	0	0.0097	0.0089	0.0035	0.0047	0.003	-0.002	-0.0045	0.0112	-0.0053	0.0004	0	0	0	0
7944	64	30	0	2	1	0	NA	0	0	63.890732592	0	0	0	0	0	0	1	1	1	0.0066	-0.003	0.0118	-0.0271	-0.0142	0.0064	-0.0037	0.0029	0.0049	0.007	0	0	0	0
7945	55	21	0	0	0	0	NA	0	0	109.6488677	0	1	0	0	1	0	0	0	1	0.009	0.0089	0.0023	0.0041	0.0102	0	-0.0001	0.001	-0.0034	0.0015	0	1	0	1
7947	47	35	1	0	0	1	NA	0	0	126.60525869	0	0	1	0	1	0	0	0	0	-0.0132	0.0039	0.0012	-0.0002	0.0016	-0.0003	-0.0036	0.0127	0.0073	0.011	0	0	0	0
7949	55	40	0	1	0	0	NA	NA	0	70.84893167	0	1	0	0	0	1	0	1	1	0.0092	0.0087	0.0033	0.0041	0.0055	0.0001	-0.0001	0.0124	-0.004	0.0012	0	0	0	0
7952	78	50	0	0	0	0	NA	0	0	88.499963755	0	1	0	0	1	0	0	1	1	0.0097	0.0094	0.0026	0.0039	0.0085	0.0019	-0.0041	0.006	-0.0084	-0.0016	0	0	0	0
7953	68	51	1	2	0	1	NA	0	0	51.937489345	0	1	0	0	0	0	1	0	0	0.0095	0.0088	0.0034	0.0029	0.0045	0.0008	-0.0029	0.0075	-0.0077	0.0015	0	0	1	0
7958	66	36	0	0	0	0	NA	0	0	89.099523368	0	1	0	0	1	0	0	1	1	0.0094	0.0088	0.004	0.0026	0.0132	-0.0034	-0.0001	0.0021	-0.003	0.0102	0	0	0	0
7961	77	25	0	2	0	0	NA	0	0	38.173962949	0	1	0	0	0	0	1	1	1	0.0096	0.0092	0.0036	0.0035	0.0096	0.0002	0.0012	0.0096	-0.0124	-0.006	0	0	2	0
7965	45	21	1	0	0	1	NA	0	0	83.454024986	0	0	1	0	1	0	0	1	0	-0.0192	0.0044	0.0006	0.002	-0.0012	0.0014	0.0038	0.0123	0.0052	0.0127	1	0	0	1
7966	66	45	0	0	0	0	NA	0	0	99.088346174	0	1	0	0	1	0	0	1	1	0.0101	0.009	0.0021	0.0029	0.0175	0	-0.0009	-0.0045	0.0026	0.0116	0	0	0	0
7974	51	35	0	2	1	1	NA	0	0	58.888156821	0	0	1	0	0	0	1	0	1	-0.0189	0.0046	0.0023	0.001	0.0041	0.0002	-0.0076	0.0087	0.0031	0.0118	0	1	0	0
7981	69	63	0	1	0	NA	NA	0	0	100.34502192	0	1	0	0	0	1	0	1	1	0.0094	0.009	0.0042	0.0043	0.0121	0.0026	-0.002	0.0076	-0.006	0.0022	0	0	0	0
7982	66	57	0	1	0	0	NA	0	0	103.50954119	0	1	0	0	0	1	0	1	1	0.0097	0.0088	0.0035	0.004	0.02	-0.0002	-0.0026	0.0035	-0.0001	0.0081	0	0	1	1
7984	80	25	0	3	0	0	NA	0	0	40.26183283	1	1	0	0	0	0	0	0	1	0.0096	0.0093	0.0039	0.0042	0.0085	0	-0.0026	0.0125	-0.0107	-0.0007	0	0	0	0
7986	65	40	0	0	0	0	NA	0	0	100.25936471	0	1	0	0	1	0	0	1	1	0.0096	0.0091	0.0034	0.0053	0.0063	-0.0024	-0.0013	0.0121	0.0019	0.004	0	0	0	0
7994	71	80	0	1	0	0	NA	0	0	74.525628123	1	1	0	0	0	1	0	1	1	0.0094	0.0093	0.0034	0.0047	0.0082	0.0006	-0.0028	0.0035	-0.0006	0.0055	0	0	1	0
7996	72	50	0	2	1	1	NA	0	0	60.342501878	0	1	0	0	0	0	1	1	1	0.0094	0.009	0.0039	0.0058	0.007	-0.0013	-0.0009	0.0093	-0.0018	0.0008	0	0	0	0
8001	80	60	0	0	0	0	NA	0	0	100.68085673	0	1	0	0	1	0	0	1	1	0.0094	0.0089	0.0049	0.0034	0.0063	-0.0011	-0.003	0.0092	0.0013	-0.0033	0	0	0	1
8005	63	0	0	NA	0	0	NA	0	0	85.66183492	0	1	0	1	0	0	0	0	0	0.0092	0.0093	0.003	0.0041	0.0068	-0.0016	-0.003	0.0083	-0.0085	0.0024	1	0	1	0
8006	71	0	0	NA	0	0	NA	0	0	100.17439497	0	1	0	1	0	0	0	1	0	0.0095	0.0084	0.003	0.0024	0.0118	-0.0001	-0.0004	-0.0011	0.0061	0.0062	0	0	0	0
8011	72	60	0	3	0	0	NA	0	0	39.472114316	1	1	0	0	0	0	0	1	1	0.0094	0.0091	0.0042	0.004	0.0081	-0.0039	0.0042	0.0013	-0.009	-0.0015	0	0	0	0
8020	79	60	0	0	0	0	1	0	0	96.603188597	0	1	0	0	1	0	0	1	1	0.0069	0.0071	-0.0029	0.0044	-0.0631	0.0061	0.0003	-0.0083	0.0375	0.0596	1	0	0	0
8025	72	20.5	1	0	NA	1	NA	0	0	90.810292735	0	1	0	0	1	0	0	1	0	0.0072	0.0083	-0.0019	0.0038	-0.0415	0.0005	-0.0003	-0.0032	0.0077	0.0125	0	0	0	0
8031	45	45	1	0	0	0	NA	0	0	98.372718089	0	0	1	0	1	0	0	0	0	-0.0258	0.0033	0.0019	0.0011	0.0068	-0.0018	-0.0086	0.0137	0.0097	0.0133	0	0	0	0
8032	78	60	0	2	0	0	NA	0	0	76.003641529	0	1	0	0	0	0	1	0	1	0.007	0.0077	-0.0003	0.0036	-0.0562	0.0044	-0.0041	-0.0018	0.0384	0.0516	0	0	0	1
8039	57	40	0	2	1	1	NA	1	2	43.145837025	0	1	0	0	0	0	1	1	1	0.0095	0.0089	0.0017	0.0035	-0.0009	-0.0014	0.0032	0.0031	-0.0062	0.0026	0	0	0	0
8043	55	24	0	0	0	0	NA	0	0	92.643279074	1	1	0	0	1	0	0	0	1	0.0089	0.0087	0.0031	0.0043	-0.0016	0.0015	-0.0008	-0.0005	0.0027	0.0112	0	0	0	0
8047	59	45	1	0	0	1	NA	0	0	81.299243492	0	0	1	0	1	0	0	0	0	-0.0252	0.0033	0.0012	0.0001	0.0048	0.0027	-0.0072	0.0049	0.0029	0.0085	0	0	0	0
8054	56	35	1	0	1	NA	NA	0	1	86.833891429	0	0	1	0	1	0	0	0	0	-0.023	0.0046	0.0013	0.0006	0.003	0.0014	0.0045	0.016	0.0092	0.0085	0	0	0	0
8065	55	0	0	NA	0	0	NA	0	0	96.260360661000007	0	1	0	1	0	0	0	0	0	0.0018	-0.005	0.014	-0.0369	-0.0048	-0.0012	-0.0012	0.0114	0.0041	0.0012	0	0	0	1
8066	72	45	0	1	0	0	NA	0	0	70.52496611	0	1	0	0	0	1	0	1	1	0.0099	0.0086	0.0039	0.0038	0.0152	-0.002	-0.0055	0.003	-0.0015	0.0006	0	0	0	0
8070	59	30	1	4	NA	NA	NA	3	2	22.064835353	1	1	0	0	0	0	0	0	0	0.0059	-0.0006	0.0092	-0.0223	-0.0151	0.0005	-0.003	0.0063	0.0072	0.0047	0	0	0	0
8071	62	50	1	2	0	1	NA	0	0	57.325846169	0	1	0	0	0	0	1	0	0	0.0094	0.0087	0.0031	0.0031	0.0037	0.0008	-0.0011	0.0052	-0.0057	0.0026	1	0	0	0
8075	73	60	0	3	0	0	1	0	0	39.322081358	0	1	0	0	0	0	0	1	1	0.0094	0.0089	0.0041	0.0032	0.005	-0.0002	-0.0031	0.0071	0.0011	0.0123	0	0	0	0
8077	71	30	0	0	0	0	NA	0	0	82.711367886	0	1	0	0	1	0	0	0	1	0.0096	0.0085	0.0046	0.0039	0.0078	-0.0011	0.0001	0.0128	-0.0007	0.0014	0	0	0	0
8078	77	66	0	0	0	0	NA	0	0	93.979143612	0	1	0	0	1	0	0	1	1	0.0047	0.0044	0.0062	-0.0086	-0.0225	0.0023	0.0054	0.0024	-0.0072	-0.016	0	0	0	0
8081	58	40	1	0	0	1	NA	NA	0	102.92747127	0	1	0	0	1	0	0	1	0	0.0094	0.0086	0.0034	0.0025	0.0093	0.0001	-0.0006	-0.0043	0.0039	0.013	0	0	1	0
8083	61	45	1	0	0	NA	NA	0	0	85.383266539	0	1	0	0	1	0	0	1	0	0.0097	0.0088	0.0039	0.0039	0.0054	0.0016	-0.0023	0.0007	0.0009	0.0021	0	0	0	0
8086	70	0	0	NA	0	1	NA	0	0	106.82748351	0	1	0	1	0	0	0	0	0	0.0092	0.0088	0.0037	0.0062	0.004	0.0015	-0.0022	0.0089	-0.0079	-0.0046	0	0	0	0
8096	63	63	1	2	NA	1	NA	0	0	62.914290817	0	1	0	0	0	0	1	1	0	0.0093	0.0083	0.0041	0.0037	0.0051	-0.0047	-0.0018	0.0076	-0.0008	0.005	0	0	1	0
8098	55	22.5	0	1	1	0	NA	0	0	76.161899575	0	1	0	0	0	1	0	1	1	0.0075	-0.0038	0.0052	0.0006	-0.0072	-0.0066	-0.0017	0.0001	0.0005	0.0149	0	0	0	0
8104	60	40	0	2	NA	1	NA	0	2	54.435709309	1	1	0	0	0	0	1	1	1	0.0096	0.009	0.0045	0.0041	0.0071	-0.0015	-0.0057	0.008	-0.005	-0.0061	0	0	0	1
8110	45	0	0	NA	0	0	NA	0	0	101.28839264	0	1	0	1	0	0	0	0	0	0.0097	0.0087	0.0042	0.0055	0.0173	-0.0026	-0.0001	0.0058	-0.0044	0.0061	0	0	0	0
8118	79	102	0	3	0	1	NA	0	0	33.727480547	1	0	1	0	0	0	0	1	1	-0.006	0.0065	0.002	0.0038	0.0048	0.0005	0.003	0.0157	0.0049	0.0027	0	1	0	1
8121	40	0	0	NA	0	0	NA	0	0	105.73083437	0	1	0	1	0	0	0	0	0	0.0095	0.0091	0.0037	0.0039	0.0044	-0.002	-0.0012	0.0092	-0.0038	-0.0004	1	0	1	0
8126	56	35	1	4	1	0	4	3	1	20.071580105	1	1	0	0	0	0	0	0	0	0.0093	0.0086	0.0026	0.0034	0.0031	-0.0006	-0.0023	0.0015	0.0027	0.0009	1	0	0	0
8128	56	32	0	0	0	1	NA	0	0	87.359817307	0	0	1	0	1	0	0	0	1	-0.0145	0.0049	0.0023	0.0013	0.0067	-0.0015	-0.0108	0.0113	0.0098	0.0081	0	1	0	1
8129	66	50	0	1	0	0	NA	0	0	82.308530219	0	1	0	0	0	1	0	1	1	0.0094	0.0089	0.0038	0.004	0.0077	-0.0003	-0.0018	0.0052	-0.0077	0.0076	0	0	0	0
8132	52	31	1	2	1	1	NA	NA	0	50.330708188	1	1	0	0	0	0	1	0	0	0.0092	0.0097	0.0045	0.0058	0.0018	0.0015	-0.0033	0.0098	-0.0058	0.0029	0	0	1	0
8138	67	49	0	3	1	1	NA	0	0	38.575068371	1	0	1	0	0	0	0	1	1	-0.0188	0.0038	0.0018	0.0004	0.0044	-0.0046	-0.0051	0.017	0.0153	0.0079	0	0	0	2
8139	62	43	1	0	0	0	NA	0	0	84.809974067	0	1	0	0	1	0	0	1	0	0.0095	0.0091	0.0033	0.0036	0.0052	0.0002	-0.0014	0.0045	-0.0063	-0.0009	0	0	0	0
8141	70	50	0	3	0	1	NA	0	0	35.063460233	0	1	0	0	0	0	0	1	1	0.0096	0.009	0.0033	0.004	0.0133	-0.001	-0.0019	0.0063	-0.0085	0.0012	0	0	0	0
8143	70	50	1	2	0	1	NA	1	0	49.105512386	1	1	0	0	0	0	1	0	0	0.0073	-0.0019	0.0096	-0.0221	-0.0217	0.004	0.0044	0.0059	0.0079	0.0088	0	0	0	0
8144	61	40	0	4	0	0	NA	0	0	19.6358084	1	1	0	0	0	0	0	1	1	0.0095	0.0098	0.0042	0.0028	0.004	0.0044	-0.004	0.0095	-0.0064	-0.0122	0	0	0	0
8148	65	75	0	0	0	0	NA	0	0	81.674159233	0	1	0	0	1	0	0	0	1	0.0096	0.0086	0.0044	0.0048	0.0085	-0.0005	0.0012	0.0081	-0.0114	0	0	0	0	0
8149	80	140	1	3	0	NA	NA	N	0	36.971798768	0	1	0	0	0	0	0	1	0	-0.0028	0.0012	0.0069	-0.0149	-0.0142	-0.0023	0.0027	0.0054	0.001	-0.0075	0	0	0	0
8154	73	28.5	1	0	0	NA	NA	0	0	92.300478652	0	1	0	0	1	0	0	1	0	0.0092	0.009	0.003	0.0043	0.0069	0.0013	-0.0023	-0.0025	0.0032	0.0089	0	0	0	0
8157	56	52.5	1	2	0	1	NA	0	0	50.246782465	1	1	0	0	0	0	1	1	0	0.0096	0.0094	0.0037	0.0028	0.0091	-0.0019	-0.0011	0.0028	-0.0038	-0.0023	1	0	0	1
8162	71	50	0	0	0	0	NA	N	0	102.77740554	0	1	0	0	1	0	0	1	1	0.0094	0.0086	0.0039	0.0036	0.0143	0.001	-0.0014	-0.0029	0.0003	0.0075	0	0	0	0
8170	76	50	0	1	0	0	NA	0	0	74.655189709	1	1	0	0	0	1	0	1	1	0.0098	0.0088	0.0049	0.0034	0.0064	-0.0017	-0.0009	0.009	-0.0065	-0.0018	0	1	0	0
8174	42	23	NA	0	0	1	NA	0	0	104.80528149	NA	1	0	0	1	0	0	1	0	0.0096	0.0087	0.0043	0.0031	0.0077	-0.0018	0.0009	0.005	-0.007	0.0006	0	1	0	0
8186	72	35	0	1	0	1	NA	N	0	70.628861745	0	1	0	0	0	1	0	1	1	0.0093	0.0093	0.0042	0.0042	0.0064	0.0004	-0.0012	0.0094	-0.0023	-0.0033	0	0	1	0
8199	72	104	0	2	0	0	NA	0	0	41.799325429	1	1	0	0	0	0	1	1	1	0.0087	0.0085	0.0002	0.0058	-0.0193	0.0005	0.0007	0.0028	0.0005	0.0023	0	0	0	0
8200	73	34	0	1	1	0	NA	0	1	74.656500358	0	1	0	0	0	1	0	1	1	0.0095	0.0092	0.0035	0.004	0.0086	-0.0017	-0.0036	0.007	-0.0081	-0.0023	0	0	0	0
8224	71	60	0	0	1	0	NA	0	0	92.588470252	0	1	0	0	1	0	0	1	1	0.0096	0.009	0.0033	0.0043	0.009	-0.004	-0.0039	0.0085	-0.0017	0.0045	0	0	0	0
8228	65	42	1	4	0	1	1	N	0	16.238680701	1	1	0	0	0	0	0	1	0	0.0092	0.0094	0.0043	0.0056	0.0041	0.0005	0.0017	0.0067	-0.0066	-0.0009	0	0	0	0
8231	72	37	0	0	1	1	NA	0	2	101.8027036	0	0	0	0	1	0	0	0	1	0.0096	0.0086	0.0023	0.0045	0.0071	0.0001	-0.0044	0.0136	-0.0099	-0.002	0	0	0	2
8232	71	32	0	3	1	0	NA	0	4	29.98645308	0	1	0	0	0	0	0	1	1	0.009	0.0087	0.0009	0.0037	-0.0218	0.0012	-0.0009	0.0033	-0.0004	0.0096	0	0	2	0
8241	63	90	0	0	0	0	NA	0	0	84.189897951	0	1	0	0	1	0	0	0	1	0.0096	0.0094	0.0037	0.0037	0.0059	-0.0044	-0.003	0.0119	-0.0048	-0.0072	0	0	0	1
8242	70	57	0	3	0	1	NA	0	4	27.335061533	0	0	1	0	0	0	0	1	1	-0.024	0.0043	0.0012	-0.0005	0.0005	-0.0013	-0.0092	0.0138	0.0153	0.009	0	2	0	0
8243	67	92	0	4	0	0	2	0	1	19.248975306	1	1	0	0	0	0	0	1	1	0.0094	0.009	0.0051	0.0028	0.0055	0.0008	0.0005	0.0109	-0.0074	-0.0011	0	0	0	0
8251	77	50	1	3	1	1	NA	1	0	33.055690434	1	1	0	0	0	0	0	0	0	0.0096	0.0086	0.0021	0.003	0.0061	0.0021	0.004	-0.0054	0.0122	0.0146	0	1	1	0
8255	74	25	0	3	1	1	1	0	0	40.902244736	0	1	0	0	0	0	0	1	1	0.0098	0.0089	0.0042	0.0049	0	-0.0007	0.0028	0.0038	-0.0023	-0.0003	0	0	0	0
8260	57	44	1	2	NA	1	2	0	0	52.335226453	0	0	1	0	0	0	1	0	0	-0.0253	0.0034	0.0011	0.0022	0.0058	0.0003	-0.0106	0.0192	0.0148	0.0099	0	0	0	1
8263	40	27	1	0	0	1	NA	NA	0	78.22591191	0	1	0	0	1	0	0	1	0	0	0.0043	0.0046	-0.0046	-0.0221	0.0002	0.0025	-0.0002	-0.0017	-0.0112	0	0	0	0
8269	65	44	1	1	0	1	NA	0	0	103.45366863	0	1	0	0	0	1	0	1	0	0.0096	0.009	0.0035	0.0044	0.003	-0.0038	-0.0016	0.0099	-0.0045	-0.0022	1	0	0	1
8271	70	60	NA	2	NA	1	NA	0	0	50.363620116	NA	1	0	0	0	0	1	0	0	0.0095	0.0087	0.0042	0.0054	0.0075	-0.003	-0.0006	0.0023	-0.0022	0	0	0	0	0
8273	72	40	0	2	0	0	NA	0	0	65.124364269	1	1	0	0	0	0	1	0	1	0.0098	0.0092	0.0032	0.0041	0.0093	-0.0031	-0.004	0.0092	-0.0025	0.0008	0	0	0	0
8277	76	33.75	0	2	0	0	NA	0	0	44.863596167	1	1	0	0	0	0	1	0	1	0.0096	0.009	0.0041	0.0048	0.0005	0.0013	-0.0011	0.0108	-0.0057	-0.002	0	0	1	0
8278	73	40	0	0	0	1	NA	0	0	81.813034112	0	1	0	0	1	0	0	0	1	0.0091	0.0089	0.0037	0.0028	-0.0051	-0.0005	-0.0019	0.0071	-0.0036	0.0013	0	1	0	0
8286	72	93	1	4	1	0	NA	0	1	25.026622559	1	1	0	0	0	0	0	1	0	0.0098	0.0083	0.0046	0.0043	0.0127	-0.0008	-0.0032	0.0165	-0.0115	0.0023	0	0	0	0
8287	67	80	0	2	0	1	NA	0	0	59.763304346	1	0	1	0	0	0	1	1	1	-0.0251	0.0029	0.0011	0.0003	0.0022	-0.0035	-0.006	0.0132	0.0091	0.0088	0	0	0	0
8288	69	40	0	3	0	1	NA	NA	3	30.625355073	0	1	0	0	0	0	0	1	1	0.0092	0.009	0.0048	0.0042	0.0068	0.0015	-0.0018	0.0103	-0.0076	0.007	0	0	0	1
8289	72	29	0	0	0	0	NA	0	0	121.3912779	1	1	0	0	1	0	0	0	1	0.0098	0.0087	0.0046	0.0036	0.0018	0.0001	-0.0036	0.009	-0.0073	-0.0043	0	0	0	0
8293	44	21	1	0	0	NA	NA	0	0	82.234875047	0	1	0	0	1	0	0	0	0	0.0096	0.0091	0.0044	0.0032	0.0087	-0.0011	0.0003	0.0149	0.0014	0.0011	0	0	0	0
8303	66	33	0	0	0	0	NA	1	0	107.13528153	0	1	0	0	1	0	0	0	1	0.0094	0.0089	0.0039	0.0045	0.01	0.0007	0.0011	0.0038	-0.0049	0.0057	0	0	0	0
8306	76	30	0	0	0	0	NA	0	0	100.60489582	0	1	0	0	1	0	0	0	1	0.0093	0.0091	0.005	0.0051	0.008	0.0032	0.0008	0.0095	-0.0057	-0.0047	0	0	0	0
8312	66	25	0	0	0	0	NA	0	0	75.667261322	0	1	0	0	1	0	0	1	1	0.0094	0.0087	0.0032	0.0045	0.0105	-0.0004	-0.0016	0.0111	-0.004	0.0019	0	0	0	0
8314	48	0	0	NA	0	0	NA	0	0	102.62727838	0	1	0	1	0	0	0	0	0	0.009	0.0085	0.0023	0.0056	-0.0078	0.0016	-0.0013	0.0012	-0.0015	0.002	0	0	0	0
8316	67	44.4	0	0	0	0	NA	0	0	95.947216268	0	1	0	0	1	0	0	1	1	0.0096	0.0091	0.0046	0.0034	0.0095	0.0002	-0.0005	0.0082	-0.0079	-0.0063	0	0	0	1
8318	69	30	0	0	0	0	NA	0	0	106.95533531	0	1	0	0	1	0	0	0	1	0.0098	0.0092	0.0035	0.0039	0.0104	-0.0022	0.0012	0.0116	-0.0082	0.0008	0	0	1	0
8324	55	25	1	2	0	0	NA	0	0	39.203487416	0	0	1	0	0	0	1	1	0	-0.0236	0.0034	0.0018	0.0003	0.0043	0.0009	-0.011	0.014	0.0107	0.0125	0	1	0	1
8329	66	30	0	0	0	0	NA	0	1	78.362192658	0	1	0	0	1	0	0	0	1	0.0092	0.0089	0.0036	0.0046	0.0033	-0.0007	-0.0006	0.0086	-0.0096	-0.0016	0	0	0	0
8342	64	84	1	0	0	1	1	0	0	71.160695797	0	1	0	0	1	0	0	1	0	0.0093	0.0088	0.0032	0.0024	0.0079	-0.0019	-0.0001	0.006	-0.0105	0.0039	0	0	0	0
8343	63	50	1	0	0	1	NA	0	0	64.134648166	0	1	0	0	1	0	0	1	0	0.009	0.0086	0.0037	0.0031	0.0122	-0.0038	-0.003	0.0089	-0.0099	-0.0012	0	0	1	1
8351	67	48	1	0	0	1	NA	0	0	76.750462615	0	1	0	0	1	0	0	0	0	0.0094	0.0079	0.0048	0.0028	0.0155	0.0044	-0.0029	-0.011	0.0049	-0.0017	0	0	0	0
8359	49	39	1	0	0	1	NA	0	0	82.316561863	0	0	0	0	1	0	0	1	0	-0.0203	0.0039	0.0016	0.0013	-0.0001	0.0002	-0.006	0.0192	0.0072	0.005	0	0	0	0
8368	54	36	1	2	0	1	NA	4	4	50.020660552	0	1	0	0	0	0	1	0	0	0.0097	0.0085	0.0045	0.0045	0.0096	-0.0028	-0.0033	0.0108	-0.0066	0.0006	0	0	0	1
8371	53	80	1	0	NA	1	1	0	0	76.275151698	0	0	0	0	1	0	0	1	0	-0.0193	0.0037	0.0017	0.0017	0.0021	-0.0005	0.0023	0.0181	0.0009	0.0142	0	1	0	0
8372	70	27	0	1	0	0	NA	0	0	71.83103698	0	1	0	0	0	1	0	1	1	0.0089	0.0085	0.0034	0.0027	0.0051	0.0014	0.0033	-0.0077	0.0076	0.0111	0	0	0	0
8375	65	40	0	2	1	1	NA	0	1	57.783505773	1	1	0	0	0	0	1	1	1	0.0095	0.009	0.0035	0.0025	0.004	-0.0015	0.0021	0.0122	-0.0089	0.0075	0	0	0	0
8382	64	42.5	0	1	0	0	NA	1	0	81.926528022	1	1	0	0	0	1	0	1	1	0.0096	0.0089	0.0041	0.004	0.0048	0.0015	0.0016	0.005	-0.0052	-0.0041	0	0	0	0
8388	62	0	0	NA	0	0	NA	0	0	93.987016609	0	0	1	1	0	0	0	1	0	-0.0238	0.0033	0.0015	0.0022	0.005	-0.0025	-0.003	0.0161	0.0127	0.0074	0	0	0	0
8390	67	60	0	3	0	0	NA	1	0	31.275940357	0	1	0	0	0	0	0	1	1	0.0096	0.0089	0.0027	0.0041	0.0039	-0.0015	-0.0037	0.0091	0.0018	-0.0028	0	0	0	0
8392	49	25	1	0	0	0	NA	0	0	73.740267078	0	0	1	0	1	0	0	0	0	-0.0267	0.0035	0.0009	0.0034	0.0005	0.0013	-0.0009	0.0151	0.012	0.0127	0	0	0	1
8396	74	41.25	1	2	0	1	NA	0	0	59.547737347	1	1	0	0	0	0	1	0	0	0.0094	0.0094	0.0049	0.0033	0.0068	-0.0008	-0.0026	0.011	-0.0125	-0.0028	0	0	0	0
8402	62	75	1	2	0	0	NA	0	0	74.826585891	1	0	1	0	0	0	1	1	0	-0.021	0.003	0.0019	0.0017	0.0013	0.0025	-0.0138	0.0126	0.0072	0.0014	0	0	0	1
8404	54	94	1	1	0	1	NA	0	0	84.592207648	0	1	0	0	0	1	0	1	0	0.0096	0.0086	0.0039	0.0036	0.0061	-0.0011	-0.0013	0.0095	-0.0015	-0.0018	0	0	0	0
8408	63	24	0	3	0	0	NA	1	0	38.332185594	1	1	0	0	0	0	0	0	1	0.0094	0.0085	0.0026	0.0036	0.0117	0.0024	-0.0043	-0.0005	0.0061	0.0044	1	0	1	0
8410	73	40	1	2	0	1	1	0	0	43.582607298	0	1	0	0	0	0	1	0	0	0.0095	0.009	0.0034	0.0034	0.0043	-0.0009	0.0008	0.0073	-0.0068	0.0033	0	0	0	0
8418	52	40	1	0	1	1	NA	0	2	85.33202655	0	1	0	0	1	0	0	1	0	0.0094	0.0086	0.0033	0.0056	0.003	0.0005	0.0006	0.0066	-0.0084	0.0031	0	0	0	0
8420	62	57	0	0	0	0	NA	0	0	85.337053956	1	0	1	0	1	0	0	0	1	-0.0226	0.0037	0.0022	0.0007	0.0051	-0.0002	-0.006	0.0152	0.0147	0.0119	0	0	0	0
8424	63	0	0	NA	0	0	NA	0	0	99.370109462	0	1	0	1	0	0	0	1	0	0.0092	0.0095	0.0031	0.004	0.0048	-0.0017	-0.0005	0.0066	-0.007	0.004	0	0	0	0
8434	69	50	1	2	0	1	NA	0	0	46.662252877	1	0	1	0	0	0	1	1	0	-0.0261	0.0032	0.0019	0.0008	0.0013	0.0017	-0.0097	0.0137	0.0146	0.0172	0	0	0	1
8435	56	30	1	0	0	0	NA	0	0	78.718573162	0	1	0	0	1	0	0	1	0	0.0091	0.0089	0.0039	0.0054	0.0094	-0.0013	-0.0035	-0.002	0.0042	0.0082	0	0	0	0
8438	60	57	0	1	0	0	NA	0	0	113.86440713	0	1	0	0	0	1	0	1	1	0.0093	0.0092	0.0049	0.0053	0.0059	0.0009	0.0057	0.0067	-0.0042	0.002	1	0	1	1
8442	67	30	0	0	0	0	NA	0	0	83.560138019	0	1	0	0	1	0	0	0	1	0.0094	0.008	0.0019	0.004	0.009	0.0004	-0.0032	-0.0076	0.0092	0.0121	0	0	0	0
8445	76	25	0	0	0	0	NA	0	0	66.977944926	0	1	0	0	1	0	0	1	1	0.0093	0.0089	0.0028	0.0038	0.0098	-0.0014	0.0002	0.0091	-0.0079	-0.0028	0	0	0	0
8450	58	34.5	0	3	0	1	1	4	3	25.077952242	0	1	0	0	0	0	0	1	1	0.0099	0.0091	0.0022	0.0044	0.0093	-0.0059	-0.0018	0.0064	-0.005	0.0027	0	0	0	0
8453	56	45	1	2	1	0	NA	0	0	46.508163196	0	0	1	0	0	0	1	0	0	-0.0267	0.0026	0.0011	0.0009	-0.0002	-0.0027	-0.0006	0.006	0.0005	0.0219	0	1	0	0
8460	69	0	0	NA	0	0	NA	0	0	85.252534719	0	1	0	1	0	0	0	0	0	0.0095	0.0088	0.003	0.0042	0.0111	-0.002	-0.0045	0.0086	-0.001	0.0048	0	0	0	0
8467	76	87.5	0	2	1	0	NA	0	0	65.363965476	1	1	0	0	0	0	1	0	1	0.0099	0.0093	0.0039	0.0057	0.0094	-0.0024	-0.0026	0.008	0.0001	-0.0038	0	0	0	0
8468	52	33	1	3	1	1	1	6	3	38.795372082	1	0	1	0	0	0	0	0	0	-0.0227	0.0032	0.0004	-0.0001	0.0003	-0.0013	-0.0022	0.0167	0.0079	0.0135	0	0	0	0
8480	58	22	1	0	0	0	NA	0	0	97.758984458	1	0	1	0	1	0	0	0	0	-0.0235	0.0036	0.0005	0.0017	0.002	0.0007	-0.0104	0.0167	0.0066	0.0088	0	0	0	0
8483	74	60	1	0	0	1	NA	0	0	81.629420592	0	1	0	0	1	0	0	1	0	0.0094	0.0088	0.0041	0.005	0.0089	-0.0027	0	0.0039	-0.0062	0.0054	0	0	0	0
8486	69	80	0	1	0	NA	NA	0	0	70.945882611	1	1	0	0	0	1	0	0	1	0.0093	0.0085	0.0048	0.0026	0.0128	-0.0013	-0.0053	0.0032	-0.0095	0.0042	0	0	0	0
8490	67	30	1	3	0	1	1	4	1	34.695193925	1	1	0	0	0	0	0	1	0	0.0098	0.0089	0.0036	0.0031	0.0105	-0.0036	0.0006	0.0004	-0.0013	0.0065	0	0	0	0
8495	50	0	0	NA	0	0	NA	0	0	108.29898762	0	1	0	1	0	0	0	1	0	0.0091	0.0086	0.0051	0.0022	0.0103	-0.0031	-0.0004	0.0063	-0.0077	0.0014	0	0	0	1
8505	53	42	0	2	0	0	NA	0	1	51.007881633	0	1	0	0	0	0	1	1	1	0.009	0.0091	0.003	0.0043	0.0076	-0.0026	0.0023	0.0079	-0.0063	-0.0049	0	0	0	1
8513	77	64	0	2	0	1	NA	0	1	47.600877379	1	1	0	0	0	0	1	0	1	0.0098	0.0091	0.0027	0.0048	0.0075	-0.0008	0.005	0.0032	0.0034	0.0114	0	0	1	0
8516	71	40	0	3	0	0	NA	1	2	35.288767738	1	1	0	0	0	0	0	0	1	0.0095	0.0088	0.0038	0.0034	0.0029	-0.0014	-0.0062	0.0033	-0.0003	-0.0066	0	0	0	0
8520	73	41	0	2	0	1	2	1	0	51.721344426	1	1	0	0	0	0	1	0	1	0.0083	0.0086	-0.0006	0.0039	-0.0332	0.004	0.0016	-0.0016	0.003	0.0065	0	0	0	0
8524	70	50	0	2	0	1	NA	0	0	53.936892141	1	1	0	0	0	0	1	0	1	0.0095	0.009	0.0037	0.0043	0.0045	-0.0017	-0.0033	0.0078	-0.0035	-0.003	0	0	1	1
8527	66	67.5	0	2	0	0	NA	0	0	70.722809246	0	1	0	0	0	0	1	1	1	0.0094	0.0093	0.0028	0.0039	0.0039	-0.0041	-0.0003	0.0098	-0.0025	0.0071	0	0	0	0
8531	59	60	0	3	0	0	NA	2	0	25.436617455	1	1	0	0	0	0	0	1	1	0.0099	0.009	0.0032	0.0036	0.0076	0	-0.0031	0.0144	-0.004	0.0011	1	0	0	0
8547	73	80	0	2	0	0	NA	1	2	61.495619072	1	0	1	0	0	0	1	0	1	-0.0234	0.004	0.0005	0.0015	0.0043	0.0008	0.001	0.0135	0.0118	0.0125	0	0	0	0
8554	75	25	0	0	0	NA	NA	0	0	87.78300462	0	1	0	0	1	0	0	0	1	0.0089	0.0088	0.005	0.0036	0.0024	-0.0018	-0.0041	0.007	-0.0003	-0.0026	0	0	0	0
8558	43	30	1	0	0	0	NA	N	0	85.773467556	0	1	0	0	1	0	0	0	0	0.0098	0.0093	0.0042	0.004	0.0079	-0.001	-0.0041	0.0045	-0.015	0.0044	0	0	1	0
8576	56	34	1	1	1	1	NA	0	0	70.286482369	0	1	0	0	0	1	0	0	0	0.0088	0.0085	0.0026	0.0032	0.0003	-0.0023	-0.0017	-0.0014	0.0021	0.0109	0	0	0	0
8577	70	54	0	4	1	1	NA	0	0	15.688728106	1	1	0	0	0	0	0	1	1	0.01	0.0092	0.004	0.0057	0.0096	-0.0038	-0.0034	0.0096	-0.0054	-0.0007	0	0	0	1
8583	51	0	0	NA	0	0	NA	0	0	100.66163788	0	1	0	1	0	0	0	0	0	0.0093	0.0088	0.0034	0.0055	0.009	0.0048	0.0032	0.0013	-0.0053	0.0031	0	0	0	0
8584	59	94	1	3	0	1	3	2	5	28.031903053	0	1	0	0	0	0	0	1	0	-0.025	0.0036	0.0012	0.0012	0.0042	-0.0021	-0.0053	0.0126	0.0086	0.0106	0	0	0	1
8587	45	46.5	1	0	0	1	NA	1	0	87.520466956	0	1	0	0	1	0	0	0	0	0.0088	0.0083	0.0022	0.0036	-0.0064	-0.0039	0.0012	-0.0109	0.0134	0.0142	0	0	0	0
8588	72	30	0	2	0	0	NA	0	0	76.173705033	0	1	0	0	0	0	1	1	1	0.0091	0.0088	0.003	0.0044	0.0012	0.0021	-0.0015	0.0031	-0.0009	0.0007	0	0	0	0
8592	65	43	0	1	0	0	NA	0	0	86.290594662	1	1	0	0	0	1	0	1	1	0.0096	0.0092	0.0047	0.0047	0.0095	0.0003	0.001	0.0062	-0.0038	-0.0049	0	0	0	0
8593	67	60	0	3	0	0	4	1	1	29.148094254	1	1	0	0	0	0	0	1	1	0.0098	0.0093	0.0037	0.0035	0.0131	-0.0009	-0.0006	0.0145	-0.0148	-0.0095	0	0	0	0
8596	75	66	0	1	0	1	NA	0	0	79.420341533	0	1	0	0	0	1	0	1	1	0.0092	0.0087	0.0031	0.0036	0.0113	0.0023	0.0044	-0.0114	0.0097	0.0186	0	0	0	0
8597	71	80	0	0	0	0	NA	0	1	84.909275577	0	1	0	0	1	0	0	1	1	0.0098	0.009	0.0025	0.0052	0.0027	0.0015	0.0028	-0.0011	0.0095	0.0107	0	0	0	0
8602	70	75	0	2	0	1	1	1	0	46.543694888	1	1	0	0	0	0	1	1	1	0.0095	0.0091	0.0035	0.0045	0.0058	0.0003	-0.0002	0.0087	-0.0079	-0.0052	0	0	0	1
8610	64	67.5	0	2	1	0	NA	0	0	49.085115336	1	1	0	0	0	0	1	0	1	0.0093	0.008	0.003	0.0036	0.0095	0.0017	-0.0014	-0.0061	0.0123	0.0146	0	0	1	0
8615	71	25	0	0	0	0	NA	0	0	102.10916583	0	1	0	0	1	0	0	0	1	0.0078	0.008	-0.0018	0.0033	-0.0453	-0.0011	-0.0042	-0.0019	0.006	0.0147	0	0	0	0
8616	74	47	0	1	0	1	NA	N	0	90.996296597	1	1	0	0	0	1	0	0	1	0.0097	0.0093	0.003	0.0042	0.0089	-0.002	0.0016	0.0086	-0.0055	0.0053	0	0	0	0
8619	64	80	0	2	0	0	NA	0	0	45.315934417	1	1	0	0	0	0	1	0	1	0.009	0.0088	0.0027	0.004	0.005	-0.0027	-0.004	0.0094	-0.0139	-0.0007	0	0	0	0
8621	61	30	0	0	NA	0	NA	0	0	107.90028067	0	1	0	0	1	0	0	0	1	0.0074	0.0077	-0.0019	0.0043	-0.0556	0.0044	-0.0014	-0.0103	0.0394	0.0622	0	0	0	0
8628	65	73.5	1	0	0	0	NA	0	0	101.37528235	0	0	0	0	1	0	0	0	0	-0.0161	0.005	0.0012	0.0021	0.0038	-0.0009	-0.0072	0.0117	0.0103	0.0119	0	1	0	1
8632	69	80	0	1	0	0	NA	0	0	72.339752571	1	1	0	0	0	1	0	1	1	0.0091	0.0082	0.0031	0.0042	0.0071	-0.0007	-0.003	0.0107	-0.0107	0.0016	0	0	0	0
8633	67	73.5	1	0	0	1	NA	0	0	76.884144662	0	1	0	0	1	0	0	1	0	0.0091	0.0088	0.0037	0.0038	0.0043	0.0006	0.0032	0.0038	-0.0003	0.0041	0	0	0	0
8634	54	105	1	0	0	0	NA	3	0	93.670225196	1	0	1	0	1	0	0	0	0	-0.0215	0.0042	0.0015	0.0016	0.0062	0	-0.0037	0.0115	0.0073	0.0072	0	0	0	0
8644	68	60	0	3	1	0	NA	0	0	35.976996262	1	1	0	0	0	0	0	0	1	0.0093	0.0089	0.0035	0.0045	0.0056	-0.0023	-0.0007	0.0103	-0.0086	-0.0035	0	0	0	0
8645	50	21	1	0	0	1	NA	0	1	101.48626859	0	1	0	0	1	0	0	0	0	0.0094	0.0089	0.0036	0.0038	0.0083	-0.0023	0.0043	0.0047	-0.0025	0.0053	0	0	0	1
8648	42	24	1	2	NA	1	NA	0	0	57.02133013	1	0	1	0	0	0	1	1	0	-0.0203	0.0036	0.0028	0.0004	0.0006	-0.0005	-0.0103	0.015	0.0153	0.0073	0	0	0	1
8655	56	0	0	NA	0	0	NA	0	0	104.64935847	0	1	0	1	0	0	0	0	0	0.01	0.0086	0.0037	0.0037	0.0069	0.0004	0.0016	0.0114	-0.009	-0.0042	0	0	1	0
8658	59	0	0	NA	0	0	NA	0	0	99.822848542	0	1	0	1	0	0	0	1	0	0.0049	0.0081	0.0035	0.003	0.0023	0.0007	-0.007	0.0095	-0.0068	0.0014	0	0	0	0
8667	67	36	0	0	0	0	NA	0	0	108.62495004	0	1	0	0	1	0	0	1	1	0.0094	0.0079	0.0022	0.0029	0.0149	0.0018	0.0013	-0.0111	0.009	0.0145	0	0	0	0
8672	79	40	0	2	0	1	NA	0	2	53.601800497	0	1	0	0	0	0	1	1	1	0.0091	0.0088	0.0038	0.0034	0.0031	0.0014	-0.0012	0.0117	-0.0042	-0.0009	0	0	0	0
8673	59	80	0	1	0	1	NA	0	1	48.472480525	0	1	0	0	0	1	0	0	1	0.0096	0.0084	0.0031	0.0041	0.0075	0.0016	0.0019	0.0069	-0.0106	0.0019	0	0	0	0
8675	77	58	0	1	0	0	NA	0	0	79.151834357	1	1	0	0	0	1	0	1	1	0.005	0.0028	0.0068	-0.0129	-0.0204	-0.0025	-0.0015	-0.0081	0.0015	-0.014	0	0	0	1
8676	62	40	0	0	0	0	2	0	1	67.255492669	0	0	1	0	1	0	0	0	1	-0.0273	0.0032	0.002	-0.0003	-0.001	0.0006	-0.0054	0.0155	0.0172	0.007	0	0	0	0
8679	65	40	0	4	NA	0	2	2	1	18.952527318	1	0	1	0	0	0	0	1	1	-0.027	0.0033	0.0025	0.0017	0.0004	-0.0014	-0.0128	0.0147	0.0089	0.0084	0	0	0	1
8683	51	38	1	3	1	1	1	0	4	42.875141269	1	0	1	0	0	0	0	0	0	-0.0189	0.0042	0.0017	0.001	0.0038	-0.0036	-0.0091	0.0178	0.0129	0.0036	0	0	0	0
8687	51	40	1	0	0	1	NA	NA	0	94.681218453	0	1	0	0	1	0	0	1	0	0.0091	0.0071	0.0052	0.0016	0.0063	-0.001	-0.0001	0.002	-0.0021	-0.0017	0	0	0	0
8690	64	37.5	1	0	0	NA	NA	0	0	124.26589786	0	0	1	0	1	0	0	1	0	-0.0046	0.0021	-0.0097	-0.0012	0.0044	-0.0042	0.0008	0.011	-0.0031	0.0101	0	0	0	0
8700	69	45	0	4	0	0	NA	0	2	19.014553063	1	1	0	0	0	0	0	1	1	0.0096	0.0096	0.0035	0.0044	0.0089	-0.0027	0.0005	0.0127	-0.0075	-0.0004	0	0	0	1
8708	54	35	1	1	1	0	NA	1	2	77.538493273	0	1	0	0	0	1	0	1	0	0.0093	0.0091	0.0042	0.0036	0.0091	0.0014	-0.0025	0.014	-0.0084	0.0042	1	1	0	0
8710	52	30	1	2	1	1	NA	0	0	61.167621113	1	1	0	0	0	0	1	1	0	0.0094	0.0086	0.0036	0.004	0.0083	-0.0002	0.0029	-0.001	0	0.0096	0	0	1	0
8718	48	30	1	0	0	0	NA	0	0	129.05773432	0	0	1	0	1	0	0	1	0	-0.02	0.0037	0.0022	0.0024	0.0057	-0.0045	-0.012	0.011	0.0142	0.001	0	0	0	1
8719	70	67.5	0	0	0	0	NA	0	0	104.25793934	1	1	0	0	1	0	0	0	1	0.0095	0.009	0.0036	0.0059	0.0051	-0.0014	-0.001	0.0056	-0.0034	-0.0056	0	0	0	0
8721	57	84	1	2	0	1	NA	0	0	38.998035616	0	1	0	0	0	0	1	0	0	0.0094	0.0087	0.0027	0.0037	0.0066	-0.0009	-0.0009	-0.0068	0.0111	0.0149	0	0	0	0
8728	49	49.5	1	2	0	1	NA	1	2	52.713554529	0	0	0	0	0	0	1	0	0	0.0102	0.0086	0.0042	0.0045	0.0087	0.0009	-0.001	0.0091	-0.0058	-0.0041	0	0	0	1
8733	69	62	0	2	0	1	NA	0	2	69.459913359	1	1	0	0	0	0	1	0	1	0.0088	0.0086	0.0043	0.0039	0.0053	0.0014	-0.0004	-0.0025	0.0018	0.0025	0	0	0	0
8736	66	40	0	2	0	0	NA	1	0	58.841811166	1	1	0	0	0	0	1	1	1	0.0076	0.0075	-0.0016	0.0044	-0.0543	-0.0003	-0.0027	-0.0049	0.0303	0.0603	0	0	0	0
8737	60	54	0	2	0	1	NA	0	0	66.087435549	1	1	0	0	0	0	1	1	1	0.0051	-0.0066	0.0152	-0.0369	-0.0049	0.0015	-0.0048	0.0111	-0.0027	0.0166	0	0	0	0
8745	71	49.5	0	0	0	0	NA	0	0	86.357272478	0	1	0	0	1	0	0	0	1	0.0095	0.0093	0.0034	0.0035	0.0136	0.0004	-0.0002	0.0031	-0.007	-0.0003	0	0	0	0
8756	62	50	0	4	1	1	NA	2	0	29.110149729	1	1	0	0	0	0	0	0	1	0.0095	0.0089	0.0038	0.0034	0	0.0014	-0.0036	0.0086	-0.007	-0.0007	0	0	0	0
8763	64	34	0	2	0	1	NA	0	0	48.596048642	1	0	1	0	0	0	1	0	1	-0.0162	0.0045	0.0021	0.0019	0.0031	-0.0006	-0.0033	0.0107	0.0019	0.0079	0	0	0	0
8765	66	73.5	1	0	0	1	NA	0	1	86.000132104	0	0	1	0	1	0	0	1	0	-0.0231	0.0028	0.0022	-0.0001	0.0035	-0.0016	-0.0105	0.0198	0.0148	0.0002	0	0	0	1
8769	61	41	0	3	1	0	NA	0	2	24.556495666	1	1	0	0	0	0	0	0	1	0.0089	0.0067	0.0045	0.0017	0	0.0007	-0.0022	0.0054	-0.0033	0.0027	0	0	1	0
8774	69	35	0	1	1	1	NA	0	0	78.224704907	0	1	0	0	0	1	0	1	1	0.0074	0.0069	-0.0006	0.0038	-0.054	0.0003	-0.003	-0.004	0.0334	0.0572	0	0	0	0
8779	63	0	0	NA	0	0	NA	0	0	89.693335792	0	1	0	1	0	0	0	0	0	0.0098	0.0091	0.0037	0.0046	0.0063	0.0002	-0.0008	0.0095	-0.0002	0.0003	0	0	0	1
8781	70	160	0	1	0	0	NA	0	0	73.698918537	0	1	0	0	0	1	0	1	1	0.0073	0.0072	-0.0019	0.004	-0.0648	0.0064	-0.0106	-0.0096	0.0355	0.0618	0	0	0	0
8783	57	40	0	2	0	1	NA	0	0	70.127480415	0	1	0	0	0	0	1	1	1	0.0094	0.0085	0.0022	0.0046	0.0049	-0.0004	-0.0005	0.0055	0.0064	0.013	0	0	0	0
8785	64	82.5	1	3	0	1	NA	0	0	29.892797186	0	1	0	0	0	0	0	1	0	0.0093	0.0089	0.0038	0.0055	0.0055	-0.0016	-0.001	0.0106	-0.0073	0.0013	0	0	0	0
8792	65	52.5	0	2	1	1	NA	0	0	51.08659356	0	1	0	0	0	0	1	1	1	0.0093	0.0087	0.0044	0.0024	-0.0037	0.0054	0.0006	0.0119	-0.0084	-0.0038	0	0	1	0
8793	71	20	0	1	0	0	NA	2	0	77.734988152	0	1	0	0	0	1	0	0	1	0.0095	0.0089	0.0038	0.0046	0.013	-0.005	-0.0004	0.0097	-0.0032	0.0092	0	0	0	0
8794	78	65	0	3	1	1	NA	0	2	31.40360396	1	1	0	0	0	0	0	1	1	0.0095	0.0083	0.0037	0.0033	0.0091	-0.0021	-0.0004	0.0067	-0.0069	-0.0019	0	0	0	0
8795	78	52.5	0	2	0	0	1	0	0	44.965545923	1	1	0	0	0	0	1	1	1	0.0094	0.009	0.0041	0.0047	0.0054	0.0004	-0.0009	0.0111	-0.0067	0.0012	0	0	0	0
8796	66	100	0	2	0	1	NA	0	0	67.797898802	0	1	0	0	0	0	1	1	1	0.0094	0.0089	0.0033	0.0038	0.0058	-0.0015	-0.0016	0.0088	-0.0039	-0.0017	0	0	0	0
8803	61	72	1	0	NA	1	1	2	6	53.39869473	0	0	0	0	1	0	0	0	0	0.0095	0.0092	0.0032	0.0054	0.0004	-0.0006	0.0045	0.0068	-0.0071	0.0024	0	0	0	0
8806	74	100	0	0	0	0	NA	0	0	105.00624511	0	1	0	0	1	0	0	0	1	0.0099	0.0092	0.0027	0.0033	0.0027	0	-0.0034	0.0038	-0.0078	-0.0037	0	0	0	0
8820	51	76	1	0	NA	1	NA	0	0	99.412037822	0	0	1	0	1	0	0	1	0	0.001	0.0022	0.0091	-0.0127	-0.018	0.0021	0.0079	0.0005	0.0031	-0.0216	0	0	0	0
8826	72	30	1	2	0	1	NA	0	0	50.096923869	1	1	0	0	0	0	1	1	0	0.0097	0.0087	0.003	0.0039	0.0139	0.0004	-0.003	-0.0013	0.0038	0.0117	0	0	0	1
8828	75	30	0	1	1	0	NA	0	0	79.28966627	1	1	0	0	0	1	0	0	1	0.0073	0.0083	-0.0009	0.0038	-0.041	0.0003	-0.0011	-0.0022	0.0115	0.0164	0	0	0	0
8842	54	0	0	NA	0	0	NA	0	0	107.7224033	0	1	0	1	0	0	0	0	0	0.0092	0.0091	0.0027	0.0041	0.0033	-0.0002	0.0001	0.0095	-0.0033	0.0026	0	0	0	0
8845	55	25	0	3	1	0	NA	2	1	25.016782278	1	1	0	0	0	0	0	0	1	0.0096	0.0092	0.0039	0.0049	0.0046	-0.0021	-0.0025	0.0095	-0.005	0.001	0	0	1	0
8847	73	108	1	2	NA	1	NA	0	0	67.306610234	0	1	0	0	0	0	1	1	0	0.0096	0.0093	0.0023	0.0044	0.0005	-0.0006	0.0029	0.0025	0.0007	0.0016	0	0	0	0
8849	66	72	0	2	NA	0	NA	0	0	63.597299112	1	1	0	0	0	0	1	0	1	0.0095	0.0085	0.0045	0.0043	0.0093	-0.0026	-0.002	0.0105	-0.0066	0.0031	0	0	1	0
8853	62	52	1	0	0	0	NA	1	0	59.606019595	0	1	0	0	1	0	0	0	0	0.0097	0.0089	0.004	0.0056	0.0083	0.0016	-0.0024	0.0064	-0.0058	-0.0038	0	0	0	0
8854	72	60	0	4	0	1	NA	3	0	20.593538173	1	1	0	0	0	0	0	0	1	0.0097	0.0093	0.0039	0.0042	0.0055	-0.0034	-0.0037	0.0154	-0.0119	0.0049	0	0	1	0
8855	51	36	1	3	1	1	NA	NA	1	38.254036401	1	0	0	0	0	0	0	0	0	0.0093	0.0098	0.0039	0.0052	0.009	0.0017	-0.0035	0.0093	-0.0097	-0.0029	0	0	0	1
8857	71	50	1	1	0	1	NA	0	0	102.74393951	0	1	0	0	0	1	0	1	0	0.0093	0.0086	0.0031	0.0028	0.0029	-0.0031	-0.001	0.0046	-0.0013	0.0099	0	0	0	0
8862	48	30	1	0	NA	0	NA	0	0	85.285213973	0	1	0	0	1	0	0	0	0	0.0094	0.008	0.005	0.0043	0.0037	0.0013	0.0013	0.0019	0.0009	0.0034	0	0	0	0
8863	79	20	NA	3	NA	0	NA	0	2	43.451296524	NA	1	0	0	0	0	0	0	0	0.0095	0.0091	0.0034	0.0039	0.0107	-0.0016	-0.0027	0.0116	-0.0153	-0.0034	0	0	0	0
8867	75	75	0	2	1	1	NA	0	0	53.686297497	1	1	0	0	0	0	1	1	1	0.0095	0.0086	0.0031	0.0044	0.0086	-0.0039	-0.0011	0.0049	-0.0029	0.0071	0	0	1	0
8873	61	80	1	0	0	1	NA	0	0	81.996343229	0	1	0	0	1	0	0	0	0	0.0095	0.0085	0.0042	0.0039	0.0074	-0.0018	-0.0006	0.0088	-0.0059	0.0059	0	0	0	0
8876	62	45	0	3	0	0	NA	0	0	35.495120993	1	1	0	0	0	0	0	0	1	0.0093	0.0087	0.0051	0.0042	0.0103	-0.0028	-0.0003	0.0026	0.0022	0.0061	0	0	1	0
8878	56	44	1	3	0	0	1	0	0	33.733525499	1	1	0	0	0	0	0	1	0	0.0094	0.0092	0.0047	0.0054	0.0056	-0.001	-0.0014	0.0071	-0.0078	0.0038	0	0	1	1
8882	62	60	1	4	0	NA	2	2	0	16.456286563	1	1	0	0	0	0	0	1	0	0.0094	0.0087	0.0025	0.0038	0.0022	-0.0007	-0.0024	-0.0049	0.0105	0.0172	0	0	0	0
8905	70	45	0	3	1	0	1	0	1	31.592617682	1	1	0	0	0	0	0	0	1	0.0092	0.0093	0.004	0.0042	0.0058	0	0.0001	0.0077	-0.011	0.0002	0	0	0	0
8912	68	40	0	3	1	0	2	1	0	31.363097991	1	1	0	0	0	0	0	0	1	0.0098	0.0084	0.0029	0.0033	0.0098	-0.0054	0.0002	0.0082	-0.008	-0.0026	0	0	0	1
8913	65	50	1	1	0	1	NA	NA	0	84.117512233	0	1	0	0	0	1	0	1	0	0.0027	0.0024	0.0079	-0.0117	-0.0256	0.0012	0.0038	-0.002	-0.0041	-0.0191	0	0	0	0
8914	79	60	0	2	0	0	NA	0	1	46.809782922	1	1	0	0	0	0	1	1	1	0.0093	0.0086	0.0021	0.0041	0.0123	-0.0004	0.0017	0.0106	-0.0078	0.0027	0	0	0	0
8924	43	46	1	0	0	0	NA	0	0	108.82417207	0	0	1	0	1	0	0	0	0	-0.0144	0.0046	0.0032	-0.0004	-0.0027	-0.0007	-0.0034	0.0113	-0.0016	0.0063	0	0	0	1
8929	65	78	1	2	0	0	NA	0	0	71.955329287	0	1	0	0	0	0	1	1	0	0.0094	0.0084	0.0029	0.0037	0.0164	-0.0023	-0.0006	-0.0012	-0.0007	0.0069	0	0	0	0
8935	65	48	1	3	1	1	NA	N	0	38.256209367	1	1	0	0	0	0	0	0	0	0.0093	0.0089	0.0042	0.005	0.0079	0.0006	-0.0009	0.0068	0	0.0015	0	0	2	2
8937	50	34	1	2	0	1	NA	0	0	70.088843684	1	0	1	0	0	0	1	1	0	-0.0245	0.0033	0.0027	0.0003	0.0036	0.0001	-0.0053	0.0095	0.0006	0.0099	0	0	0	1
8940	57	44	1	2	1	1	NA	NA	1	47.667608962	1	1	0	0	0	0	1	1	0	0.0092	0.009	0.0043	0.0066	0.0098	0	-0.0031	0.0084	-0.0055	-0.0004	0	0	0	0
8942	72	78	0	3	0	0	NA	0	0	32.378153394	1	1	0	0	0	0	0	1	1	0.008	0.0089	0.001	0.0044	-0.0181	-0.0009	0.0012	-0.0007	0.0071	0.0083	0	1	1	0
8949	42	0	0	NA	0	0	NA	0	0	98.046850091	0	1	0	1	0	0	0	0	0	0.0089	0.0091	0.0034	0.0037	0.0008	0.0032	0.0052	0.0045	-0.0037	0.0018	0	0	0	0
8957	68	56	0	2	0	0	NA	0	0	53.68352971	1	1	0	0	0	0	1	0	1	0.0096	0.0088	0.0032	0.0042	0.0022	0	-0.0008	0.0026	-0.007	-0.0036	0	0	0	0
8965	72	27	0	0	0	0	NA	N	0	75.061939127	0	1	0	0	1	0	0	0	1	0.0095	0.0096	0.0041	0.0044	0.0047	-0.0001	-0.0009	0.0118	-0.0045	0.001	0	0	1	0
8969	78	60	1	2	1	1	NA	2	0	68.195401502	0	1	0	0	0	0	1	1	0	-0.006	0.006	0.0039	0.001	0.0078	-0.0009	-0.0035	0.0136	-0.0041	0.0009	0	0	0	0
8974	43	25	1	0	0	0	NA	0	0	95.263467627	0	1	0	0	1	0	0	1	0	0.0088	0.0085	0.0024	0.004	-0.0067	-0.0014	-0.0006	0.0087	-0.0043	0.0099	0	0	0	0
8975	73	38.25	1	2	0	0	NA	0	0	58.87037296	0	0	1	0	0	0	1	0	0	-0.0238	0.0034	0.0007	0.0013	0.0057	0.0011	-0.0112	0.0203	0.0169	-0.0004	0	1	0	1
8976	71	30	0	3	0	1	NA	1	1	42.331872509	1	1	0	0	0	0	0	1	1	0.0095	0.0091	0.0041	0.0033	0.0056	-0.0017	0.0043	0.0044	0.004	0.003	0	0	0	1
8977	72	25	0	1	0	0	NA	0	0	87.50016467	0	1	0	0	0	1	0	1	1	0.0095	0.009	0.0021	0.0034	0.0078	0.0006	0.0021	0.0101	-0.0106	0.0018	0	0	0	1
8985	60	45	1	3	1	0	7	0	2	41.348464597	1	0	1	0	0	0	0	1	0	-0.0181	0.0046	0.0021	0.0018	0.0015	0.0017	-0.0127	0.0112	0.0049	0.0059	0	1	0	0
8988	79	90	0	2	0	1	NA	0	0	37.893421951	1	1	0	0	0	0	1	1	1	0.0097	0.0088	0.0038	0.0038	0.008	-0.0025	-0.0019	0.0128	-0.0072	-0.0075	0	0	0	0
8993	67	50	1	1	0	0	NA	0	0	72.539127613	0	1	0	0	0	1	0	1	0	0.0088	0.009	0.0034	0.0045	0.0026	0.0002	-0.0006	0.0098	-0.007	-0.0031	0	0	0	2
8999	63	45	1	1	1	1	1	0	0	86.628600505	0	1	0	0	0	1	0	1	0	0.0094	0.0093	0.0029	0.0035	0.0054	-0.0038	-0.0014	0.0084	-0.0047	0.0005	0	0	0	0
9004	54	50	1	2	0	1	1	0	0	64.926632555	0	1	0	0	0	0	1	1	0	0.0097	0.0094	0.0028	0.0037	0.0066	-0.0004	0.003	0.0051	-0.0107	-0.0049	0	0	0	1
9010	77	66	1	2	0	1	NA	0	0	44.244831897	0	1	0	0	0	0	1	1	0	0.0097	0.009	0.0045	0.0039	0.0122	0.0029	0.0007	0.0035	-0.0059	0.0053	0	0	1	0
9015	54	42	1	2	0	1	NA	0	0	66.599163367	1	0	1	0	0	0	1	0	0	-0.0237	0.0034	0.0014	0.0015	0.0014	-0.0017	-0.0018	0.0178	0.0133	0.0062	0	0	0	0
9016	71	63	1	1	0	1	NA	0	0	78.24238532	0	1	0	0	0	1	0	1	0	0.0078	0.003	0.0088	-0.011	-0.004	0.0016	0.0031	0.0044	-0.0033	0.0047	0	0	0	0
9027	70	40	1	0	0	0	NA	0	0	98.483665478	0	1	0	0	1	0	0	1	0	0.0075	0.0072	-0.0018	0.0046	-0.0564	0.0029	-0.0049	-0.0038	0.0312	0.0599	0	0	0	0
9031	66	0	0	NA	0	0	NA	0	0	79.139103775	0	1	0	1	0	0	0	1	0	0.0093	0.0081	0.0037	0.0029	0.0068	0.0013	0.0025	0.0098	-0.0062	0.0002	0	0	1	0
9035	50	33	0	4	0	0	NA	0	1	26.951107341	1	1	0	0	0	0	0	1	1	0.0097	0.0088	0.002	0.0037	0.0036	-0.0011	-0.0025	0.0008	-0.0013	0.0077	0	0	0	0
9037	50	68	0	0	1	1	NA	0	3	106.26736152	0	0	1	0	1	0	0	0	1	-0.0266	0.0027	0.0015	0.0011	0.0008	-0.0008	-0.008	0.0151	0.0176	0.0079	0	0	0	1
9048	64	50	0	2	0	1	NA	0	0	47.777437052	0	1	0	0	0	0	1	1	1	0.0093	0.0095	0.0044	0.0034	0.0111	0.0009	-0.0034	0.0088	-0.0077	0.0068	0	0	0	1
9051	76	48	0	0	0	1	3	0	1	56.801321639	0	0	1	0	1	0	0	0	1	-0.0152	0.0049	0.0019	0.0018	0.005	-0.0054	-0.0023	0.01	0.014	0.0078	0	0	0	0
9057	72	95	0	0	0	0	1	0	1	79.381482151	0	1	0	0	1	0	0	1	1	0.0092	0.0087	0.0027	0.0048	0.0039	-0.0017	0.0013	0.0073	-0.0053	-0.0004	0	0	0	0
9058	71	45	1	2	0	1	NA	0	0	59.958066009	1	1	0	0	0	0	1	0	0	0.0094	0.0084	0.003	0.0026	0.0029	-0.0003	0.0022	0.0085	-0.0028	0.0049	0	0	1	0
9059	65	40	1	3	0	0	NA	NA	0	39.383117599	1	1	0	0	0	0	0	1	0	0.0086	0.0087	0.0001	0.0044	-0.0286	0.0012	-0.0002	0.0029	0.0109	0.0285	0	0	2	1
9061	55	30	0	4	0	1	NA	2	1	21.763630617	1	1	0	0	0	0	0	1	1	-0.0136	0.0051	0.0022	0.0024	0.0065	0.0007	-0.0065	0.0104	0.0181	0.0091	0	0	0	0
9073	56	94	1	2	1	NA	NA	0	0	57.032226111	1	0	1	0	0	0	1	0	0	-0.0266	0.0034	0.0011	0.0013	-0.0025	-0.0007	0.0022	0.0122	0.0079	0.0156	0	0	0	1
9074	51	0	0	NA	0	0	NA	0	0	108.80563475	0	1	0	1	0	0	0	1	0	0.0095	0.0087	0.0027	0.0032	0.0068	-0.0021	-0.0041	0.0029	-0.0053	0.0013	0	0	0	1
9083	73	57	0	0	0	0	NA	0	0	107.61916279	0	1	0	0	1	0	0	0	1	0.0094	0.0092	0.0027	0.0048	0.0113	-0.0008	-0.0025	0.0097	-0.0127	-0.0011	0	0	1	0
9093	58	44	1	2	1	1	NA	4	3	35.994366258	0	1	0	0	0	0	1	1	0	0.0095	0.0094	0.0034	0.0036	0.007	-0.0014	-0.0015	0.0076	-0.009	-0.001	0	0	0	1
9096	58	64.5	0	2	NA	1	NA	1	0	49.074601673	1	1	0	0	0	0	1	1	1	0.0093	0.0088	0.0034	0.0043	0.0042	-0.0005	0.0005	0.0075	-0.0072	0.0007	0	1	0	0
9113	63	40	0	3	1	0	1	5	1	27.712753008	1	1	0	0	0	0	0	0	1	0.0096	0.0089	0.0023	0.0037	0.0058	-0.0017	-0.0036	0.004	-0.0058	-0.0018	0	0	0	0
9115	70	35	0	0	0	0	NA	0	0	112.89543718	0	1	0	0	1	0	0	1	1	0.0071	0.0075	-0.0005	0.0054	-0.0626	0.0065	-0.001	-0.0053	0.0443	0.0684	0	0	0	0
9119	61	0	0	NA	0	0	NA	0	0	77.66171498	0	0	1	1	0	0	0	0	0	-0.0215	0.0034	0.0012	0.0012	0.0003	-0.0046	-0.0099	0.0144	0.0126	0.0062	0	0	0	1
9126	68	52	1	3	0	0	NA	0	0	42.49782029	1	0	1	0	0	0	0	0	0	-0.0254	0.0026	0.0022	-0.0015	-0.0023	-0.0027	-0.0074	0.0148	0.0148	0.0093	0	0	0	0
9128	79	60	0	0	0	0	NA	0	0	69.833412397	0	1	0	0	1	0	0	0	1	0.0095	0.0088	0.0024	0.0031	0.0064	0.0006	-0.0017	0.0083	-0.0029	0.0067	0	1	1	0
9131	64	45	1	2	0	1	NA	0	0	38.817017223	1	1	0	0	0	0	1	0	0	0.0093	0.0089	0.0037	0.0037	0.0047	-0.0025	-0.0036	0.0063	-0.0032	0.0098	0	0	0	0
9135	49	64	0	2	0	1	NA	1	0	63.347123088	0	1	0	0	0	0	1	1	1	0.0094	0.0089	0.0038	0.0042	0.0047	0.001	-0.0035	0.0062	-0.0059	0.003	0	0	1	0
9140	79	63	0	0	0	0	NA	0	0	89.200455908	0	1	0	0	1	0	0	0	1	0.0091	0.0084	0.0032	0.0032	0.0122	0.002	0	0.0103	-0.012	0.0003	0	0	0	0
9145	45	23	1	0	1	0	NA	2	0	95.123123786	0	1	0	0	1	0	0	0	0	0.0099	0.0087	0.0036	0.0029	0.0044	-0.0033	-0.0008	0.0078	-0.0017	-0.0035	0	0	0	0
9151	56	30	1	0	0	0	NA	0	0	103.04645054	0	0	1	0	1	0	0	1	0	-0.0207	0.0039	0.0006	0.0023	0.0059	-0.0028	-0.0052	0.0152	0.0057	0.0096	0	0	0	0
9152	46	22	1	0	0	1	NA	0	0	98.577338884	0	0	1	0	1	0	0	1	0	-0.0091	0.002	0.0046	-0.0096	-0.0073	0.0008	0.0026	0.0048	-0.0004	0.0061	0	0	0	0
9157	64	40	1	2	0	0	NA	0	0	72.342190777	0	1	0	0	0	0	1	0	0	0.0095	0.0087	0.0019	0.0032	-0.0029	0.003	-0.0032	0.0044	0.0046	0.0007	0	0	1	1
9162	45	21.75	1	0	0	0	NA	0	0	104.3895422	0	0	1	0	1	0	0	1	0	-0.0196	0.0037	0.0019	-0.0006	0.0049	-0.0013	-0.0031	0.0135	0.0038	0.0095	0	0	0	1
9164	79	43	0	4	0	0	1	0	0	22.736648248	1	0	1	0	0	0	0	1	1	-0.0274	0.003	0.0015	0.0014	0.003	-0.0013	-0.006	0.0184	0.0125	0.008	0	1	0	0
9165	66	51	0	1	0	0	NA	0	1	92.922385313	0	1	0	0	0	1	0	1	1	0.0073	0.0074	-0.0017	0.0033	-0.0628	0.0058	-0.0014	-0.0038	0.0382	0.0683	0	0	0	0
9167	69	0	0	NA	0	0	NA	0	0	108.92656454	0	0	1	1	0	0	0	0	0	-0.0175	0.0047	0.0031	0.003	0.0036	0.0033	-0.0116	0.0219	0.007	0.0011	0	0	0	1
9172	71	60	0	2	0	1	NA	0	0	77.531784681	0	1	0	0	0	0	1	1	1	0.0075	0.0078	-0.002	0.0035	-0.0528	0.0109	-0.0031	-0.0093	0.035	0.0549	0	0	1	0
9174	46	0	0	NA	0	0	NA	0	0	97.012617924	0	0	1	1	0	0	0	0	0	-0.025	0.0026	0.0019	0.0006	0.0022	0.0047	0.0014	0.0099	0.0066	0.0092	0	0	0	0
9178	71	55	0	2	0	1	NA	0	1	57.359635579	0	1	0	0	0	0	1	1	1	0.0094	0.0089	0.003	0.0033	0.0108	0.0015	-0.001	0.009	-0.0068	-0.004	0	0	0	0
9181	64	40	0	0	0	0	NA	0	0	100.89092111	0	1	0	0	1	0	0	1	1	0.0086	0.0083	0.0021	0.0047	-0.0153	0.002	0.0009	-0.0047	0.005	0.0064	0	0	1	0
9182	55	90	1	1	1	1	NA	0	2	84.050693928	0	0	1	0	0	1	0	1	0	-0.0267	0.003	0.0003	-0.0002	0.0033	0.0001	-0.0104	0.0126	0.0162	0.0109	0	0	0	0
9184	65	35	0	0	1	1	NA	0	1	95.108647594	0	1	0	0	1	0	0	0	1	0.0085	0.0087	0.001	0.0038	-0.0055	0.0023	-0.0002	-0.0044	0.0041	0.0098	0	1	0	1
9185	80	40	1	3	0	0	NA	0	0	44.515187491	0	1	0	0	0	0	0	1	0	0.0094	0.0087	0.0035	0.0032	0.0029	-0.0008	0.0001	0.0052	0.0032	0.0007	0	0	0	0
9188	45	0	0	NA	0	0	NA	0	0	115.33732786	0	1	0	1	0	0	0	0	0	0.0091	0.0083	0.0018	0.0037	0.0117	0.0003	-0.0006	-0.0062	0.0094	0.0145	1	0	0	0
9193	66	81	0	3	0	1	2	1	2	28.955512285	1	1	0	0	0	0	0	1	1	0.0088	0.0086	0.0013	0.0047	-0.0144	-0.0017	-0.0035	0.003	0.008	0.0062	0	0	0	0
9206	67	30	0	0	0	0	NA	0	0	95.401201692	0	1	0	0	1	0	0	0	1	0.0093	0.0093	0.0037	0.0043	0.0026	-0.0007	-0.0022	0.0086	-0.0037	-0.0026	0	0	0	0
9207	70	80	0	4	1	1	NA	0	0	22.54683865	1	1	0	0	0	0	0	1	1	0.0096	0.0094	0.0037	0.0031	0.0053	-0.0023	-0.0053	0.0026	-0.0031	0.0057	0	0	0	1
9214	71	37.5	0	2	0	0	2	0	0	45.179332717	1	0	1	0	0	0	1	0	1	-0.0258	0.0027	0.001	0.0021	0.006	-0.0021	-0.0092	0.0165	0.0097	0.0048	0	0	0	0
9220	63	80	0	1	0	1	NA	0	0	69.328403736	1	1	0	0	0	1	0	1	1	0.0094	0.0095	0.0026	0.0032	0.0031	0	-0.0045	0.0079	-0.0041	-0.0015	0	0	0	1
9227	67	36	1	1	0	0	NA	0	0	71.829124779	0	0	1	0	0	1	0	1	0	-0.0201	0.0039	0.0006	0.0014	0.0031	-0.0024	-0.0016	0.0184	0.0078	0.0124	0	0	0	0
9231	66	40	0	0	0	0	NA	NA	0	80.05933614	0	1	0	0	1	0	0	1	1	0.0095	0.0092	0.0035	0.0025	0.0077	-0.0014	0.0016	0.0122	-0.0062	-0.0021	0	0	0	0
9237	54	45	0	3	1	0	1	0	3	24.8391211	0	1	0	0	0	0	0	0	1	0.0097	0.0091	0.0033	0.0046	0.0061	0	-0.0034	0.0089	-0.0083	0.0026	0	0	0	0
9238	68	75	0	2	0	0	NA	0	0	49.222053076	0	1	0	0	0	0	1	1	1	0.0097	0.0092	0.004	0.004	0.01	-0.0012	-0.0002	0.0063	-0.0065	0.0025	0	0	0	0
9239	60	40	1	2	0	1	NA	0	0	38.69821196	1	1	0	0	0	0	1	1	0	0.0088	0.0086	0.003	0.0039	0.0081	-0.0001	0.0058	0.012	-0.0082	0.0041	0	0	1	1
9241	69	50	1	1	1	1	NA	0	0	85.90152442	0	1	0	0	0	1	0	1	0	0.0072	0.0082	-0.0027	0.0027	-0.0456	0.0007	-0.0019	-0.0001	0.0121	0.0166	1	0	0	0
9242	70	45	0	0	0	0	NA	0	0	93.052062399	0	1	0	0	1	0	0	1	1	0.0093	0.0083	0.0036	0.0043	0.0118	-0.0014	-0.0078	0.0093	-0.0025	0.0094	0	0	0	0
9244	62	78	1	2	NA	0	NA	2	2	50.727804039	0	1	0	0	0	0	1	1	0	0.0034	0.0039	0.0061	-0.0083	-0.0222	-0.0013	0.0003	0.0006	-0.0072	-0.013	0	0	0	1
9258	78	25	0	1	0	1	NA	1	0	78.308324877	1	1	0	0	0	1	0	1	1	0.0097	0.0096	0.0036	0.0041	0.0084	-0.0017	-0.0015	0.0061	-0.0069	-0.0046	0	0	0	0
9264	65	75	0	0	0	0	NA	1	1	96.888623486	0	1	0	0	1	0	0	0	1	0.007	0.0082	-0.0018	0.0046	-0.0627	0.001	-0.0033	-0.0043	0.0384	0.0631	1	0	0	0
9267	72	82.5	0	1	0	0	NA	0	0	79.154801799	0	1	0	0	0	1	0	1	1	0.0099	0.0089	0.0041	0.0038	0.0066	0.0005	-0.0026	0.0006	-0.0037	0.0057	0	0	0	0
9279	66	50	1	0	0	0	NA	0	0	96.821944277	0	1	0	0	1	0	0	1	0	0.0097	0.0091	0.0036	0.0039	0.0048	-0.0022	-0.0009	0.0105	-0.0111	0.0055	0	0	1	1
9281	50	0	0	NA	0	0	NA	0	0	110.59335594	0	1	0	1	0	0	0	1	0	0.0094	0.0092	0.0035	0.005	-0.0007	0.0018	0.0008	0.003	-0.006	0.0001	0	0	0	0
9286	53	78	1	1	1	1	NA	2	0	62.406145173	1	1	0	0	0	1	0	0	0	0.0093	0.0089	0.0029	0.0041	0.0089	-0.0017	-0.002	-0.0011	-0.0057	0.0002	0	0	1	0
9288	68	45	1	2	0	0	NA	0	0	51.24820639	1	1	0	0	0	0	1	0	0	0.0096	0.009	0.0033	0.0043	0.0078	-0.0016	-0.0001	0.01	-0.0056	0.0006	0	0	0	0
9290	59	40	0	2	0	0	NA	0	0	44.717247192	1	0	0	0	0	0	1	1	1	0.0051	-0.008	-0.0398	-0.0083	-0.0004	0.0013	-0.0031	0.0118	0.0051	0.0127	0	0	0	0
9291	75	39	NA	0	0	1	NA	0	0	121.48812193	NA	1	0	0	1	0	0	1	0	0.0096	0.0091	0.0034	0.0042	0.0031	-0.0014	0.0009	0.0098	-0.005	-0.0005	0	0	0	0
9296	73	0	0	NA	0	0	NA	0	0	119.70306909	0	0	1	1	0	0	0	0	0	-0.0231	0.0036	0.0024	0.0015	0.0018	0.0018	0.0072	0.0169	0.0147	0.0106	0	0	0	1
9297	68	60	0	2	0	0	NA	0	0	57.177098619	1	1	0	0	0	0	1	1	1	0.0095	0.0091	0.0044	0.0056	0.0067	0.0014	-0.0025	0.0136	-0.0093	0.0007	0	0	0	0
9301	71	70	1	2	0	1	NA	3	0	37.691076154	0	1	0	0	0	0	1	1	0	0.0078	0.0083	-0.0018	0.0028	-0.0441	0.0054	-0.0019	-0.0011	0.0119	0.0139	0	0	0	1
9308	57	43	1	2	0	0	1	1	1	52.372558844	1	1	0	0	0	0	1	1	0	-0.0021	0.0018	0.0074	-0.0116	-0.0133	-0.0016	0.0084	0.0092	0.0006	-0.0156	0	0	1	0
9310	50	33	1	0	0	0	NA	0	0	96.105508534	0	0	1	0	1	0	0	0	0	-0.0234	0.0034	0.0022	0.0008	0.0044	-0.0016	-0.0111	0.0131	0.0139	0.0014	0	1	0	1
9316	65	42	0	0	0	1	NA	0	0	97.042952249	0	1	0	0	1	0	0	0	1	0.0092	0.0091	0.0036	0.0045	0.0091	-0.0023	-0.0019	0.0134	-0.0034	0.0036	0	0	0	0
9319	45	45	1	2	0	1	NA	0	0	77.408853789	0	0	0	0	0	0	1	1	0	0.0094	0.0093	0.0028	0.0034	0.0062	-0.0019	-0.0004	0.0119	-0.0113	0.0018	0	0	2	0
9325	65	0	0	NA	0	NA	NA	0	0	102.93705616	0	1	0	1	0	0	0	1	0	0.0098	0.0084	0.0032	0.0039	0.0077	-0.0007	-0.0032	0.0078	-0.0096	-0.0022	0	0	2	1
9327	62	40	0	1	NA	1	NA	0	1	70.765274175	0	1	0	0	0	1	0	1	1	0.0096	0.009	0.0044	0.0032	0.0073	-0.0022	-0.0053	0.0106	-0.005	-0.0033	0	0	0	0
9329	76	45	0	0	0	0	NA	0	0	100.17301143	1	1	0	0	1	0	0	0	1	0.007	0.0077	-0.0027	0.0048	-0.0584	0.0072	-0.0038	-0.0111	0.0371	0.0643	0	0	0	0
9331	61	34.5	1	2	1	1	NA	0	0	61.881512466	0	0	1	0	0	0	1	0	0	-0.0245	0.0035	0.0014	0.0006	0.0029	0.0021	-0.0017	0.0177	0.0131	0.013	0	0	0	0
9332	70	80	0	0	1	1	NA	1	0	67.852339162	1	1	0	0	1	0	0	0	1	0.0014	0.0081	0.0036	0.0033	0.0053	-0.0025	0.0005	0.0098	0.002	0.0038	0	0	0	0
9334	76	21	0	3	1	0	6	3	6	70.688402936	0	1	0	0	0	0	0	0	1	0.0097	0.0086	0.003	0.0042	0.0165	0.0009	-0.0013	0.0018	0.0037	0.0043	0	0	0	0
9337	74	100	0	3	0	1	2	0	0	39.889466501	1	1	0	0	0	0	0	1	1	0.0097	0.0091	0.0043	0.0039	0.0138	0.0025	-0.0025	-0.0077	0.0037	0.0107	0	0	0	1
9343	67	52.5	0	2	0	0	NA	0	NA	62.507856105	0	1	0	0	0	0	1	1	1	0.0072	0.0073	-0.0021	0.0033	-0.0554	0.006	-0.0022	-0.0037	0.0322	0.0562	0	0	1	0
9347	64	34	0	0	0	0	NA	0	0	87.484594277	0	1	0	0	1	0	0	0	1	0.0095	0.0094	0.0032	0.0053	0.0031	-0.0037	0.0001	0.0063	-0.0052	0.0022	1	0	1	0
9352	58	48	0	0	0	0	NA	0	0	117.99004089	0	1	0	0	1	0	0	0	1	0.0097	0.009	0.0035	0.0028	0.0028	-0.0013	0.0009	0.0034	-0.0048	0.004	0	0	1	0
9353	71	40	0	2	0	0	NA	0	0	67.139269128	0	1	0	0	0	0	1	1	1	0.0093	0.0089	0.0042	0.0028	0.0187	-0.0002	-0.0029	0.0168	-0.0163	-0.002	0	0	0	0
9357	55	33	1	3	0	1	NA	1	0	30.339535861	0	1	0	0	0	0	0	1	0	0.009	0.0083	-0.0011	0.0042	-0.0226	0.0013	-0.0013	0.0029	0.0089	0.0058	0	0	1	0
9369	79	25	0	1	1	1	NA	1	0	71.657558346	0	1	0	0	0	1	0	0	1	0.0093	0.0089	0.0035	0.0033	0.0097	-0.0009	-0.002	0.0044	-0.013	-0.0083	0	0	0	0
9371	64	30	0	0	0	0	NA	0	0	119.56544724	0	1	0	0	1	0	0	0	1	0.0093	0.0087	0.0022	0.0045	0.0022	-0.0007	-0.0001	0.0025	0.0001	0.0015	0	0	0	0
9382	70	56	1	2	0	0	NA	0	0	64.623472273	1	1	0	0	0	0	1	0	0	0.0095	0.009	0.003	0.0048	0.0122	-0.0021	-0.0031	0.0027	0.0001	0.0029	0	0	0	0
9389	69	116	1	4	0	0	NA	0	0	14.794967694	1	1	0	0	0	0	0	1	0	-0.0054	0.0031	0.0054	-0.0113	-0.0127	0.0023	0.0019	0.006	0.0027	-0.0059	0	0	0	1
9390	74	76	0	0	0	NA	NA	0	0	86.720980204	1	1	0	0	1	0	0	0	1	0.0095	0.0084	0.0028	0.0041	0.0063	0.0029	0.0025	-0.0069	0.0138	0.0196	1	0	0	0
9399	58	0.0375	0	NA	0	0	NA	0	0	115.78118915	0	1	0	1	0	0	0	1	1	0.0094	0.0092	0.0044	0.004	0.0051	-0.0028	0.0027	0.0072	-0.0042	-0.0035	0	0	0	0
9400	64	21	0	2	1	0	2	3	1	61.015890037	1	1	0	0	0	0	1	0	1	0.0096	0.0085	0.0037	0.0044	0.0083	-0.0041	-0.0037	0.0119	-0.0095	0.003	0	0	1	1
9401	52	39	1	0	0	1	NA	0	0	75.683446612	0	0	1	0	1	0	0	1	0	-0.0177	0.0042	0.0023	0.0025	0.0016	-0.0011	-0.0147	0.0102	0.011	0.005	0	0	0	0
9406	76	450	0	2	0	0	NA	N	0	48.4135105	0	1	0	0	0	0	1	0	1	0.009	0.0089	0.0031	0.0046	0.0058	0.0018	-0.0039	0.0022	-0.0042	-0.002	0	1	0	0
9407	78	72	0	2	0	0	NA	0	0	61.762906394	1	1	0	0	0	0	1	0	1	0.0088	0.0084	0.0031	0.0035	-0.0144	-0.0011	-0.0008	0.0036	0.0065	0.0167	0	0	1	0
9409	72	45.5	0	0	0	1	NA	NA	0	78.656250906	0	1	0	0	1	0	0	1	1	0.0075	0.0079	-0.0023	0.0034	-0.0553	0.0079	0.0004	-0.0069	0.0394	0.0597	0	0	1	0
9420	71	70	0	3	1	1	NA	3	0	30.814408242	1	1	0	0	0	0	0	1	1	0.0097	0.0095	0.0044	0.0037	0.0087	-0.0045	-0.0073	0.0115	-0.0081	0.0014	0	0	0	0
9426	63	37.5	0	2	NA	0	NA	0	0	63.406042467	1	1	0	0	0	0	1	1	1	0.0093	0.0089	0.0032	0.0053	0.0028	-0.0021	-0.0029	0.0108	-0.0046	0.0015	0	0	0	0
9429	57	43	1	0	0	1	NA	0	0	75.658733327	0	1	0	0	1	0	0	1	0	0.0086	0.0091	0.0046	0.0036	0.0048	-0.0018	-0.0037	0.0056	-0.0045	-0.0002	1	0	0	0
9433	52	30	1	1	NA	1	NA	0	0	64.081959522	1	0	1	0	0	1	0	1	0	-0.0068	0.0026	0.005	-0.0092	-0.0093	0.0008	-0.0083	0.0073	0	-0.0122	0	0	0	0
9435	49	0.2	0	NA	0	0	NA	0	0	102.36266129	0	1	0	1	0	0	0	0	1	0.0093	0.0089	0.0029	0.0042	0.0083	-0.0002	-0.0006	0.0072	-0.0046	-0.0002	0	0	1	0
9437	77	30	1	3	0	1	1	0	0	29.697737136	1	0	1	0	0	0	0	1	0	-0.0249	0.0032	0.002	0.0011	0.0029	-0.0034	-0.0066	0.014	0.0062	0.0103	0	1	0	2
9442	75	55	0	0	0	0	NA	0	0	97.857874341	0	1	0	0	1	0	0	1	1	0.0093	0.0089	0.003	0.0036	0.0018	0.0004	0.0019	0.0043	-0.0058	0	0	0	0	0
9447	60	38	0	4	1	0	NA	0	1	16.04146194	0	1	0	0	0	0	0	0	1	0	0.0031	0.0064	-0.0101	-0.024	0.0006	0.0065	0.0045	0.0002	-0.0147	0	0	0	1
9449	51	32	1	0	0	1	NA	3	1	99.666866577	0	0	1	0	1	0	0	1	0	-0.0205	0.0033	0.0023	0.0019	0.0045	-0.0029	-0.0068	0.0075	0.0072	0.0087	0	0	0	0
9452	61	22.5	0	0	0	0	NA	0	0	86.049524587	0	1	0	0	1	0	0	0	1	0.0089	0.0082	-0.0004	0.003	-0.0359	0.0039	-0.003	-0.0004	0.0118	0.0175	0	0	0	0
9455	56	40	1	0	0	1	NA	0	0	94.835135807	0	1	0	0	1	0	0	1	0	0.0093	0.0088	0.0042	0.0042	-0.0037	-0.0001	-0.0007	0.0072	-0.0002	-0.0053	0	0	0	1
9456	52	38	0	2	1	1	NA	0	0	58.047784358	0	1	0	0	0	0	1	1	1	0.0095	0.009	0.0032	0.0046	0.0061	-0.0013	0.0011	0.0074	-0.0024	0.0013	0	0	0	0
9457	43	28	1	0	0	0	NA	0	0	91.507779453	0	0	0	0	1	0	0	0	0	0.0089	0.0008	0.0083	-0.013	0.0034	0.0012	-0.0028	0.0061	0.0026	0.0109	0	0	0	0
9467	78	120	1	2	0	1	NA	N	0	75.763218746	0	1	0	0	0	0	1	1	0	0.0098	0.0099	0.0042	0.0042	0.0092	0.0008	-0.0023	0.0084	-0.0088	0.0015	0	0	0	0
9468	64	49.5	0	4	0	0	1	1	2	24.812512962	1	1	0	0	0	0	0	1	1	0.0091	0.0077	0.0044	0.0036	0.0181	0.0004	0.0025	-0.0067	0.0178	0.0177	0	0	0	0
9469	79	50	0	2	NA	0	1	2	4	56.057851257	1	1	0	0	0	0	1	1	1	0.0091	0.009	0.0044	0.0041	0.0079	0.0007	-0.0027	0.0089	-0.004	-0.0016	0	0	0	0
9470	56	40	1	1	0	1	NA	NA	0	86.949237642	0	1	0	0	0	1	0	0	0	0.0093	0.009	0.0042	0.0038	0.0082	-0.0022	-0.0018	0.0087	-0.0123	-0.0058	0	1	1	2
9475	58	31.25	0	1	1	0	1	2	1	77.473378079	0	1	0	0	0	1	0	0	1	0.0099	0.0089	0.0015	0.0042	0.0129	-0.0034	0.0015	-0.0002	-0.0006	0.01	0	0	1	0
9479	55	51	0	1	0	1	2	2	6	62.002974125	1	1	0	0	0	1	0	0	1	-0.003	0.0032	0.0061	-0.008	-0.0161	0.0016	-0.0059	0.0033	-0.0004	-0.0055	0	0	1	0
9480	68	87.5	0	2	1	0	NA	0	0	52.799341016	1	1	0	0	0	0	1	0	1	0.0092	0.0093	0.0024	0.0041	0.0016	-0.0039	-0.0032	0.004	-0.003	0.0036	0	0	0	1
9481	45	0	0	NA	0	NA	NA	0	0	75.357003683	0	1	0	1	0	0	0	0	0	0.0092	0.0094	0.0039	0.004	0.0072	-0.0049	0.0028	0.0054	-0.0032	-0.0027	0	0	0	0
9488	57	60	1	0	0	1	NA	0	0	94.309082672	0	1	0	0	1	0	0	1	0	0.0099	0.009	0.0022	0.0035	0.0052	0.0004	-0.0023	0.008	-0.0068	-0.0002	0	0	0	0
9489	80	62	0	1	0	1	1	0	0	58.919377218	NA	1	0	0	0	1	0	0	1	0.0097	0.0085	0.0039	0.0039	0.0086	0.0006	-0.0049	0.0122	-0.0083	-0.0039	0	0	0	0
9494	44	39	1	0	NA	1	NA	0	0	90.393391925	0	0	1	0	1	0	0	1	0	-0.0136	0.0051	0.0012	0.0011	-0.0098	0.0032	-0.0048	0.0053	0.0146	0.0016	0	0	0	0
9495	79	42	0	2	1	0	NA	0	0	57.451788857	0	1	0	0	0	0	1	0	1	0.0094	0.0089	0.003	0.0035	0.0107	-0.0003	-0.0007	-0.0027	0.0016	0.0058	0	0	0	0
9498	64	24.5	1	0	0	0	NA	NA	0	68.848770037	0	0	1	0	1	0	0	0	0	-0.0254	0.0034	0.0019	0.0009	0.0021	-0.0017	-0.0112	0.0135	0.0108	0.0105	0	0	0	0
9499	72	104	0	2	0	0	NA	0	0	63.651502276	1	1	0	0	0	0	1	0	1	0.0092	0.0085	0.0037	0.0062	0.0112	0.0023	-0.004	0.0103	-0.011	-0.0071	0	1	2	0
9504	68	0	0	NA	0	0	NA	0	0	92.284811303	0	1	0	1	0	0	0	0	0	0.0097	0.0092	0.0043	0.0051	0.0088	-0.0012	0.0001	0.0026	-0.0064	0	1	0	1	1
9512	70	60	0	4	1	NA	1	3	2	16.963168322	1	1	0	0	0	0	0	1	1	0.0096	0.0091	0.0032	0.0039	0.0094	-0.002	-0.0002	0.0084	-0.006	0.0007	0	0	1	0
9514	75	100	0	2	1	1	NA	1	0	62.05109045	0	1	0	0	0	0	1	0	1	0.0075	0.007	-0.0021	0.0049	-0.0544	0.0074	-0.0012	-0.0034	0.0375	0.064	0	0	1	2
9518	53	32	1	2	1	1	NA	3	3	72.755161703	0	1	0	0	0	0	1	0	0	0.0095	0.0093	0.0042	0.0044	0.0073	-0.0022	-0.0003	0.0094	-0.0024	0.0006	0	0	0	0
9526	53	30	1	0	0	1	NA	0	1	85.101586346	0	1	0	0	1	0	0	0	0	0.0092	0.0089	0.0034	0.0042	0.0039	-0.001	-0.0008	0.0049	-0.0014	-0.0006	0	0	0	0
9530	56	0	0	NA	0	0	NA	0	0	104.89224827	0	1	0	1	0	0	0	0	0	0.0093	0.0091	0.0042	0.0037	0.0074	-0.002	0.0044	0.0121	-0.0155	0.0012	0	0	0	0
9535	71	23	0	0	0	0	NA	0	0	81.132682886	0	1	0	0	1	0	0	1	1	0.0094	0.0087	0.0047	0.0021	0.0062	0.0011	-0.0007	0.01	-0.0041	-0.0052	0	0	1	0
9540	66	80	0	2	0	0	NA	0	0	58.806592924	0	1	0	0	0	0	1	0	1	0.0096	0.0091	0.0025	0.004	0.0077	-0.002	-0.0047	0.0075	-0.0093	-0.003	0	0	0	1
9541	64	52.5	1	3	1	0	NA	1	2	29.111895573	1	1	0	0	0	0	0	1	0	0.0094	0.0097	0.0035	0.0039	0.0024	-0.0023	0.003	0.0008	-0.0011	0.0016	0	1	0	0
9549	67	34	0	2	0	NA	NA	1	0	57.820311384	1	1	0	0	0	0	1	0	1	0.0081	0.0087	0.0032	0.0036	0.0038	-0.002	0.001	0.0062	-0.002	-0.0016	0	0	0	1
9550	68	50	0	2	0	1	NA	0	0	51.273341718	1	1	0	0	0	0	1	1	1	0.0093	0.0092	0.0022	0.0032	0.0057	-0.0013	0.001	0.0075	-0.0077	-0.0068	1	0	1	0
9570	78	126	0	2	0	0	NA	0	6	59.972259845	0	1	0	0	0	0	1	1	1	0.0087	0.009	0.0019	0.0049	-0.0047	0.0009	0.0014	0.0121	-0.0027	0.0048	0	0	1	1
9575	63	25	0	3	1	0	2	1	1	27.271482241	1	0	1	0	0	0	0	0	1	-0.0171	0.0045	0.0024	0.0016	0.0051	0.0015	-0.0117	0.0121	0.0072	0.0038	0	0	0	0
9576	54	25	1	0	0	0	NA	0	1	97.644805319	0	0	1	0	1	0	0	0	0	-0.025	0.0036	0.0011	0.0011	0.0026	0.0004	-0.0093	0.0096	0.0116	0.0021	0	0	0	0
9577	63	22.5	1	0	0	0	NA	0	0	104.29639038	0	1	0	0	1	0	0	1	0	0.0094	0.0089	0.0016	0.0052	0.0153	0.0008	-0.001	-0.0007	0.0016	0.0008	0	0	0	0
9582	67	90	0	3	1	0	1	0	0	28.403123498	1	1	0	0	0	0	0	0	1	0.0094	0.0095	0.004	0.004	0.0103	0.0022	-0.0007	-0.0036	-0.001	0.0081	0	0	0	0
9583	52	36	0	0	0	0	NA	0	0	100.36933965	0	0	1	0	1	0	0	0	1	-0.0236	0.0028	0.003	0.0003	0.0054	-0.0011	-0.0007	0.01	0.0073	0.0123	0	1	0	0
9585	51	42	0	2	0	1	NA	0	0	65.022383263	0	1	0	0	0	0	1	1	1	0.0093	0.0093	0.0032	0.0047	0.0036	-0.0043	-0.0059	0.0035	0.0007	0.0043	0	0	0	0
9592	67	42	NA	1	NA	0	NA	0	0	93.276473634	NA	1	0	0	0	1	0	1	0	0.0095	0.009	0.0045	0.004	0.0121	-0.003	0.0042	0.0078	-0.007	0.0016	0	0	0	0
9594	41	0	0	NA	0	0	NA	1	0	84.563433613	0	0	1	1	0	0	0	0	0	-0.0267	0.0032	0.0012	0.0007	0.0006	-0.0004	-0.0101	0.0169	0.0164	0.0107	0	0	0	1
9596	74	25	0	1	0	0	NA	0	0	97.934353954	1	1	0	0	0	1	0	1	1	0.0096	0.0092	0.0042	0.0037	0.014	-0.0029	-0.0001	0.003	0.0046	0.0123	0	0	0	0
9601	50	32	1	1	0	0	NA	0	1	74.448178587	0	1	0	0	0	1	0	0	0	0.0074	0.0075	-0.0003	0.0043	-0.0518	0.0053	-0.0012	-0.0104	0.0366	0.0539	0	0	0	0
9602	80	60	0	1	0	0	NA	NA	0	94.5778684	0	1	0	0	0	1	0	0	1	0.0095	0.0089	0.0027	0.004	0.0077	0	0.0001	0.0009	-0.0014	0.0038	0	0	1	1
9611	56	0	0	NA	0	0	NA	0	0	107.2584602	0	0	1	1	0	0	0	1	0	-0.0252	0.0031	0.0015	0.0007	0.0018	-0.0038	-0.0073	0.0109	0.0112	0.0122	0	0	0	0
9613	61	30	1	0	0	1	NA	0	0	86.376764628	0	1	0	0	1	0	0	0	0	0.0093	0.0089	0.0036	0.0039	0.0078	-0.0003	-0.0052	0.0113	-0.0044	0.0016	0	0	0	0
9622	49	45	0	0	0	0	NA	0	0	83.763951844	0	1	0	0	1	0	0	0	1	0.0095	0.0088	0.0035	0.0043	0.0083	-0.0017	-0.0039	0.0069	-0.0058	-0.0008	0	1	0	0
9630	72	40	0	2	0	1	NA	0	0	62.553893095	1	1	0	0	0	0	1	0	1	0.0098	0.0094	0.0028	0.0052	0.0081	-0.0005	-0.0033	0.0085	-0.01	0.0006	0	0	0	0
9642	55	29.25	1	1	0	0	NA	0	0	77.177271694	0	0	0	0	0	1	0	1	0	-0.0079	0.0057	0.0024	0.0011	0.0073	-0.0007	-0.0083	0.0095	0.0081	0.0043	0	0	0	0
9647	50	46.5	1	2	1	1	NA	0	0	54.06831598	0	1	0	0	0	0	1	0	0	0.0094	0.0086	0.0039	0.0039	0.0072	-0.0012	-0.0061	0.0068	-0.0024	0.0023	0	0	0	0
9654	60	21	1	2	1	1	1	1	0	58.849239998	1	0	1	0	0	0	1	0	0	-0.0197	0.004	0.0025	0.0007	0.0011	0.0011	-0.0061	0.0115	0.0111	0.0058	0	0	0	1
9656	72	55	1	2	0	1	2	0	0	44.267021469	1	1	0	0	0	0	1	1	0	0.0094	0.0078	0.0041	0.0022	0.0121	-0.0018	-0.0045	0.0071	-0.0075	0.0046	0	0	0	0
9659	65	126	0	2	1	0	2	1	0	62.31358727	0	1	0	0	0	0	1	1	1	0.0096	0.0086	0.0032	0.0056	0.0003	-0.0027	0.0014	0.0107	-0.007	-0.0001	0	0	1	1
9664	53	0	0	NA	0	0	NA	0	0	110.68337575	1	0	0	1	0	0	0	0	0	0.0066	-0.0031	0.0119	-0.0271	-0.0107	-0.0004	0.0008	0.0116	-0.0002	0.0026	0	0	0	1
9683	57	22.5	1	2	0	1	NA	0	5	56.98897261	0	0	1	0	0	0	1	1	0	-0.0267	0.003	0.0009	0.0012	0.0023	0.0017	-0.0045	0.0174	0.0065	0.0108	0	0	0	1
9686	55	40	0	2	0	NA	NA	0	0	43.486646108	0	1	0	0	0	0	1	1	1	0.0094	0.0081	0.0041	0.004	0.0063	0.003	-0.0022	0.0022	0.0022	0.0023	0	0	0	0
9689	65	45	1	1	0	1	NA	0	0	84.098415015	0	1	0	0	0	1	0	1	0	0.0093	0.0087	0.0037	0.004	0.0056	-0.0013	0.0014	0.0065	-0.0025	0.0034	0	0	0	0
9690	55	30	1	2	0	1	NA	0	0	67.463035142	0	1	0	0	0	0	1	0	0	0.0084	0.0085	-0.0001	0.0038	-0.018	0.0027	-0.0024	0.0049	0.0009	0.0125	0	0	0	0
9691	70	40	1	2	1	1	NA	0	0	46.400748175	1	1	0	0	0	0	1	0	0	0.0092	0.0089	0.0031	0.0043	0.0133	-0.0025	-0.0014	0.014	-0.0104	-0.0015	0	0	0	0
9692	57	102.5	1	1	NA	1	NA	0	6	79.469104166	1	1	0	0	0	1	0	0	0	0.0082	0.0086	0.0004	0.0053	-0.0288	0.0024	-0.0037	0.0023	0.0035	0.016	0	0	1	0
9694	64	76.5	1	0	NA	1	NA	3	2	86.298706567	NA	1	0	0	1	0	0	0	0	0.0095	0.0086	0.0034	0.005	0.0086	0.0023	-0.0031	0.0023	-0.0017	0.0028	0	0	0	0
9697	65	25	1	0	0	1	1	0	4	88.957307013	1	0	1	0	1	0	0	0	0	-0.0174	0.005	0.0009	0.0016	0.0035	-0.0033	0.0019	0.0102	0.0013	0.0099	0	0	0	1
9699	57	84	1	2	0	1	NA	3	0	53.973609162	0	0	1	0	0	0	1	1	0	-0.0239	0.0039	0.0021	0.0009	0.0056	0.0005	-0.0132	0.0117	0.0055	0.0016	0	0	0	0
9704	70	42	0	1	0	0	NA	0	0	82.075064964	1	1	0	0	0	1	0	0	1	0.0096	0.0087	0.002	0.0048	0.0075	-0.0028	-0.0014	0.0086	-0.0024	-0.0026	0	0	0	0
9705	57	20.5	1	2	1	1	NA	4	4	46.571153021	1	1	0	0	0	0	1	0	0	0.0092	0.0092	0.003	0.0046	0.0018	0.0004	-0.0012	0.0025	-0.0029	0.003	0	0	2	0
9708	68	79.5	1	2	0	0	NA	0	0	51.59231622	1	1	0	0	0	0	1	0	0	0.0094	0.0084	0.0041	0.0045	0.0109	0.0033	0.001	0.0002	0.0012	0.004	0	0	1	0
9710	73	52.5	0	4	1	0	NA	0	1	13.823136718	1	0	1	0	0	0	0	1	1	-0.0276	0.0033	0.0004	0.0006	0.0044	0.0014	-0.0006	0.0128	0.0192	0.0048	0	0	0	0
9712	57	35	1	2	0	1	1	1	0	53.449595416	0	1	0	0	0	0	1	1	0	0.0093	0.0087	0.0038	0.0046	0.0004	-0.0012	-0.0029	0.0067	0	0	0	0	0	0
9719	68	67.5	0	4	1	0	1	1	2	21.105423346	1	1	0	0	0	0	0	1	1	0.0095	0.0086	0.0022	0.0048	0.0069	0.0002	0.0009	0.0066	0.0014	0.0063	0	0	0	0
9723	58	52.5	0	4	1	1	NA	0	0	23.884287716	1	1	0	0	0	0	0	0	1	0.0093	0.009	0.0046	0.0033	0.005	-0.0048	-0.0055	0.012	-0.0025	0.013	0	1	1	1
9726	72	67.5	0	3	0	0	NA	0	0	29.437522938	1	1	0	0	0	0	0	1	1	0.009	0.0096	0.0025	0.0028	-0.0179	0.0001	0.0015	0.0054	0.0028	0.0041	1	0	0	0
9737	72	25	1	0	0	1	NA	0	0	65.455383816	1	1	0	0	1	0	0	0	0	0.0093	0.0089	0.0033	0.0034	0.0093	-0.0033	-0.0032	0.0138	-0.008	-0.0031	0	0	0	1
9740	75	25	0	4	0	0	NA	2	0	21.344984079	1	0	1	0	0	0	0	1	1	-0.0224	0.004	0.0015	0.0006	0.0009	-0.0044	-0.0048	0.0136	0.0139	0.0079	0	0	0	0
9746	51	37	1	0	0	1	NA	0	0	91.31141063	0	0	1	0	1	0	0	0	0	-0.0246	0.002	0.0023	-0.001	0.0079	0.0005	0.001	0.0199	0.0172	0.0097	0	0	0	0
9753	69	74	0	1	0	0	NA	0	0	74.649711835	0	1	0	0	0	1	0	1	1	0.0095	0.0092	0.0032	0.0036	-0.0006	-0.0057	0.0002	0.0132	-0.0026	0.0052	0	0	0	0
9763	66	75	1	0	0	1	NA	0	0	102.67069943	0	1	0	0	1	0	0	1	0	0.0085	0.0087	-0.0006	0.0037	-0.0295	0.0025	-0.0014	0.0028	0.0142	0.0259	0	0	0	0
9767	62	46	1	1	0	0	NA	0	0	91.162386025	0	1	0	0	0	1	0	1	0	0.0094	0.0085	0.0034	0.0045	0.0032	-0.0025	-0.005	-0.0079	0.0051	0.0081	1	0	0	0
9773	78	90	0	0	0	1	1	0	NA	106.18395064	0	1	0	0	1	0	0	1	1	0.0097	0.0089	0.0023	0.0029	0.0098	-0.0004	0.0003	0.0155	-0.0098	-0.0001	0	0	0	0
9776	60	40	0	0	0	1	NA	0	0	99.190034758	0	1	0	0	1	0	0	1	1	0.0093	0.0089	0.0043	0.0044	0.0067	0.0004	-0.0039	0.0067	0.0005	-0.0055	0	0	0	1
9778	46	40	0	1	1	0	NA	0	0	76.376294448	0	1	0	0	0	1	0	1	1	0.0094	0.0065	0.0055	-0.0012	0.0075	0.0012	-0.0001	0.0112	-0.0082	0.0063	0	0	0	0
[truncated: 53 more rows]
