# Supplementary material for: Genetic regulators of sputum mucin concentration and their associations with COPD phenotypes
Source: PLoS Genet. 2023 Jun 23;19(6):e1010445. doi: 10.1371/journal.pgen.1010445 (PMC10325042; doi:10.1371/journal.pgen.1010445)
Supplement: S5 File — (XLSX) [file pgen.1010445.s033.xlsx]

## Sheet: core4_Data_Dictionary 20160801
NAME	LABEL	DEFINITION/NOTES
DUMMY_ID	SUBJECT ID
MUCIN_CONCENTRATION_V1	Mucin concentration at baseline	units = micrograms/ml Missing=Not included in ancillary study AS008
LOGCONC	Log of MUCIN_CONCENTRATION_V1
AGE_DERV_V1	Age in years at baseline based on date of birth and date of enrollment	units = years Missing = DOB_DERV is missing or date_enrolled is missing
SMOKING_PACK_YEARS_V1	Smoking pack-Years at Visit 1	units = smoking pack-years Missing=IEC02 or IEC02A or IEC02B is missing
CURRENT_SMOKER_V1	current smoking status at Visit 1	0=No 1=Yes Missing=Missing response (RDS29 and RDS27 are missing) or current smoking status cannot be determined (RDS29 is missing and RDS27=1)
PEX_TOT_V1	Total Exacerbations in the last 12 months reported at Visit 1 (retrospective)	units = number of exacerbations Missing = Indicator of episode of breathing problems in the last 12 months (BEQ01) is missing or any exacerbation indictor is missing for all exacerbation episodes in the last 12 months at Visit 1
PCT_PRE_FEV1_V1	Percentage of observed prebronchodilator FEV1 out of predicted FEV1 (100*(sfv45_Derv/pred_FEV1_V1)) at Visit 1	units = percent Missing=SFV45_DERV is missing
MALE	Indicator of Sex="Male"
PC1-PC10	First 10 (Ancestry) Genotype Principal Components
RS140324259_C	Number of copies of 'C' Allele at rs10001928	equal to 0, 1, or 2
EXACERB_GROUP	Exacerbation Group	Three levels: No exacerbations, Inconsistent, and Each year
NO_EXACERB	Binary Version of Exacerbation Group	equal to 1 if exacerb_group= "1. No exacerbations"
