# Supplementary material for: Genetic regulators of sputum mucin concentration and their associations with COPD phenotypes
Source: PLoS Genet. 2023 Jun 23;19(6):e1010445. doi: 10.1371/journal.pgen.1010445 (PMC10325042; doi:10.1371/journal.pgen.1010445)
Supplement: S6 File — (XLSX) [file pgen.1010445.s034.xlsx]

## Sheet: full_data_SP_exacerb_groups
DUMMY_ID	MUCIN_CONCENTRATION_V1	LOGCONC	AGE_DERV_V1	SMOKING_PACK_YEARS_V1	CURRENT_SMOKER_V1	PEX_TOT_V1	PCT_PRE_FEV1_V1	MALE	PC1	PC2	PC3	PC4	PC5	PC6	PC7	PC8	PC9	PC10	RS140324259_C	EXACERB_GROUP	NO_EXACERB
1002	NA	NA	65	41	0	0	18.0284	1	0.692719	0.312967	0.0033	0.0048	0.0083	-0.0008	0.0012	0.0026	-0.002	-0.0068	2	2. Inconsistent	0
1012	NA	NA	66	70.5	0	2	44.711	0	0.0910932	0.229835	0.0031	0.0045	0.0066	-0.0008	0.0011	0.0016	0.0016	0.0052	0	2. Inconsistent	0
1055	NA	NA	67	45	0	2	30.5945	0	0.331744	-0.352088	0.0041	0.0036	0.0076	-0.0013	-0.0027	0.0178	-0.0072	0.0016	0	1. No exacerbations	1
1061	1828.38	7.511185607872276	76	50	0	0	52.1856	1	0.151256	0.229835	0.0044	0.0044	0.0115	-0.0027	0.0021	0.0042	-0.0081	-0.0006	1	1. No exacerbations	1
1067	NA	NA	69	22.5	1	0	36.8647	1	-0.0292319	-0.518352	0.0033	0.0035	0.0118	0.0015	-0.0018	-0.0118	0.0159	0.0183	0	2. Inconsistent	0
1070	NA	NA	73	70	0	0	56.3523	1	0.0309307	0.396099	0.0034	0.0034	0.0037	-0.005	-0.0006	0.0029	0.0011	0.0064	0	2. Inconsistent	0
1075	NA	NA	75	60	0	0	74.5891	1	0.151256	0.312967	0.0036	0.0052	0.0077	0.0009	-0.0018	0.008	-0.007	-0.003	0	1. No exacerbations	1
1104	NA	NA	63	76	0	0	18.3346	1	-0.0292319	0.396099	0.0022	0.0038	0.0047	-0.0021	-0.0036	0.0033	-0.0051	-0.0025	0	2. Inconsistent	0
1121	NA	NA	71	40	0	0	88.7961	1	0.452069	-0.268956	0.0048	0.003	0.0158	-0.0011	0.0006	0.0034	-0.0033	0.0011	1	1. No exacerbations	1
1150	NA	NA	65	80	0	0	105.9	1	0.271581	0.0635715	0.0043	0.0045	0.0078	0.0008	-0.0049	0.007	-0.0067	0.0061	0	1. No exacerbations	1
1160	749.17	6.618965927055976	68	52.5	0	0	71.5649	1	0.331744	0.396099	0.0021	0.0038	0.0019	0.0005	-0.0024	0.0007	0.0012	0.015	0	1. No exacerbations	1
1163	1463.82	7.288804736142513	73	20	0	0	41.2494	0	0.271581	0.562363	0.0028	0.0053	0.0063	0.0013	-0.0018	-0.0046	-0.0006	0.0083	0	1. No exacerbations	1
1173	NA	NA	67	36	0	0	56.7433	0	0.0309307	0.312967	0.0043	0.0051	0.003	-0.0009	0.0031	0.0033	0.0007	0.0035	0	1. No exacerbations	1
1187	NA	NA	75	50	0	0	85.7307	1	0.271581	0.396099	0.0041	0.0042	0.014	0	-0.0005	0.0078	-0.0044	0.0025	1	1. No exacerbations	1
1193	NA	NA	64	30	0	0	53.4506	1	0.211418	0.0635715	0.0033	0.0044	0.0049	-0.0039	0.0013	0.009	-0.0103	-0.001	0	2. Inconsistent	0
1195	NA	NA	72	137.5	0	0	47.071	1	0.452069	0.312967	0.0035	0.0039	0.0084	0.0001	0.0008	0.0119	-0.0057	0.0012	0	1. No exacerbations	1
1220	NA	NA	70	50	0	0	31.9582	1	0.211418	0.396099	0.0027	0.0039	0.0053	0.0005	-0.0005	0.0114	-0.0061	-0.0002	0	2. Inconsistent	0
1242	NA	NA	72	30	0	0	81.2589	0	-0.149557	0.0635715	0.0034	0.0032	0.0011	-0.0027	0.0008	0.0062	-0.0017	-0.0026	0	2. Inconsistent	0
1243	NA	NA	63	45	1	3	26.3159	0	-0.269882	-0.0195605	0.0023	0.0044	-0.0204	-0.0002	-0.0005	0.0037	0.0013	0.0042	0	2. Inconsistent	0
1272	637.82	6.458056111876723	76	63	1	0	89.9858	0	0.271581	0.0635715	0.0027	0.0036	0.0077	-0.0054	-0.0057	0.0045	-0.0045	0.0033	0	1. No exacerbations	1
1290	NA	NA	67	67.5	1	0	29.8895	1	0.391906	0.146703	0.0037	0.0026	0.0026	-0.0008	-0.002	0.0052	-0.0037	-0.0016	0	2. Inconsistent	0
1308	NA	NA	69	53	0	1	21.5224	0	0.211418	0.479231	0.0037	0.0039	0.0141	-0.0018	0.0015	0.0088	-0.0068	0.0043	0	3. Each year	0
1316	771.69	6.648582914976072	62	90	1	2	43.6203	0	0.211418	0.396099	0.0041	0.003	0.0077	-0.0029	0.0001	0.0046	-0.009	-0.001	0	3. Each year	0
1324	NA	NA	73	112.5	0	0	58.9729	1	0.271581	0.312967	0.0037	0.0017	0.0112	-0.0014	-0.0025	0.0066	-0.0053	0.0086	1	2. Inconsistent	0
1331	2750.05	7.919374372313512	68	44	0	0	34.0609	0	-0.0292319	-0.85088	0.0038	0.0001	0.0014	-0.0009	-0.0024	0.0078	-0.0079	0.0048	0	1. No exacerbations	1
1350	1565.94	7.356241561640497	67	52.5	0	0	69.363	1	0.632557	0.396099	0.0043	0.004	0.0081	-0.0021	-0.0023	0.0169	-0.0097	-0.0015	1	1. No exacerbations	1
1358	NA	NA	65	31.5		0	102.92	1	0.331744	0.229835	0.0039	0.0033	0.0003	-0.0022	-0.0018	0.0072	-0.0036	-0.0019	0	1. No exacerbations	1
1370	2228.11	7.708908971462188	62	70.5	1	2	79.8417	1	0.211418	-0.268956	0.0032	0.0022	0.0102	-0.005	0.0016	0.0061	-0.0073	0.0042	1	2. Inconsistent	0
1401	817.8	6.706617807930542	68	30	0	0	66.4335	1	-0.811346	-1.4328	-0.0006	0.0047	-0.0577	0.006	-0.0038	-0.0019	0.0247	0.0526	1	1. No exacerbations	1
1402	NA	NA	55	42	0	1	20.6802	1	0.391906	0.146703	0.0034	0.0042	0.0089	-0.0033	-0.0032	0.0058	-0.0002	0.0004	0	1. No exacerbations	1
1403	NA	NA	65	30	0	0	79.9384	0	-0.69102	-0.518352	-0.0011	0.0041	-0.0461	0.0025	-0.0004	-0.0016	0.0079	0.0147	0	1. No exacerbations	1
1445	NA	NA	65	45	1	0	54.5225	0	0.151256	0.562363	0.003	0.0026	0.0117	0.0011	-0.0007	0.0086	-0.0008	0.0051	0	2. Inconsistent	0
1485	NA	NA	71	162	0	0	34.3856	0	0.211418	0.229835	0.003	0.003	0.0129	-0.0056	-0.0031	-0.0008	0.0002	0.0084	0	2. Inconsistent	0
1487	1239.66	7.122592427452772	59	66	1	1	49.2376	1	0.0910932	0.229835	0.0021	0.0035	0.0053	0.0002	-0.0024	0.002	-0.0056	0.0019	0	2. Inconsistent	0
1567	NA	NA	77	96	0	0	58.5114	1	0.151256	-0.0195605	0.0042	0.0039	0.0035	0.0004	-0.0004	0.0061	-0.0089	0.0001	1	2. Inconsistent	0
1568	NA	NA	71	30	0	0	80.4614	1	0.151256	0.312967	0.0033	0.005	0.0067	-0.0061	-0.0007	0.0106	-0.0018	0.0007	0	1. No exacerbations	1
1569	NA	NA	80	106	0	0	74.1366	1	0.211418	-0.102692	0.0023	0.0043	0.009	0.0003	0.0023	-0.0052	0.0111	0.0089	1	1. No exacerbations	1
1599	NA	NA	51	37	0	0	56.2821	0	0.271581	0.562363	0.0033	0.0029	0.0027	0.0005	-0.0036	0.0061	-0.0083	0.0065	0	3. Each year	0
1601	NA	NA	65	47	1	0	32.9869	1	-4.12029	-2.43039	0.0037	-0.0025	-0.0165	0.0025	0.0025	0.003	0.0025	-0.0032	0	1. No exacerbations	1
1631	NA	NA	56	40	1	0	59.1509	1	0.0910932	0.312967	0.0016	0.0055	-0.0181	-0.0014	0.0037	0.0058	-0.0015	0.006	0	1. No exacerbations	1
1638	NA	NA	69	49	0	0	72.281	0	0.211418	0.312967	0.0043	0.0045	0.0083	-0.0027	0.0004	0.0004	0.0032	0.0085	0	1. No exacerbations	1
1642	429.83	6.063389781679444	76	80	0	0	67.6296	1	0.0910932	0.562363	0.0034	0.0046	0.0097	-0.0041	0.0012	-0.0015	-0.0047	0.0068	0	2. Inconsistent	0
1654	1301.4	7.171195887060883	69	20	0	0	56.7982	1	0.452069	0.312967	0.0045	0.0037	0.0108	-0.0027	-0.003	0.0112	-0.0042	0.0026	0	3. Each year	0
1671	NA	NA	57	41	1	0	58.7348	0	-8.63248	-3.34484	0.0045	-0.0008	-0.015	-0.0004	-0.0017	0.0087	-0.0013	0.0052	0	1. No exacerbations	1
1698	3019.31	8.012783607442918	79	126	0	0	45.8388	1	-0.570695	-0.352088	-0.0003	0.0027	-0.0411	0.0057	-0.0055	0.0006	0.0082	0.004	0	1. No exacerbations	1
1705	NA	NA	68	22	0	1	70.3347	0	0.391906	0.396099	0.0034	0.0053	0.0101	-0.0016	-0.0002	0.0113	-0.0066	-0.0041	0	2. Inconsistent	0
1713	378	5.934894195619588	74	62	0	0	72.5747	1	0.271581	0.146703	0.0039	0.0033	0.0026	0.0019	0.0008	0.0117	-0.0056	0.0004	1	1. No exacerbations	1
1723	3970.8	8.286722864715566	68	20	0	0	34.0973	1	0.271581	0.479231	0.004	0.0042	0.01	-0.0003	0.0001	0.0044	-0.007	0.0011	0	1. No exacerbations	1
1728	2515.41	7.830191091116005	74	80	0	1	57.8064	1	-0.0893945	0.0635715	0.0038	0.0047	0.007	-0.002	0.0001	0.012	-0.0138	-0.0047	0	2. Inconsistent	0
1742	1723.51	7.452118188086882	48	25		6	95.7064	0	0.452069	0.396099	0.004	0.0044	0.0003	0.0006	-0.0024	0.0033	0.0023	0.0039	0	2. Inconsistent	0
1754	NA	NA	70	30	0	0	30.3423	1	-0.69102	-1.26654	-0.0009	0.0027	-0.0553	0.009	-0.0034	-0.0048	0.0287	0.0638	0	1. No exacerbations	1
1780	NA	NA	66	31	0	0	69.2357	0	0.331744	0.645495	0.0045	0.0031	0.0023	0.0038	0.0009	0.0064	0.001	-0.007	2	1. No exacerbations	1
1782	288.9	5.66608060747219	54	60	0	0	38.2617	0	0.151256	0.396099	0.0031	0.0048	0.0034	0.0021	-0.0002	0.0047	-0.0007	0.0036	0	1. No exacerbations	1
1783	NA	NA	77	35	0	0	61.5949	0	0.211418	0.0635715	0.0027	0.0036	0.0112	-0.0003	0.0021	0.0038	0.001	0.0019	1	1. No exacerbations	1
1790	NA	NA	58	31.5	1	1	69.1408	0	0.151256	0.396099	0.004	0.0039	0.0071	0.0027	-0.0008	0.008	-0.0028	0.0058	0	2. Inconsistent	0
1861	NA	NA	50	80	1	1	40.4967	1	-0.0292319	0.312967	0.0023	0.0029	0.006	-0.0018	-0.0013	0.0061	-0.0077	0.0049	0	1. No exacerbations	1
1886	NA	NA	71	100	0	0	65.4653	1	0.572394	0.0635715	0.0029	0.0042	0.0072	0.0038	0.0008	-0.0096	0.0053	0.0178	0	1. No exacerbations	1
1888	NA	NA	75	90	0	0	62.7981	0	-1.11216	-0.684616	-0.0017	0.0034	-0.0585	0.0049	0.0004	-0.0087	0.0364	0.0499	0	1. No exacerbations	1
1893	4803.88	8.477179203703876	65	40	1	0	62.8333	1	0.452069	0.396099	0.003	0.0029	0.0094	-0.0019	-0.0028	0.0084	-0.0107	0.0039	0	2. Inconsistent	0
1903	NA	NA	69	30	0	0	34.8387	0	0.271581	0.229835	0.0028	0.004	0.0118	0	0.0005	0.0117	-0.0104	0.0029	0	1. No exacerbations	1
1953	6280.8	8.745252639884045	69	55.5	0	0	74.1683	1	0.391906	-0.185824	0.0017	0.0048	0.0136	-0.0015	-0.0036	0.0018	-0.0001	0.0062	0	1. No exacerbations	1
1974	972.6	6.879972897969686	71	54	0	1	42.8086	0	-0.510533	-2.84605	0.0066	-0.0035	-0.0015	0.0013	-0.0024	0.0017	-0.0022	-0.0028	0	2. Inconsistent	0
1983	NA	NA	67	37	0	1	22.0834	0	-1.052	-1.01714	-0.0025	0.0037	-0.051	0.0018	-0.0035	-0.0066	0.0355	0.0537	1	2. Inconsistent	0
1992	350.4	5.859075359062237	68	48	0	0	54.8234	0	0.211418	0.728627	0.0028	0.005	0.001	0.0006	-0.0007	0.0045	0.003	0.0004	0	1. No exacerbations	1
1994	8104.55	9.000180911345254	71	60	0	2	37.6446	1	0.151256	0.0635715	0.003	0.0033	0.0111	-0.0003	0.0038	-0.007	0.0061	0.0183	0	2. Inconsistent	0
2002	528.79	6.270591377617365	71	50	1	0	85.3967	1	-0.931671	-1.34967	-0.0007	0.0035	-0.0518	0.0056	-0.0023	-0.0058	0.038	0.064	0	1. No exacerbations	1
2004	NA	NA	72	45	0	0	42.9587	0	0.211418	-0.0195605	0.0041	0.0035	0.0115	0.0002	0.0012	0.0105	-0.0109	-0.0053	0	1. No exacerbations	1
2022	1807.84	7.499888041460936	76	22.1	0	0	95.3928	1	0.271581	-0.0195605	0.0043	0.0028	0.0086	0.0012	-0.0005	0.0053	-0.0082	0.0008	0	1. No exacerbations	1
2029	NA	NA	65	50	0	1	61.8525	0	0.151256	-0.0195605	0.0041	0.0044	0.0103	0.0006	-0.0001	0.0059	-0.0083	-0.0001	0	1. No exacerbations	1
2043	NA	NA	58	114	1	0	48.7729	1	0.151256	0.396099	0.0035	0.0045	0.0051	-0.001	-0.0005	0.0121	-0.0056	0.0031	0	1. No exacerbations	1
2057	NA	NA	65	58.5	0	0	52.4554	0	0.151256	0.229835	0.0043	0.0047	0.004	0.0008	-0.0019	0.0022	-0.0027	0.0027	0	1. No exacerbations	1
2073	1666.13	7.418258850894996	60	52.5	0	0	71.0861	0	0.452069	0.229835	0.0041	0.0048	0.0059	-0.0038	-0.002	0.0121	-0.0111	-0.0064	0	1. No exacerbations	1
2086	1187.04	7.079218092441216	65	52.5	0	0	76.5573	1	0.331744	0.479231	0.0046	0.003	0.0049	-0.0022	-0.0004	0.0114	-0.0107	0.0029	0	1. No exacerbations	1
2095	6747.71	8.816958467045875	65	46	1	0	55.8079	1	0.331744	0.229835	0.0032	0.0037	0.0121	0.002	-0.0012	0.0042	-0.0063	-0.0016	1	1. No exacerbations	1
2096	NA	NA	68	50	0	2	31.5133	0	0.512231	0.562363	0.0024	0.0037	0.0086	-0.0014	-0.0007	0.0176	-0.0108	0.0015	0	2. Inconsistent	0
2103	4452.17	8.401146896751758	80	40.5	0	0	65.4842	1	0.0910932	0.312967	0.004	0.0041	-0.0094	-0.0004	0.0019	0.0024	0.0069	0.0081	0	1. No exacerbations	1
2118	1794.52	7.492492855691339	51	38	1	0	46.0192	0	0.0910932	0.0635715	0.0041	0.0036	0.0104	-0.0038	-0.0014	0.0058	-0.0088	-0.0054	0	1. No exacerbations	1
2121	NA	NA	65	51	0	0	36.7787	0	0.391906	0.146703	0.0045	0.0043	0.0077	-0.0046	0.0001	0.0073	-0.0088	-0.0004	1	1. No exacerbations	1
2139	NA	NA	73	78	0	1	29.4804	0	-0.69102	0.0635715	-0.0001	0.0024	-0.0331	0.0018	-0.0022	0.0034	0.0154	0.0096	0	2. Inconsistent	0
2159	4906.27	8.498269257955531	68	55.5	0	0	44.8534	1	0.391906	0.229835	0.0028	0.0039	0.0067	-0.0024	-0.0002	0.0061	-0.0039	0.0025	0	1. No exacerbations	1
2165	373.02	5.921632037509301	62	49.5	0	0	36.4063	0	-0.0292319	0.0635715	0.0029	0.0036	-0.0056	-0.0046	-0.0027	0.0043	-0.0011	0.0015	0	2. Inconsistent	0
2177	NA	NA	79	50	0	0	30.8486	1	0.0910932	0.229835	0.0033	0.0051	-0.0045	-0.0034	0.0028	-0.0011	0.0025	0.0098	1	2. Inconsistent	0
2187	NA	NA	55	45	0	0	27.6323	0	0.452069	-0.0195605	0.0034	0.0041	0.0016	0.0007	0.0003	0.0036	0.0028	0.0039	2	2. Inconsistent	0
2188	NA	NA	71	52.5	0	0	40.4018	1	0.391906	-0.185824	0.004	0.0046	0.0084	-0.0023	-0.0042	0.0103	-0.0016	0.0019	0	1. No exacerbations	1
2204	NA	NA	67	40	0	0	94.0767	1	0.331744	0.0635715	0.0041	0.0034	0.0094	-0.0003	0.0011	0.0085	-0.0081	-0.0029	1	1. No exacerbations	1
2213	NA	NA	68	50	1	0	73.2108	1	0.271581	0.229835	0.0038	0.0059	0.0066	0	0.0009	0.0066	0.0006	0.0054	0	2. Inconsistent	0
2216	NA	NA	70	22.5	0	0	38.4879	1	0.211418	0.312967	0.0037	0.0046	0.0073	0.0009	0.0034	0.0062	-0.0106	0.0005	0	1. No exacerbations	1
2222	3058.54	8.025692956903459	58	41	1	0	63.0905	1	0.512231	0.645495	0.0035	0.0042	0.0064	-0.0024	-0.0005	-0.0001	0.0014	0.0092	0	2. Inconsistent	0
2227	1372.26	7.224214294705323	58	41	1	0	63.6057	1	0.0309307	-0.0195605	0.003	0.0045	0.0047	-0.0037	-0.0034	0.0024	0.0034	0.0064	0	1. No exacerbations	1
2243	4586.67	8.430909549563147	64	45	0	0	60.0664	1	0.271581	-0.0195605	0.0038	0.0039	0.0092	0.0016	-0.0004	0.0102	-0.0078	-0.0023	0	2. Inconsistent	0
2247	NA	NA	73	35	0	0	62.1512	1	0.271581	-0.185824	0.0035	0.0038	0.0054	-0.0033	-0.0049	0.0118	-0.0086	-0.0014	0	1. No exacerbations	1
2273	11346.2	9.336646097228476	70	135	0	0	54.4435	1	0.391906	0.479231	0.0033	0.0045	0.0185	-0.0015	-0.0009	0.0028	-0.006	0.001	0	2. Inconsistent	0
2279	2188.33	7.690893974838381	61	40	0	0	80.3793	0	0.331744	0.479231	0.0045	0.0039	0.0095	0.0008	-0.0012	0.0116	-0.0016	0.0016	0	1. No exacerbations	1
2282	NA	NA	64	30	0	0	79.368	0	0.211418	-0.102692	0.0042	0.0027	0.0055	0.0002	-0.0017	0.0095	-0.002	0.0108	0	2. Inconsistent	0
2298	16114.7	9.687492762827366	52	120	1	0	66.8659	1	0.0309307	0.396099	0.0034	0.0035	0.0078	-0.0006	-0.0006	0.0115	-0.0082	0.006	0	2. Inconsistent	0
2331	2482.55	7.817041536703409	66	94	1	1	53.3325	0	-0.0292319	0.562363	0.0043	0.0041	0.0082	-0.0037	-0.0062	0.0109	-0.0102	-0.0012	0	2. Inconsistent	0
2339	NA	NA	51	80	1	1	41.5731	1	0.0309307	-0.102692	0.0038	0.005	0.0067	0.0037	0.0007	0.0061	-0.0082	0.0065	0	1. No exacerbations	1
2340	NA	NA	73	35	0	0	60.7922	0	0.211418	-0.0195605	0.0043	0.0035	0.0037	-0.003	0.0023	0.0069	-0.003	-0.0002	1	1. No exacerbations	1
2351	NA	NA	56	40	1	0	58.687	0	0.331744	0.146703	0.0029	0.0043	0.0056	-0.0015	-0.0004	0.0118	-0.0133	-0.0008	0	1. No exacerbations	1
2372	NA	NA	59	40	1	1	23.0228	1	0.331744	-0.185824	0.0044	0.0041	0.0156	-0.0007	-0.0044	-0.0008	-0.0037	0.0086	0	1. No exacerbations	1
2377	NA	NA	73	50	0	0	71.1428	1	0.271581	0.229835	0.0043	0.0045	0.0128	0.0031	0.0005	0.0035	-0.0079	-0.0004	1	1. No exacerbations	1
2382	NA	NA	67	33.75	1	0	72.6379	1	0.391906	0.312967	0.0023	0.0035	0.01	-0.004	0.002	0.002	-0.0027	0.0042	0	1. No exacerbations	1
2385	NA	NA	61	43	1	0	74.8798	1	0.391906	0.146703	0.0024	0.0053	0.0142	-0.001	0.0015	0.0122	-0.0013	0.0013	0	1. No exacerbations	1
2394	NA	NA	71	37.5	0	0	77.8996	0	-0.149557	-0.43522	0.0037	0.0056	0.0065	0.0003	-0.0008	0.001	-0.0049	0.0082	0	1. No exacerbations	1
2396	627.6	6.441903020858877	77	35	1	0	114.282	1	0.391906	0.728627	0.0036	0.0035	0.0071	0.0041	0.0023	0.0094	-0.0052	-0.0011	0	1. No exacerbations	1
2403	NA	NA	76	65	0	0	69.0077	0	-0.931671	-0.268956	0.0023	0.0028	-0.018	0.0016	-0.0011	-0.0024	0.0046	0.0159	0	2. Inconsistent	0
2415	399.17	5.989387391312783	70	22	0	0	88.0185	1	0.271581	-0.352088	0.0028	0.0047	0.0084	-0.0031	-0.0007	-0.0076	0.0092	0.0161	0	1. No exacerbations	1
2430	NA	NA	67	81.6	0	1	25.2156	1	0.0910932	0.479231	0.0036	0.0037	0.0052	-0.0008	-0.0034	0.0094	-0.0023	-0.0046	0	1. No exacerbations	1
2444	NA	NA	64	50	1	0	93.629	1	0.0910932	-0.85088	0.0028	0.0043	0.0109	0.0025	0.0014	-0.014	0.0146	0.0192	1	1. No exacerbations	1
2449	NA	NA	71	56	0	0	50.4194	0	-0.751183	-0.0195605	-0.0007	0.0041	-0.0429	0.0027	0.0005	0.0016	0.0068	0.0073	1	2. Inconsistent	0
2451	939.86	6.845730928001744	75	40	0	0	73.9438	1	0.331744	0.0635715	0.0031	0.0035	0.0113	0.0005	-0.0039	0.0141	-0.0156	-0.0011	0	1. No exacerbations	1
2478	NA	NA	71	36	0	0	41.7532	1	0.391906	0.312967	0.0036	0.0033	0.0105	0.0031	0.0037	0.0118	-0.0115	-0.007	0	1. No exacerbations	1
2479	NA	NA	63	22	1	0	88.1519	0	0.211418	-0.102692	0.0041	0.0034	0.0089	-0.0037	-0.0003	0.0069	-0.0048	-0.0018	0	1. No exacerbations	1
2507	1734.79	7.458641647591357	63	63	0	0	49.7539	0	0.391906	0.229835	0.0036	0.0051	0.0049	0.0002	-0.0025	0.0027	-0.0012	-0.0086	0	1. No exacerbations	1
2508	NA	NA	64	40	0	5	30.992	1	0.391906	0.728627	0.0034	0.0036	0.0039	-0.0007	0.0031	0.0032	0.0021	0.0024	0	1. No exacerbations	1
2515	NA	NA	75	35.64	1	0	86.3067	1	0.331744	0.396099	0.0042	0.0048	0.0073	0.0018	-0.0055	0.0035	0.0023	-0.0032	0	1. No exacerbations	1
2531	NA	NA	74	45	0	2	45.3197	1	-0.751183	0.396099	0.0035	0.0046	0.0044	-0.0006	-0.0015	0.0065	-0.0026	-0.0032	0	2. Inconsistent	0
2533	NA	NA	73	32	0	0	26.4298	0	-0.871508	-1.34967	-0.003	0.0027	-0.0588	0.0026	0.0044	-0.0021	0.0375	0.0648	0	2. Inconsistent	0
2551	526.67	6.266574166446798	63	40	0	2	72.0305	1	0.151256	0.396099	0.0035	0.003	0.0091	-0.0025	-0.0013	0.0077	-0.0024	0.0016	0	2. Inconsistent	0
2569	NA	NA	69	46	0	0	77.6912	0	0.211418	0.312967	0.0029	0.0039	-0.0032	-0.0012	-0.001	0.006	-0.0013	0.0062	0	2. Inconsistent	0
2611	NA	NA	60	112.5	0	5	14.9112	1	0.512231	0.645495	0.0044	0.0042	0.0141	0.0015	0.0022	0.0063	-0.0093	0.0018	0	2. Inconsistent	0
2627	NA	NA	70	52	1	0	55.3491	0	0.211418	0.396099	0.0024	0.0034	0.0122	-0.0013	-0.0005	0.0027	-0.0017	0.0087	0	2. Inconsistent	0
2639	NA	NA	74	32	0	0	79.827	0	0.391906	0.396099	0.0048	0.0047	0.0085	-0.0028	-0.0032	-0.0011	-0.0053	0.0057	0	2. Inconsistent	0
2668	NA	NA	69	60	0	0	33.9364	0	0.391906	0.479231	0.0031	0.0035	0.005	0.0009	0.0023	0.0074	-0.0102	-0.0045	0	2. Inconsistent	0
2677	NA	NA	58	40	0	0	35.7654	0	-0.330045	-0.102692	0.0025	0.0042	-0.0212	0.0007	0.0001	0.0004	-0.0029	0.008	0	2. Inconsistent	0
2703	920.6	6.825025631383141	67	50	1	2	38.8795	0	-0.0292319	-0.601484	0.0038	0.0035	0.0152	0.0029	-0.0043	-0.0106	0.0113	0.0154	0	2. Inconsistent	0
2782	NA	NA	70	40	0	0	62.6951	1	0.331744	-0.268956	0.0026	0.0045	0.0084	-0.0035	-0.0033	-0.0028	0.0117	0.0106	0	1. No exacerbations	1
2788	NA	NA	63	63	0	1	13.3428	1	0.0910932	0.312967	0.0024	0.0027	0.0065	-0.0037	-0.002	0.0071	-0.0094	0.0018	0	2. Inconsistent	0
2815	NA	NA	68	26.5	1	1	40.6525	0	0.331744	0.645495	0.0033	0.0061	0.0072	-0.0033	-0.0019	0.0079	-0.0005	0.0049	0	1. No exacerbations	1
2827	NA	NA	56	42	1	2	51.9561	1	0.391906	0.396099	0.0044	0.0037	0.0101	-0.0005	-0.0019	0.0086	-0.0103	-0.0059	1	2. Inconsistent	0
2837	1056.3	6.962527514829117	70	40	0	1	44.156	0	0.0309307	0.396099	0.0029	0.0044	0.0019	-0.0021	-0.0004	0.0074	-0.0002	0.0058	0	1. No exacerbations	1
2862	NA	NA	61	46	0	1	33.9091	0	0.211418	0.146703	0.0039	0.0034	0.0099	-0.0015	-0.0056	0.0057	-0.002	0.0061	0	2. Inconsistent	0
2884	NA	NA	44	21	0	2	21.4555	1	0.331744	0.396099	0.0034	0.0038	0.0041	-0.0003	-0.0002	0.0091	-0.008	-0.001	0	2. Inconsistent	0
2885	1339.2	7.199827699735211	68	30		0	50.6553	0	0.331744	0.312967	0.0035	0.0041	0.0103	-0.0009	-0.001	0.0062	-0.0006	0.0065	0	2. Inconsistent	0
2919	4081.04	8.314107136877007	79	63	1	0	49.2987	0	0.271581	-0.352088	0.0029	0.0042	0.0167	-0.0017	0.0014	-0.0109	0.0167	0.0147	0	2. Inconsistent	0
2922	NA	NA	63	45	1	0	32.2756	1	0.331744	0.479231	0.0034	0.0049	0.0067	-0.0032	-0.0025	0.0061	-0.0003	0.0034	0	1. No exacerbations	1
2948	NA	NA	70	55	1	0	47.4501	1	0.572394	1.06116	0.0044	0.0041	0.0127	0.0015	-0.0016	0.0015	-0.0059	0.0056	0	2. Inconsistent	0
2949	NA	NA	74	31	0	2	44.7282	1	0.271581	0.146703	0.0033	0.0042	0.0063	0	-0.0041	0.0054	-0.0106	0.0036	0	2. Inconsistent	0
2959	NA	NA	75	60	0	1	42.7727	1	0.271581	0.562363	0.0047	0.0032	0.0062	0.0014	-0.0002	0.0033	-0.0012	-0.0049	0	2. Inconsistent	0
2971	1049.66	6.956221581190135	75	55.5	0	0	114.269	1	0.211418	0.396099	0.0035	0.0058	0.0024	-0.0012	-0.0016	0.0072	-0.0051	0.004	1	1. No exacerbations	1
2973	NA	NA	72	45	0	0	84.0789	1	-0.991833	-0.767748	-0.0016	0.0053	-0.0385	-0.0012	-0.0022	-0.0038	0.0115	0.0071	0	2. Inconsistent	0
2983	NA	NA	74	35	0	3	28.3416	0	0.512231	-0.0195605	0.003	0.0026	0.0035	0.0003	-0.0016	0.0083	-0.0032	-0.0018	0	3. Each year	0
2997	NA	NA	67	46	0	0	107.908	1	0.0309307	0.312967	0.0041	0.0039	0.0069	-0.0013	0.001	0.0063	-0.0084	0.0056	1	2. Inconsistent	0
3004	546.7	6.303900205900954	57	54	0	0	34.7496	1	0.331744	0.562363	0.004	0.0046	-0.0003	-0.0013	-0.003	0.0077	-0.0004	0.0017	1	2. Inconsistent	0
3005	NA	NA	79	23	0	0	59.6934	1	0.271581	0.396099	0.0034	0.0042	0.0101	-0.0026	-0.0001	0.003	-0.0041	0.0048	0	1. No exacerbations	1
3017	587.54	6.375944328807011	77	40	0	0	87.583	0	0.0309307	-0.0195605	0.0037	0.0031	0.0062	-0.0034	-0.0032	0.0101	-0.006	-0.0005	1	2. Inconsistent	0
3031	NA	NA	72	87.5	0	3	40.754	1	0.331744	0.229835	0.0021	0.0043	0.0031	-0.0001	0.0041	0.01	-0.0042	0.0024	1	2. Inconsistent	0
3032	680.49	6.522813126906398	75	75	1	0	57.1509	1	-0.931671	-0.767748	-0.0011	0.0045	-0.0547	0.0047	-0.0008	-0.0078	0.0301	0.0484	0	1. No exacerbations	1
3037	NA	NA	68	25	0	2	44.5816	1	-1.95443	-1.9316	-0.0065	0.002	-0.0609	0.0068	-0.0024	-0.004	0.0073	0.0254	0	1. No exacerbations	1
3038	4560.87	8.42526867378412	67	50	0	0	55.3994	0	-1.052	-1.76533	0.0071	-0.0031	-0.0152	0.0005	0.0023	0.0061	0.0003	0.0027	1	1. No exacerbations	1
3039	249.15	5.518055124727414	79	97.5	0	0	91.6875	0	0.211418	0.146703	0.0032	0.0043	-0.0024	-0.0016	-0.0002	0.0036	-0.0038	0.0051	0	1. No exacerbations	1
3042	NA	NA	64	21.5	1	0	28.4383	0	-0.149557	0.728627	0.0031	0.0032	0.0038	-0.0026	-0.0035	-0.0033	-0.0011	0.0008	0	2. Inconsistent	0
3057	NA	NA	70	53	1	1	71.5787	0	0.211418	0.312967	0.0047	0.004	0.0069	0.0006	0.0011	0.0104	-0.0017	-0.0018	0	2. Inconsistent	0
3068	1480.47	7.300114883911821	76	38	0	2		0	-0.0292319	0.312967	0.0042	0.0035	0.0055	-0.0006	-0.0061	0.0054	-0.0031	-0.0023	0	2. Inconsistent	0
3090	NA	NA	74	80	0	1	59.3818	0	0.271581	0.312967	0.0034	0.0037	0.0108	-0.0013	-0.0034	0.0071	-0.0048	0.0016	0	3. Each year	0
3100	NA	NA	64	30	0	0	59.208	0	0.211418	0.312967	0.0037	0.0022	0.0079	-0.0018	0.0014	0.012	-0.0046	0.0021	0	1. No exacerbations	1
3113	1627.5	7.394800374082724	74	57	0	0	89.8926	1	0.271581	0.728627	0.0024	0.0035	0.0034	0.0001	-0.0037	0.0093	-0.0031	0.0026	0	1. No exacerbations	1
3130	1039.47	6.946466246852749	66	36	0	0	76.1017	1	0.0309307	0.229835	0.0032	0.0047	0.0044	0.0008	-0.0015	0.0019	0.001	-0.001	0	1. No exacerbations	1
3155	4806.4	8.477703642129761	74	69	0	0	79.2783	0	0.271581	0.562363	0.0025	0.0035	0.0045	-0.0023	-0.0003	0.0048	-0.005	-0.0049	0	2. Inconsistent	0
3166	NA	NA	78	30	0	0	21.1372	1	0.0910932	0.312967	0.0026	0.0047	-0.0016	0.0007	-0.0018	0.006	0.0028	0.0028	0	3. Each year	0
3167	NA	NA	74	75	0	0	71.643	1	0.331744	0.146703	0.0034	0.0049	0.0007	-0.003	-0.0059	0.0034	-0.0037	0.0016	0	3. Each year	0
3173	NA	NA	79	90	0	0	90.1469	0	0.211418	0.562363	0.004	0.0046	0.004	-0.0012	-0.0057	0.0071	-0.0067	0.0071	0	1. No exacerbations	1
3176	NA	NA	75	60	0	0	29.5294	1	0.271581	-0.352088	0.0029	0.0047	0.0151	0.0008	-0.0015	-0.0011	-0.0006	0.0087	1	2. Inconsistent	0
3200	1817.6	7.505272228526832	69	66	0	0	29.2446	0	0.331744	0.146703	0.0028	0.0046	0.0074	-0.0015	0.0007	0.0084	-0.0065	0.0042	0	1. No exacerbations	1
3221	NA	NA	66	45	1	0	88.0654	1	0.271581	0.728627	0.0033	0.0044	0.007	-0.0002	-0.0028	0.0045	-0.0016	-0.0007	0	1. No exacerbations	1
3228	481.2	6.176282984100524	54	20	0	0	116.602	1	0.391906	0.312967	0.0022	0.0041	0.012	-0.0014	0.001	-0.0011	-0.0003	0.0042	0	1. No exacerbations	1
3249	NA	NA	72	52	0	0	62.5346	1	0.331744	0.479231	0.0029	0.0041	0.0139	-0.0046	0.0006	0.002	-0.0019	-0.0009	2	2. Inconsistent	0
3258	NA	NA	78	78	0	0	35.2778	1	0.211418	0.396099	0.0043	0.0037	0.004	-0.001	-0.001	0.0072	0.0019	0.0015	1	2. Inconsistent	0
3270	NA	NA	50	45	1	0	75.2824	0	0.151256	0.312967	0.0039	0.0045	0.0045	0.0039	0.0006	0.0036	-0.0029	0.0007	0	1. No exacerbations	1
3297	NA	NA	69	60	0	0	73.6721	1	-1.17232	-0.85088	-0.0028	0.0031	-0.0511	0.007	-0.0017	-0.0041	0.0358	0.061	0	1. No exacerbations	1
3310	2124.2	7.661150539887439	72	96	0	0	31.9234	1	0.0910932	0.312967	0.0031	0.0032	0.003	0.0011	0.0019	0.0044	-0.0009	0.0018	1	2. Inconsistent	0
3314	NA	NA	69	50	1	0	101.834	0	0.0309307	-0.767748	0.0037	0.003	0.0195	0.0049	0.0098	-0.0282	0.025	0.0091	1	1. No exacerbations	1
3325	2481.6	7.816658792422274	66	50	1	0	60.1196	1	0.331744	0.312967	0.003	0.0029	0.0103	-0.004	-0.0033	0.0099	-0.0063	-0.0024	0	2. Inconsistent	0
3332	1711.8	7.445300727447509	63	87.5	0	1	71.8595	1	0.151256	0.146703	0.0025	0.0055	0.0057	-0.003	0.0018	0.0048	-0.0056	0.0044	1	1. No exacerbations	1
3339	2646.6	7.881031076338949	55	22	1	3	34.9407	1	0.452069	0.312967	0.0031	0.0039	0.0114	-0.0042	-0.0006	-0.0036	0.002	0.0103	1	2. Inconsistent	0
3353	NA	NA	53	40	1	2	26.4344	1	-2.91704	-4.92435	0.0078	-0.0103	-0.0238	0.0011	0.0024	0.0016	-0.0007	-0.0154	0	1. No exacerbations	1
3371	NA	NA	53	80	0	1	22.8853	1	0.151256	0.894891	0.0029	0.005	0.0061	0	-0.0015	0.0076	-0.0108	-0.0084	1	3. Each year	0
3372	NA	NA	68	60	0	2	48.6954	1	0.271581	0.894891	0.0035	0.006	0.012	-0.0025	0.0026	0.0079	-0.0074	0.0007	0	2. Inconsistent	0
3401	NA	NA	66	72	0	0	24.2985	1	0.0910932	0.146703	0.0041	0.0042	0.0057	-0.0012	0.0006	0.0083	0.002	0.0037	1	2. Inconsistent	0
3406	NA	NA	55	35	1	0	25.4066	1	-0.20972	-0.43522	0.0019	0.0032	-0.0064	0.0037	-0.0007	-0.0078	0.0098	0.0174	0	1. No exacerbations	1
3414	5518.18	8.615803374759873	59		0	0	68.2168	1	0.391906	0.229835	0.0055	0.0039	0.0103	0.0022	-0.001	0.0089	-0.0055	0.001	1	1. No exacerbations	1
3422	1507.37	7.318121689393626	68	100	1	0	55.0304	1	0.391906	-0.268956	0.0029	0.003	0.014	-0.0037	-0.0011	-0.0032	0.0098	0.0194	0	1. No exacerbations	1
3452	655.19	6.484925269907124	78	120	0	0	90.257	1	0.331744	0.396099	0.0035	0.0043	0.0062	-0.0029	-0.0018	0.0108	-0.0021	-0.0052	0	1. No exacerbations	1
3461	NA	NA	50	25	0	0	92.9889	0	-0.269882	-1.76533	0.004	-0.0025	-0.0163	-0.0002	-0.0012	0.0032	0.0039	0.0128	0	1. No exacerbations	1
3501	2316.08	7.747631380410649	72	55	1	2	48.7116	0	0.391906	0.645495	0.004	0.0035	0.0126	-0.0039	0.0005	0.0082	-0.0129	-0.0006	1	3. Each year	0
3530	1381.82	7.231156749824605	74	30	0	0	58.3291	0	0.0309307	0.645495	0.0032	0.0044	0.0047	0.0025	-0.0005	0.0046	0.0006	0.0128	1	1. No exacerbations	1
3560	NA	NA	66	72	0	0	76.4028	1	-0.570695	-0.518352	0.0013	0.0041	-0.0206	0.0012	0.0016	0.0016	0.0141	0.033	1	1. No exacerbations	1
3566	2550.37	7.843993725665985	79	40	0	0	105.5	1	0.151256	0.396099	0.0038	0.0026	0.0067	-0.001	-0.0014	0.0051	-0.0103	0.0024	1	1. No exacerbations	1
3570	NA	NA	63	60	0	3	39.2667	0	-0.269882	-0.185824	0.0012	0.004	-0.0209	0.0035	-0.005	0.0064	-0.0007	0.0084	0	2. Inconsistent	0
3571	NA	NA	62	45	1	1	61.8038	0	0.271581	0.728627	0.0042	0.004	0.006	-0.0002	-0.0014	0.0107	-0.0049	-0.0001	1	2. Inconsistent	0
3642	NA	NA	68	53	1	1	24.7442	1	-0.0292319	0.229835	0.0028	0.0033	0.0068	0.0001	-0.0037	0.0093	-0.0035	0.0017	0	3. Each year	0
3651	6252.46	8.740730265290287	69	45	1	0	45.6843	1	0.452069	0.229835	0.0029	0.0045	0.0187	-0.0028	-0.0029	0.0023	-0.0054	-0.0009	0	1. No exacerbations	1
3663	NA	NA	67	26	1	0	81.3682	1	0.211418	-0.102692	0.0031	0.0031	0.0093	-0.002	-0.0018	0.0028	0.0006	0.013	0	1. No exacerbations	1
3679	3345.96	8.115508926902688	70	40	1	0	41.372	0	0.331744	0.146703	0.004	0.0036	0.0095	0.001	-0.0023	0.0036	-0.0062	-0.0004	1	1. No exacerbations	1
3725	2098.24	7.648854177075254	42	27	1	0	29.6416	0	0.271581	0.312967	0.0033	0.0037	0.0008	-0.0043	-0.0003	0.0057	-0.0026	0.0005	0	1. No exacerbations	1
3728	NA	NA	67	92.5	0	0	90.7901	1	0.271581	0.0635715	0.0034	0.0033	0.0021	-0.0011	-0.003	0.0043	-0.0011	0.0029	0	2. Inconsistent	0
3754	923.4	6.828062510072889	65	45	1	1	53.1452	1	-0.69102	0.0635715	0.0018	0.004	-0.0056	-0.0023	-0.0009	0.0032	-0.01	-0.0039	0	3. Each year	0
3755	NA	NA	68	120	0	0	67.9753	1	0.271581	-0.185824	0.0025	0.003	0.014	0.0029	0.0022	-0.0162	0.0151	0.0209	0	1. No exacerbations	1
3756	NA	NA	58	63	0	2	22.4471	1	-0.811346	-0.352088	0.0037	0.0039	0.0085	-0.0046	0	0.0074	-0.0027	0.0046	0	3. Each year	0
3758	NA	NA	51	55.5	1	0	39.1658	1	0.331744	0.229835	0.0041	0.0044	0.0057	0.0034	-0.0007	0.0112	-0.0033	0.0058	0	2. Inconsistent	0
3771	NA	NA	66	88	0	0	51.4368	1	0.211418	0.312967	0.0033	0.0052	0.0081	-0.0004	-0.0018	0.0105	-0.0055	0.0016	1	1. No exacerbations	1
3774	NA	NA	65	80	0	0	35.2302	0	0.391906	0.894891	0.004	0.0032	0.0097	-0.0057	-0.002	0.007	-0.0004	-0.0007	1	2. Inconsistent	0
3805	NA	NA	66	70.5	0	0	63.5216	1	0.391906	-0.0195605	0.0048	0.0042	0.0076	-0.0032	0.0003	0.014	-0.0053	-0.0052	0	1. No exacerbations	1
3810	NA	NA	66	31.5	0	1	23.6298	1	0.271581	0.229835	0.0026	0.0028	0.0066	0.0009	-0.0016	0.0064	-0.0063	-0.0013	0	3. Each year	0
3836	NA	NA	69	55	1	0	81.5267	0	0.512231	0.312967	0.0038	0.0035	0.0113	-0.0004	-0.0004	0.01	-0.008	0.001	0	1. No exacerbations	1
3851	NA	NA	67	50	0	0	64.6004	1	0.0910932	0.146703	0.0021	0.0042	0.0072	-0.0014	-0.0046	0.0034	-0.0021	0	0	1. No exacerbations	1
3869	NA	NA	75	76.5	1	0	47.3293	1	0.452069	0.312967	0.0043	0.0065	0.01	-0.002	-0.0013	0.0076	-0.0038	-0.0047	1	2. Inconsistent	0
3881	435.91	6.077435800022728	71	60	0	0	58.332	1	0.452069	0.728627	0.0025	0.0039	0.0102	-0.0011	-0.001	0.0119	-0.0079	0.0072	0	2. Inconsistent	0
3902	2191.69	7.692428214709016	73	96	0	1	48.9057	0	0.0910932	0.312967	0.0031	0.0049	0.0059	-0.0013	0.0023	0.0035	-0.005	-0.0002	0	1. No exacerbations	1
3910	1863.1	7.529997046026308	64	44	1	0	52.7267	0	0.211418	0.0635715	0.0044	0.0035	0.0096	-0.0016	-0.0026	0.0076	-0.0058	-0.0033	0	1. No exacerbations	1
3918	NA	NA	75	84	0	0	108.47	1	0.331744	0.479231	0.0038	0.0046	0.0049	-0.0014	-0.002	0.0048	-0.0024	0.004	0	1. No exacerbations	1
3920	1253.87	7.133990047557377	64	50		0	42.9734	1	0.632557	0.396099	0.0031	0.0028	0.0111	-0.0045	-0.0051	0.0012	-0.0075	0.0041	0	2. Inconsistent	0
3930	929.88	6.835055545563859	76	112	1	0	95.2826	0	0.331744	0.146703	0.004	0.0025	0.0104	-0.0003	-0.0005	0.0108	-0.0134	-0.0047	1	2. Inconsistent	0
3936	NA	NA	77	80	0	0	74.7037	1	-0.991833	-1.51594	-0.0013	0.0049	-0.0573	0.005	0.0035	-0.006	0.0332	0.0609	2	2. Inconsistent	0
3942	NA	NA	59	82		0	59.4026	1	0.331744	0.229835	0.0041	0.0039	0.0085	-0.0005	-0.0025	0.0062	-0.0088	0.0019	0	1. No exacerbations	1
3945	NA	NA	60	80	0	2	25.6705	1	0.512231	-0.185824	0.0015	0.0033	0.0083	-0.0012	-0.0045	-0.0028	0.0023	0.014	0	2. Inconsistent	0
3946	NA	NA	70	79.5	1	0	62.9311	0	0.452069	0.0635715	0.0041	0.0042	0.0083	-0.0008	-0.0021	0.0054	-0.0037	-0.0018	0	1. No exacerbations	1
3954	NA	NA	76	60	0	2	43.9037	0	-0.0893945	0.229835	0.0022	0.0045	0.0031	-0.0006	-0.0001	0.005	-0.0084	0.0003	0	3. Each year	0
3961	NA	NA	51	41	1	0	89.9752	1	0.151256	-0.102692	0.0035	0.0049	0.0027	0	-0.0024	0.0064	-0.0081	-0.0011	0	1. No exacerbations	1
4016	794.11	6.67722199069431	55	30	0	0	62.1739	1	-1.052	-0.684616	-0.0017	0.0051	-0.0584	0.0033	0.0004	-0.0066	0.03	0.0566	1	1. No exacerbations	1
4029	1609.01	7.383374362013468	67	75	1	0	61.3953	0	0.0910932	0.562363	0.0047	0.0034	0.0057	0.0012	0.0052	0.0082	-0.0074	0.0016	1	1. No exacerbations	1
4050	2589.6	7.859258702612035	72	90	0	0	53.916	0	0.211418	0.229835	0.0034	0.004	0.0067	0.002	0.0002	0.0126	-0.0084	0.0043	0	2. Inconsistent	0
4051	1289.08	7.161684064628527	68	78	0	0	68.8119	0	-0.0893945	0.0635715	0.0014	0.0037	-0.0043	0.0011	-0.0001	0.0036	-0.003	0.0043	0	2. Inconsistent	0
4056	1196.29	7.086980380034674	72	20		0	86.5384	0	0.391906	0.479231	0.0037	0.0032	0.0088	-0.0007	-0.0022	0.013	-0.0133	-0.0004	0	1. No exacerbations	1
4058	NA	NA	59	40	0	0	36.4536	1	0.512231	-0.0195605	0.0035	0.0029	0.0116	-0.0044	-0.0021	0.0073	-0.0016	0.0022	0	1. No exacerbations	1
4060	NA	NA	75	62	1	0	85.7744	1	-0.0292319	0.312967	0.0037	0.0036	-0.0006	-0.0038	-0.0012	0.0071	-0.0055	0.0036	1	2. Inconsistent	0
4065	NA	NA	62	105	0	0	19.7351	0	-0.20972	-0.684616	0.0025	0.0043	0.0044	0.0006	0.0003	-0.0039	0.0123	0.0151	0	2. Inconsistent	0
4072	NA	NA	74	50	0	0	23.4088	1	0.271581	0.229835	0.0037	0.0045	0.0113	-0.0041	0.0042	0.0059	-0.0043	0.0018	0	2. Inconsistent	0
4078	NA	NA	63	37	0	2	49.1958	0	-0.0893945	0.0635715	0.0037	0.0052	-0.0012	0.0018	-0.0001	0.0022	-0.0012	0.0025	0	2. Inconsistent	0
4083	NA	NA	65	58.5	0	0	88.1923	1	0.211418	-0.518352	0.0034	0.003	0.0142	-0.001	-0.0005	0.0008	0.007	0.0116	1	1. No exacerbations	1
4103	NA	NA	67	49.5	0	0	81.1693	1	-0.991833	-0.767748	0.0044	0.0014	0.0065	0.0011	-0.0022	0.0059	-0.003	-0.0029	0	1. No exacerbations	1
4120	NA	NA	55	30	1	1	70.1562	0	0.271581	-0.518352	0.0019	0.0039	0.0051	-0.0022	-0.0009	-0.0054	0.0118	0.016	0	1. No exacerbations	1
4142	NA	NA	68	40	0	2	70.652	1	0.331744	0.146703	0.0039	0.0033	-0.0019	-0.0014	0.0007	0.0082	-0.0046	-0.0045	0	2. Inconsistent	0
4144	3505.67	8.162136936692962	69	55	1	0	80.0117	0	0.211418	-0.102692	0.0044	0.0049	0.0089	-0.0051	-0.0021	0.0163	-0.0071	-0.0036	0	1. No exacerbations	1
4164	NA	NA	67	69	1	0	82.0583	1	0.211418	0.396099	0.0041	0.0026	0.0104	-0.0011	-0.0055	0.0038	-0.0067	-0.0024	0	1. No exacerbations	1
4167	NA	NA	63	60	0	2	41.1923	0	-0.931671	-1.4328	-0.0022	0.0037	-0.0531	0.0012	0.0002	-0.0022	0.0328	0.0546	1	1. No exacerbations	1
4174	NA	NA	71	60	0	0	33.4474	0	0.331744	0.229835	0.0047	0.0033	0.0071	-0.0009	0.0021	0.0118	-0.0116	-0.0055	0	2. Inconsistent	0
4181	874.09	6.773183345182367	80	37.5	0		64.2906	1	0.151256	0.811759	0.0031	0.0049	0.0063	-0.0002	-0.0034	0.0044	0.002	0.0056	0	1. No exacerbations	1
4217	849.05	6.74411807739231	71	112.5	0	0	102.455	1	0.211418	0.479231	0.0026	0.0042	-0.0052	0.0041	-0.0005	-0.0054	0.0043	0.0102	0	1. No exacerbations	1
4227	2185.96	7.689810370307404	70	147	0	0	59.014	0	0.271581	0.0635715	0.0038	0.0035	0.0056	0.0023	-0.0006	0.015	-0.0063	0.0036	0	1. No exacerbations	1
4247	NA	NA	70	55	1	0	49.512	1	0.331744	0.229835	0.002	0.005	0.0077	-0.0013	-0.008	0.0036	-0.007	0.0009	1	1. No exacerbations	1
4253	NA	NA	65	174	1	0	74.8816	1	-0.931671	-1.34967	-0.0012	0.0036	-0.0518	0.0028	-0.0024	-0.0063	0.0193	0.0441	1	1. No exacerbations	1
4258	999.29	6.90704502681277	49	30	1	0	77.7816	0	0.151256	0.479231	0.0028	0.004	0.0027	-0.0008	-0.0009	0.0067	-0.0082	0.0067	0	1. No exacerbations	1
4268	4085.02	8.31508190324295	67	80	0	0	65.2005	0	0.452069	-0.767748	0.0035	0.0041	0.0229	-0.0022	-0.0025	-0.0082	0.006	0.0073	0	1. No exacerbations	1
4270	NA	NA	70	55.5	0	0	89.5411	1	0.331744	0.396099	0.004	0.0042	0.0024	0.0048	0.0032	0.0061	-0.0048	-0.005	1	1. No exacerbations	1
4278	NA	NA	69	60	0	0	21.9937	1	-0.510533	-0.43522	-0.0018	0.004	-0.038	0.0012	0.0029	-0.0004	0.0139	0.0103	0	2. Inconsistent	0
4345	NA	NA	72	21	0	0	52.8037	0	-0.330045	-0.0195605	0.0032	0.0027	0.0047	-0.0042	-0.0033	0.0056	-0.0082	-0.0023	0	2. Inconsistent	0
4356	NA	NA	67	36	0	1	41.9432	0	0.151256	-0.0195605	0.0022	0.0044	0.0069	-0.003	0.003	-0.0009	0.0062	0.0016	1	2. Inconsistent	0
4373	NA	NA	71	43	0	0	26.8239	1	0.151256	0.479231	0.0035	0.0032	0.0069	-0.0063	0.0005	0.0075	-0.0077	0.0049	0	2. Inconsistent	0
4377	NA	NA	65	45	1	0	83.4436	1	0.0910932	-0.102692	0.0027	0.003	0.004	-0.0002	-0.0016	0.0106	-0.0062	0.0022	0	1. No exacerbations	1
4381	1320.34	7.185644558171052	48	30	1	1	65.1186	1	0.211418	0.479231	0.0041	0.0028	0.0045	0	-0.0013	-0.0008	0.0011	0.0095	1	1. No exacerbations	1
4386	NA	NA	73	35	0	0	83.5383	1	0.331744	0.562363	0.004	0.0034	0.0041	-0.0023	-0.0062	0.0085	-0.0036	0.0081	0	1. No exacerbations	1
4407	NA	NA	73	45	0	0	47.1817	0	0.271581	-0.102692	0.0043	0.0028	0.0155	-0.0017	-0.0013	0.0056	-0.0052	0.0049	0	2. Inconsistent	0
4481	NA	NA	74	52	1	0	18.7223	1	0.271581	0.229835	0.0035	0.0043	0.0064	-0.0005	0.0005	0.0029	0.0001	0.0008	1	2. Inconsistent	0
4523	NA	NA	64	40.5	0	0	73.0087	1	0.391906	-0.185824	0.0038	0.004	0.009	-0.0023	-0.0029	0.0122	-0.0116	0.0012	0	1. No exacerbations	1
4526	NA	NA	66	105	0	0	73.4156	1	0.0910932	0.229835	0.003	0.0024	0.011	0.0002	0.0005	-0.0075	0.011	0.0193	0	1. No exacerbations	1
4529	NA	NA	65	37.5	0	1	74.1215	1	0.331744	0.396099	0.0051	0.0038	0.0077	0.0018	-0.0014	0.0097	-0.0062	-0.0055	1	2. Inconsistent	0
4547	NA	NA	57	60	0	2	31.7462	1	0.151256	0.645495	0.0032	0.0037	0.0117	-0.0024	-0.0043	0.009	-0.0102	-0.0005	0	2. Inconsistent	0
4548	NA	NA	74	100	0	1	93.9919	1	0.211418	0.562363	0.0022	0.0046	-0.0029	-0.0024	0.0018	0.0032	0.0004	0.0061	0	1. No exacerbations	1
4558	NA	NA	64	50	1	0	65.5952	1	-0.20972	0.396099	0.003	0.0042	0.0028	-0.0033	-0.0013	0.0008	-0.0069	0.0011	0	1. No exacerbations	1
4577	NA	NA	68	50	0	0	29.478	0	0.452069	0.562363	0.004	0.0038	0.0144	-0.0005	-0.0019	0.0088	-0.0025	0.0052	1	2. Inconsistent	0
4580	NA	NA	48	49.5	1	2	50.4203	0	0.0910932	0.0635715	0.0034	0.0042	0.0073	0.0019	-0.0013	0.003	-0.0058	0.0003	0	1. No exacerbations	1
4609	NA	NA	67	40	0	0	30.1427	0	0.512231	0.312967	0.0035	0.0041	0.0079	-0.0016	0.0005	0.0078	-0.0033	0.0005	0	1. No exacerbations	1
4621	1204.89	7.094143555450853	63	75	0	2	64.992	1	0.0309307	0.229835	0.0039	0.0037	0.0114	0.0004	-0.0006	0.0003	-0.0007	0.0077	0	3. Each year	0
4623	5837.87	8.672121283266161	74	84	1	0	39.4054	0	0.331744	0.396099	0.0039	0.0037	0.009	0.001	-0.0005	0.005	-0.0101	-0.0013	1	1. No exacerbations	1
4626	301.54	5.708902677350773	58	46	0	0	54.8299	0	0.151256	-0.102692	0.0033	0.0048	0.009	-0.0018	0.0007	0.0012	0.0065	0.0088	2	1. No exacerbations	1
4628	NA	NA	57	27	0	0	20.4751	1	0.0309307	-0.0195605	0.0043	0.0042	0.0058	0	0.0013	0.0036	-0.0023	0.0007	0	2. Inconsistent	0
4629	841.01	6.734603550508676	63	36	0	0	62.9068	1	0.0910932	0.0635715	0.0033	0.0055	0.0048	-0.0007	-0.0022	0.0117	-0.0115	-0.0008	0	1. No exacerbations	1
4648	3354.56	8.118075893264209	70	48	1	0	66.9088	1	0.331744	0.312967	0.0028	0.0045	0.0129	-0.0016	0.001	-0.0001	-0.0103	0.0041	0	1. No exacerbations	1
4653	NA	NA	70	60	1	0	40.3575	0	-0.45037	0.146703	0.0009	0.0054	-0.015	-0.0026	-0.0036	0.0082	-0.0028	0.0052	0	2. Inconsistent	0
4655	1357.64	7.213503177245545	69	75	0	1	34.4438	1	0.331744	-0.0195605	0.0026	0.0043	0.0055	0.0017	-0.0045	0.006	-0.0117	0.0018	0	3. Each year	0
4656	NA	NA	67	66	0	1	58.392	1	0.271581	0.312967	0.0042	0.0034	0.0106	-0.0001	-0.0021	0.0156	-0.0098	-0.0034	0	2. Inconsistent	0
4664	NA	NA	56	66		1	74.322	0	0.0309307	0.312967	0.0029	0.0036	0.0108	-0.0013	-0.0031	0.0049	-0.0084	0.0013	1	2. Inconsistent	0
4667	NA	NA	74	50	0	0	63.3621	0	0.151256	0.396099	0.0032	0.005	0.0049	-0.0001	0.0034	0.0032	-0.0005	-0.0006	1	1. No exacerbations	1
4668	1948.8	7.574969077515578	68	88	0	0	71.832	1	0.512231	0.479231	0.0042	0.0042	0.0011	-0.0001	0.0039	0.005	-0.0065	-0.0025	0	1. No exacerbations	1
4687	2493.61	7.821486738711368	68	65	0	0	83.7526	1	0.331744	-0.268956	0.0035	0.0024	0.0129	-0.0014	-0.007	-0.0005	0.0009	0.0011	0	2. Inconsistent	0
4690	1451.25	7.280180533012102	67	45	1	0	97.9678	0	-0.149557	0.229835	0.0016	0.0052	-0.0214	0.002	-0.0031	0.005	0.0005	0.0102	1	1. No exacerbations	1
4717	NA	NA	59	40	0	0	12.8096	0	0.452069	-0.352088	0.0033	0.0039	0.0073	0.0007	0.0015	0.0094	-0.0076	-0.0011	0	2. Inconsistent	0
4744	NA	NA	68	70	0	0	43.2725	0	-0.0893945	0.312967	0.0027	0.0057	-0.0078	0.0047	-0.0031	0.0028	-0.0061	-0.0023	0	2. Inconsistent	0
4755	NA	NA	59	35	0	0	13.0874	0	0.151256	-0.0195605	0.0033	0.0049	0.0095	-0.0031	-0.0009	0.0087	-0.0064	0.0038	0	2. Inconsistent	0
4777	NA	NA	69	55	1	1	48.0458	0	0.391906	0.312967	0.0043	0.005	0.0062	-0.0041	0.0005	0.0081	-0.0033	-0.0036	0	2. Inconsistent	0
4780	2034.52	7.618015197818592	62	25	1	2	55.7772	0	-0.149557	0.0635715	0.002	0.0043	-0.0125	0.0006	0.0011	0.0043	0.0083	0.0026	0	2. Inconsistent	0
4790	1344.31	7.20363614924828	75	25	0	0	78.6748	1	0.0910932	0.0635715	0.003	0.0042	0.006	-0.0044	-0.0021	0.0066	-0.0122	0.0008	1	1. No exacerbations	1
4810	NA	NA	76	67.5	0	0	82.6523	1	0.0309307	0.562363	0.0041	0.0039	0.009	0.0039	0.0017	0.007	-0.0003	0.0033	1	1. No exacerbations	1
4820	NA	NA	64	46	1	0	58.8814	0	0.211418	0.312967	0.0039	0.0033	0.0103	-0.0019	-0.0006	0.0083	-0.0038	-0.0012	1	1. No exacerbations	1
4821	NA	NA	70	37.5	0	1	41.9471	0	0.151256	0.396099	0.0034	0.0052	-0.0018	-0.0028	0.0029	0.0079	-0.0072	-0.0014	1	3. Each year	0
4824	NA	NA	66	30	0	0	91.5794	0	0.512231	-2.43039	0.0044	0.0039	0.0393	0.0039	0.0029	-0.0548	0.0436	0.0272	0	1. No exacerbations	1
4827	1767.6	7.477377973256585	70	84	1	0	60.6313	0	0.391906	0.146703	0.003	0.0045	0.0141	-0.0007	-0.0004	0.0106	-0.0059	0.0041	0	1. No exacerbations	1
4878	NA	NA	73	60	0	0	54.5675	0	0.151256	-0.268956	0.0049	0.0037	0.0085	-0.0001	-0.0025	0.0087	-0.0161	-0.001	0	1. No exacerbations	1
4885	NA	NA	69	52	1	0	67.9115	0	0.151256	-0.0195605	0.0027	0.0045	0.0061	-0.003	0.0028	0.0072	-0.0073	-0.0005	0	2. Inconsistent	0
4947	2140.61	7.668846114126769	70	50	0	1	56.0188	1	0.452069	0.479231	0.0033	0.0037	0.0084	0.002	-0.0026	0.0068	-0.008	0.0025	0	1. No exacerbations	1
4953	NA	NA	71	36	0	0	27.6833	0	0.331744	-0.43522	0.0046	0.0038	0.0157	-0.0018	0.0035	0.0062	-0.0037	0.0029	1	2. Inconsistent	0
4964	3142.02	8.052621184167682	71	30	0	0	36.3869	1	0.572394	0.396099	0.0043	0.0057	0.0148	-0.004	0.0024	-0.004	0.0091	0.0127	0	2. Inconsistent	0
4977	NA	NA	77	35	0	0	78.3112	0	0.331744	0.229835	0.0039	0.0052	0.0072	0.0006	0.0006	0.0065	-0.0085	0.0038	0	1. No exacerbations	1
5012	NA	NA	70	48	1	0	56.9502	1	-0.0292319	0.479231	0.0036	0.005	0.0051	0.0001	-0.0026	0.0027	-0.0044	0.002	0	2. Inconsistent	0
5025	NA	NA	65	60	1	0	32.8588	0	-0.871508	-0.102692	-0.0007	0.0028	-0.0452	0.0051	-0.0007	-0.0023	0.012	0.0123	0	1. No exacerbations	1
5031	3373.51	8.123709024343508	65	50	1	0	75.6218	1	0.211418	0.728627	0.0029	0.0046	0.0046	-0.0021	-0.0018	0.0099	-0.004	-0.0049	0	1. No exacerbations	1
5078	NA	NA	67	46	0	0	67.83	1	0.211418	0.562363	0.0049	0.0035	0.0045	-0.0002	0.0001	0.0077	-0.0071	-0.006	0	1. No exacerbations	1
5084	NA	NA	71	117.5	0	0	42.7703	1	-0.330045	0.396099	0.0027	0.0038	0.0053	-0.0031	-0.0011	0.0091	-0.0039	-0.0034	1	2. Inconsistent	0
5104	636.11	6.455371504359805	70	25.5	0	0	55.4016	1	0.151256	0.312967	0.0029	0.0041	0.0056	-0.0001	-0.003	0.0051	-0.0033	-0.0052	0	1. No exacerbations	1
5117	3445.25	8.144751749755255	73	37	0	0	38.0965	0	0.452069	0.312967	0.0034	0.0036	0.0072	-0.0004	-0.0028	0.0089	-0.0034	-0.0024	1	2. Inconsistent	0
5120	NA	NA	74	98	0	0	69.5746	0	0.271581	0.396099	0.0027	0.0048	0.0043	0.0013	0.002	0.0005	-0.0002	0.0019	0	1. No exacerbations	1
5134	1420.6	7.25883459656371	69	25	0	0	95.0908	1	0.391906	-0.0195605	0.0029	0.0042	0.009	0.0012	0.0027	0.0044	-0.0073	-0.0002	1	1. No exacerbations	1
5136	NA	NA	71	129.5	0	0	79.4983	0	0.572394	0.229835	0.0035	0.0043	0.0068	-0.002	0.0028	0.0106	-0.0048	0.0027	0	2. Inconsistent	0
5145	1770.34	7.478926897516358	52	32	1	1	41.7568	0	0.331744	-0.0195605	0.0038	0.0045	0.0162	0.0016	-0.0017	-0.0016	0.0112	0.0085	1	2. Inconsistent	0
5159	NA	NA	61	36	0	1	75.1177	0	-0.510533	-5.5894	0.0082	-0.0147	-0.0032	-0.0006	0	0.0095	-0.003	0.0057	0	2. Inconsistent	0
5171	2029.45	7.615520099365463	64	52	0	1	25.7703	0	0.151256	0.811759	0.0024	0.0044	-0.002	-0.0022	-0.0027	0.0063	-0.0024	-0.001	0	2. Inconsistent	0
5172	NA	NA	79	75	1	0	33.5772	1	-0.931671	-0.518352	-0.0016	0.0048	-0.0458	0.0064	-0.0008	-0.003	0.0153	0.0162	0	2. Inconsistent	0
5182	NA	NA	66	22.5	0	1	91.9389	0	0.151256	0.146703	0.0033	0.0044	0.0185	0.0017	0.0074	0.0065	0.0036	0.0036	0	1. No exacerbations	1
5194	6382.44	8.761305748366398	67	67.5	0	0	64.2058	0	-0.630858	-0.43522	-0.002	0.0047	-0.0414	0.0025	-0.0007	0	0.0102	0.0062	0	1. No exacerbations	1
5208	NA	NA	64	30	1	1	26.552	1	-0.0292319	-0.268956	0.0022	0.0037	-0.0007	0.0019	0.0011	-0.0038	0.0055	-0.0009	1	3. Each year	0
5217	NA	NA	71	94	0	1	37.5469	1	0.0309307	0.396099	0.0035	0.0046	0.0059	-0.0006	0.0001	0.0112	-0.0099	0.0015	0	1. No exacerbations	1
5242	NA	NA	72	30	0	0	86.7044	0	0.271581	0.479231	0.0048	0.0039	0.0057	-0.0006	-0.0077	0.0061	-0.0053	0.0021	0	1. No exacerbations	1
5251	687.65	6.533279987560717	65	55.5	0	1	21.3772	1	0.211418	0.396099	0.0029	0.004	0.0046	0.002	-0.0034	0.0072	-0.0041	-0.0019	0	1. No exacerbations	1
5255	NA	NA	59	52.5	0	0	34.6244	0	0.271581	0.229835	0.0028	0.0042	0.009	0.0006	0.0006	0.008	-0.0044	0.0017	1	1. No exacerbations	1
5271	NA	NA	59	87.5	0	3	27.7134	0	0.331744	0.479231	0.0044	0.005	0.0085	-0.0046	0.0027	0.0059	-0.0052	-0.0034	0	1. No exacerbations	1
5277	NA	NA	71	28	0	0	26.2987	0	0.271581	0.562363	0.0036	0.0039	0.0073	0.0014	0.0023	0.0042	-0.0088	-0.0018	0	3. Each year	0
5299	NA	NA	70	50	1		48.9747	1	0.572394	0.645495	0.004	0.0038	0.0066	0	-0.0021	0.0076	-0.0045	0.0013	0	1. No exacerbations	1
5317	NA	NA	79	64	0	0	52.2434	1	0.331744	0.229835	0.0041	0.0043	0.0024	0.0028	-0.0008	0.0021	-0.0023	0.0043	0	1. No exacerbations	1
5321	NA	NA	53	60	0	1	12.4081	1	0.331744	0.312967	0.0029	0.0038	0.0027	-0.0026	0.0017	0.0089	-0.0025	0.0058	0	2. Inconsistent	0
5333	NA	NA	65	37.5	0	1	32.4354	0	-1.052	-7.75083	0.0111	-0.0224	-0.0119	0.0002	-0.0039	0.0059	-0.0006	-0.004	1	1. No exacerbations	1
5342	966.53	6.873712338001114	73	51	0	0	87.6862	1	0.0910932	-0.0195605	0.0024	0.0036	0.0086	0.001	0.0033	0.0097	-0.0068	0.0036	0	1. No exacerbations	1
5345	NA	NA	72	54	0	0	73.058	1	0.271581	0.312967	0.0032	0.0053	0.0041	0.0027	0.0015	0.0085	-0.0018	0.0025	0	2. Inconsistent	0
5347	NA	NA	71	30	0	0	64.0005	0	-0.991833	-1.01714	-0.0016	0.0039	-0.0574	0.0003	-0.0045	-0.0068	0.0341	0.0634	1	1. No exacerbations	1
5348	6751.97	8.81758959313796	63	45	1	0	42.467	1	0.512231	0.229835	0.0029	0.0046	0.0068	0.0014	-0.001	0.0064	-0.003	0.0017	0	1. No exacerbations	1
5369	NA	NA	69	42	0	0	107.905	0	-1.052	-1.01714	-0.0003	0.0042	-0.0568	0.0016	-0.0003	-0.0047	0.0279	0.0507	0	1. No exacerbations	1
5392	NA	NA	66	66.6	0	2	22.6307	1	0.211418	0.645495	0.0023	0.0038	0.0059	0.0003	-0.0011	-0.001	-0.0022	0.0047	1	2. Inconsistent	0
5431	NA	NA	58	27	0	1	23.284	0	-0.390208	0.645495	0.0033	0.0053	0.0047	-0.0048	0.0032	0.0137	-0.0093	-0.0007	1	2. Inconsistent	0
5445	NA	NA	74	135	0	0	21.3018	1	0.0910932	-0.185824	0.0041	0.0055	0.0071	0.0005	-0.0022	0.0101	-0.0108	0.0001	0	2. Inconsistent	0
5463	NA	NA	78	25.5	0	0	96.911	0	-0.991833	-1.59907	-0.0007	0.0031	-0.0515	0.0027	-0.0024	-0.0051	0.0348	0.0539	0	1. No exacerbations	1
5468	NA	NA	72	84	0	0	34.004	1	0.211418	0.146703	0.0039	0.0049	0.0058	-0.0051	-0.0018	0.0036	-0.0088	-0.0015	0	2. Inconsistent	0
5482	NA	NA	67	70	0	0	55.2188	0	0.151256	0.146703	0.0034	0.005	-0.0009	-0.0019	-0.0008	0.0012	0.0024	0.0011	1	2. Inconsistent	0
5502	NA	NA	73	78	0	0	27.4094	1	0.0910932	0.146703	0.0024	0.0026	0.0058	0.0003	-0.0018	0.0097	-0.004	0	1	1. No exacerbations	1
5505	NA	NA	66	34	0	0	48.3703	1	0.331744	0.479231	0.0035	0.0051	0.0071	-0.0025	0.0005	0.0088	-0.0042	0.006	0	1. No exacerbations	1
5507	NA	NA	79	57	0	0	59.8568	1	-0.0893945	0.0635715	0.0003	0.0039	-0.0219	0.0035	-0.0019	-0.0005	0.003	0.0067	0	1. No exacerbations	1
5543	5464.2	8.605973003801829	68	110	0	0	49.9591	1	0.151256	0.562363	0.004	0.0035	0.0064	-0.0036	0.0043	0.0135	-0.0041	-0.0037	0	1. No exacerbations	1
5544	NA	NA	67	32	0	0	80.1172	0	0.512231	0.312967	0.0029	0.0044	0.006	-0.0007	-0.0026	0.0049	-0.0056	-0.0038	0	2. Inconsistent	0
5564	NA	NA	68	26	1	0	58.8646	0	0.0910932	0.396099	0.0026	0.0042	-0.0067	-0.001	-0.0013	0.002	-0.0008	0.0067	0	1. No exacerbations	1
5567	3765.7	8.233689045927227	71	45	0	0	51.2103	1	0.211418	0.146703	0.0036	0.0048	0.0182	-0.0015	-0.0038	-0.0029	-0.0054	-0.0004	0	2. Inconsistent	0
5594	NA	NA	61	60	0	1	32.0503	0	0.271581	0.562363	0.0032	0.0047	0.0094	-0.0022	-0.0024	0.0004	-0.0044	0.0064	0	2. Inconsistent	0
5643	1926.92	7.563678152243812	64	135	0	1	65.3199	1	0.331744	0.894891	0.0028	0.004	0.0146	0	-0.0002	0.0155	-0.0105	-0.0009	0	2. Inconsistent	0
5674	NA	NA	75	35	0	0	81.1898	0	0.391906	0.645495	0.0046	0.0044	0.0046	-0.0029	0.0034	0.013	-0.0082	-0.0014	0	1. No exacerbations	1
5680	1905.85	7.55268338227148	74	62	0	0	89.1357	1	-1.17232	-1.10028	-0.0018	0.0042	-0.0568	0.0088	-0.0032	-0.0084	0.0311	0.0546	0	1. No exacerbations	1
5699	NA	NA	63	38	0	0	37.9652	1	0.211418	0.229835	0.003	0.0037	0.004	-0.0023	-0.0011	0.0036	-0.002	-0.0003	1	1. No exacerbations	1
5719	NA	NA	79	65	1	0	70.2379	1	0.271581	0.312967	0.003	0.0045	0.0053	0.0037	0.0025	0.0083	-0.0068	-0.0039	0	1. No exacerbations	1
5739	NA	NA	63	40	0	0	23.9248	1	0.211418	0.811759	0.0034	0.0039	0.0083	-0.0007	-0.0007	0.0078	-0.0016	0.0046	0	1. No exacerbations	1
5741	NA	NA	71	112.5	0	0	81.7597	1	-0.0893945	0.562363	0.0045	0.0042	0	-0.0016	-0.0022	0.0084	-0.0008	0.0028	1	1. No exacerbations	1
5746	NA	NA	58	62	0	2	35.1468	1	0.0910932	0.396099	0.003	0.0042	0.0035	0.0054	0.0003	0.0129	-0.0077	0.0012	0	3. Each year	0
5771	4044.09	8.305011835085597	71	117	0	0	91.7381	1	0.391906	0.562363	0.0036	0.0046	0.0084	0.001	0.0025	0.0126	-0.0152	-0.0005	0	2. Inconsistent	0
5781	NA	NA	71	35	0	0	74.1968	1	0.271581	-0.352088	0.003	0.0033	0.0075	-0.0023	0.0001	0.0075	-0.0051	-0.0017	0	1. No exacerbations	1
5793	NA	NA	61	45	0	1	29.7167	0	0.331744	0.229835	0.0031	0.0048	0.0074	-0.0032	-0.003	0.0146	-0.0008	-0.0032	1	2. Inconsistent	0
5802	NA	NA	71	100	0	0	56.9837	0	-0.390208	0.146703	0	0.0051	-0.0336	0.0017	-0.0048	-0.0051	0.0117	0.0166	1	1. No exacerbations	1
5806	NA	NA	69	31.5	0	0	89.8013	1	0.0910932	-0.0195605	0.003	0.0037	0.0074	-0.0009	-0.0028	0.0077	-0.0062	0.0001	0	1. No exacerbations	1
5811	3146.98	8.054198541785235	63	30	0	0	75.0433	0	0.271581	0.312967	0.0021	0.0037	0.0077	-0.0001	-0.0008	0.0113	-0.0047	0.0011	0	1. No exacerbations	1
5817	NA	NA	71	50	0	0	54.8638	1	0.0910932	0.728627	0.003	0.0038	0.0048	-0.0014	0.0012	0.0069	-0.003	0.0035	0	1. No exacerbations	1
5823	2888.45	7.968475305048997	67	40	0	0	56.0519	1	0.0309307	0.479231	0.0011	0.0042	-0.0006	-0.0014	-0.0034	0.0052	0.0002	0.0106	0	1. No exacerbations	1
5825	819.11	6.708218384968581	59	46	1	0	54.4662	1	0.0309307	0.396099	0.0044	0.0036	0.0077	0.0001	-0.0036	0.0093	-0.0097	-0.0021	0	1. No exacerbations	1
5832	NA	NA	59	67.5	0	0	25.0637	1	0.211418	0.479231	0.0037	0.005	0.0054	-0.0014	-0.0024	0.0113	-0.0144	-0.0083	0	3. Each year	0
5858	217.34	5.381462947634706	79	49	0	0	79.4025	1	0.331744	-0.0195605	0.0036	0.0046	0.0025	-0.0044	-0.0016	0.0073	-0.0038	0.0004	0	1. No exacerbations	1
5881	NA	NA	77	75	0	0	86.5557	0	0.211418	0.312967	0.0044	0.0043	0.0088	0.0007	0.0013	0.0044	-0.0007	0.0049	1	1. No exacerbations	1
5890	3007.67	8.00892097160462	72	67.5	0	0	58.7765	1	-0.149557	0.0635715	0.0025	0.0047	-0.0204	0.0022	0.0006	-0.0019	0.0004	0.0006	0	1. No exacerbations	1
5891	NA	NA	68	37.5	0	0	19.333	1	0.151256	0.479231	0.0035	0.0041	0.0073	0.0013	0.0002	0.003	-0.0177	0.001	0	1. No exacerbations	1
5893	2481.3	7.81653789536597	64	50	0	0	73.8384	0	0.572394	0.728627	0.0046	0.0057	0.0065	0.0028	-0.0013	0.0097	-0.003	-0.0043	0	1. No exacerbations	1
5918	1551.36	7.346887244560786	80	70	0	1	91.3027	1	0.271581	0.396099	0.0044	0.0028	0.0072	-0.0012	0.0035	0.0073	-0.0023	0.0013	0	1. No exacerbations	1
5934	NA	NA	62	25	0	1	25.4531	0	-0.630858	-0.268956	0.0008	0.0051	-0.0459	0.0025	-0.0052	0.0019	0.0063	0.0052	0	3. Each year	0
5935	NA	NA	73	118	0	2	52.6254	0	0.271581	0.0635715	0.0031	0.0031	0.0117	0.0003	0.0028	-0.0101	0.0144	0.0178	1	1. No exacerbations	1
5948	NA	NA	67	50	0	0	67.3534	0	0.271581	0.562363	0.0029	0.0051	-0.0052	0.0009	-0.002	0.0053	0.0006	0.0055	0	1. No exacerbations	1
5949	2624.4	7.872607577470722	63	92	1	0	49.6308	1	0.512231	0.229835	0.0047	0.0061	0.0068	-0.0013	0.0017	0.0072	-0.0051	-0.0019	0	1. No exacerbations	1
5956	5438.39	8.60123834016405	55	52.5	1	0	59.103	1	-0.871508	-0.85088	-0.0009	0.0046	-0.0544	0.0023	-0.003	-0.0056	0.036	0.0523	0	2. Inconsistent	0
5967	NA	NA	69	75	0	0	73.444	1	-1.23248	-1.59907	-0.0012	0.0037	-0.0563	0.0017	-0.0028	-0.0036	0.0351	0.062	0	1. No exacerbations	1
6003	1440.4	7.272676131774721	69	45	0	0	38.3818	0	0.331744	0.229835	0.0031	0.0048	0.0058	-0.0019	-0.0012	0.0093	-0.0035	0.0024	0	2. Inconsistent	0
6010	1255.2	7.135050201418823	60	96	1	4	67.1689	1	0.151256	0.146703	0.0033	0.0043	0.0029	0.0027	-0.0021	0.0072	-0.0035	0.0045	0	2. Inconsistent	0
6018	NA	NA	51	44	0	0	25.4798	1	0.211418	-0.185824	0.0037	0.0032	0.0025	0.0016	-0.0015	0.0073	-0.0045	-0.0019	0	2. Inconsistent	0
6034	NA	NA	62	36.75	0	0	90.5748	0	-0.0292319	0.229835	0.0045	0.0041	0.0058	-0.0024	-0.0024	0.0047	-0.0091	0.0031	1	1. No exacerbations	1
6064	NA	NA	77	55.5	0	1	54.5553	1	0.271581	-0.352088	0.0041	0.0027	0.0151	-0.0042	-0.001	-0.0126	0.0064	0.0093	0	2. Inconsistent	0
6096	2617.31	7.86990235176237	71	50	0	1	61.1912	1	0.271581	0.146703	0.0029	0.0052	0.0117	0.0003	-0.0007	0.005	0.0024	0.0048	0	1. No exacerbations	1
6107	NA	NA	74	57	1	0	58.8415	0	0.331744	0.229835	0.0031	0.0055	0.0082	-0.0003	-0.0024	0.0017	0.001	0.002	0	1. No exacerbations	1
6112	1840.59	7.517841451379023	67	61.5	0	0	41.3095	1	0.211418	0.396099	0.004	0.0041	0.0046	0.003	0.0008	0.0066	-0.0078	-0.0014	0	2. Inconsistent	0
6138	998.2	6.905953657035509	58	52.5	1	0	85.7124	1	-0.0893945	0.562363	0.0028	0.0038	-0.0111	0.0009	0.0014	0.003	0.0018	0.0004	0	2. Inconsistent	0
6140	NA	NA	78	104		0	67.038	1	-1.11216	-0.934012	0.0052	0.0004	-0.0234	0.0001	0.0023	0.0035	-0.0033	-0.0089	1	2. Inconsistent	0
6142	NA	NA	63	67.5	1	1	31.4371	1	-6.46663	-1.10028	0.0014	0.001	0.0083	-0.0016	-0.0044	0.0116	-0.002	0.0008	0	2. Inconsistent	0
6150	NA	NA	65	35	0	0	61.5771	0	0.151256	0.312967	0.0018	0.0043	0.0102	0.0003	0.0011	0.0102	-0.0033	-0.0028	0	2. Inconsistent	0
6161	841.96	6.735732507175641	56	51	0	0	71.7706	1	0.211418	0.0635715	0.0028	0.0034	0.0111	0	-0.0014	0.0016	0.0009	0.011	0	1. No exacerbations	1
6166	NA	NA	58	44	1	1	60.4204	0	0.331744	-0.268956	0.0046	0.0006	0.0061	0.0022	0.0023	0.0031	-0.0008	0.0008	0	2. Inconsistent	0
6182	NA	NA	70	40	0	0	42.7811	1	0.211418	0.396099	0.0031	0.0044	0.0068	-0.0017	0.001	0.0071	-0.0019	0.0002	1	1. No exacerbations	1
6228	225.68	5.419118066693741	58	40	0	0	34.6451	0	0.0910932	0.229835	0.0027	0.0045	-0.0093	-0.0015	-0.0005	0.0053	-0.0065	-0.0074	0	1. No exacerbations	1
6242	NA	NA	66	69	0	0	29.2467	1	0.391906	0.562363	0.0044	0.005	0.0074	-0.0027	-0.0029	0.0095	0.0001	0.0041	0	2. Inconsistent	0
6250	NA	NA	50	58	0	0	28.6225	0	0.452069	0.229835	0.0048	0.0043	0.0084	0.0003	-0.0053	0.0078	-0.0048	0.0037	1	2. Inconsistent	0
6265	NA	NA	74	28.5	0	1	89.7616	0	0.211418	0.146703	0.0049	0.0044	0.0069	-0.0007	-0.0002	0.0131	-0.0081	-0.0066	0	1. No exacerbations	1
6266	2772.65	7.92755882055633	66	45		0	71.0146	0	0.271581	0.562363	0.0037	0.0037	0.0133	-0.0005	0.0064	0.0079	-0.0018	0.0037	0	1. No exacerbations	1
6275	NA	NA	78	50	0	0	50.8564	0	0.271581	-0.185824	0.0038	0.0041	0.0092	0.0007	-0.0028	0.0107	-0.0046	-0.0038	1	2. Inconsistent	0
6277	1847.3	7.521480392564592	70	66	0	1	49.221	1	0.271581	0.396099	0.0035	0.0047	0.0056	-0.0022	-0.0073	0.0089	-0.0091	-0.0011	0	2. Inconsistent	0
6314	1121.98	7.022850260611825	52	70	1	0	89.1451	1	0.331744	0.312967	0.0053	0.0042	0.0068	-0.0057	-0.0028	0.005	-0.0103	0.0026	1	1. No exacerbations	1
6316	NA	NA	80	60	0	1	21.317	1	0.211418	0.479231	0.0041	0.0051	0.0049	-0.0003	0.0006	0.0092	-0.0038	0.004	0	3. Each year	0
6332	NA	NA	77	43	0	0	44.3776	1	0.271581	0.0635715	0.0033	0.0036	0.0018	-0.0016	-0.0012	0.0056	-0.0035	0.0016	0	1. No exacerbations	1
6336	NA	NA	66	41	1	0	101.649	0	0.211418	-0.352088	0.0017	0.0041	-0.0024	0.0017	-0.0012	0.0042	0.0012	0.013	0	2. Inconsistent	0
6342	NA	NA	63	52.5	0	1	22.3756	1	0.151256	-0.0195605	0.003	0.0032	0.0067	-0.0013	0.0031	0.0019	0.0014	0.0053	0	2. Inconsistent	0
6362	NA	NA	66	60	0	0	33.5555	1	-0.330045	-0.0195605	0.0016	0.0049	-0.0164	0.0013	0.002	0.0063	0.0008	0.0046	0	1. No exacerbations	1
6364	NA	NA	79	32	0	0	69.7133	0	0.0910932	0.229835	0.0033	0.0045	0.0063	-0.0021	0.0025	0.0107	-0.0065	0.0003	0	1. No exacerbations	1
6378	760.4	6.633844610614274	78	23	0	0	111.31	1	-0.871508	-1.01714	-0.0005	0.0041	-0.0523	-0.0002	-0.0024	-0.0074	0.0336	0.0539	1	2. Inconsistent	0
6429	NA	NA	70	80	0	2	23.8114	1	0.0309307	0.396099	0.0029	0.0048	0.0021	-0.0021	0.0008	0.0028	-0.0021	-0.0031	0	2. Inconsistent	0
6436	249.6	5.519859636495273	65	147	0	0	58.0288	0	0.331744	0.396099	0.0041	0.0054	0.0162	0	-0.001	0.0026	-0.0041	0.0032	0	2. Inconsistent	0
6442	4182.93	8.33876723690103	70	56	1	0	65.3454	1	0.211418	0.312967	0.0032	0.0047	0.0053	-0.0017	-0.0018	0.0109	-0.0066	-0.0019	1	2. Inconsistent	0
6449	NA	NA	73	155	1	0	71.2684	1	0.151256	-0.684616	0.0023	0.0036	0.0139	0.0005	0.0018	-0.0058	0.0167	0.0163	0	1. No exacerbations	1
6474	1143.28	7.041656603173539	72	88	0	1	53.3895	1	-1.41297	-1.4328	0.0002	0.003	-0.0553	0.0072	-0.0036	-0.0069	0.0356	0.0514	0	1. No exacerbations	1
6476	3981.61	8.289441539094335	69	80	1	0	87.362	0	-0.0292319	0.0635715	0.0026	0.0045	0.0091	0	0.0003	0.0095	-0.0044	0.0026	0	1. No exacerbations	1
6480	NA	NA	59	38	0	0	65.8848	1	0.151256	0.562363	0.0037	0.0045	0.0007	0.0011	0.0033	0.0058	-0.0052	0.0041	0	1. No exacerbations	1
6496	2011.07	7.606422197719807	72	50	1	1	62.6776	0	0.512231	0.0635715	0.0043	0.0043	0.0152	-0.0011	-0.0048	0.0068	-0.0047	0.0066	0	2. Inconsistent	0
6501	2790	7.933796874815411	62	40	0	0	64.3522	0	0.391906	0.312967	0.0032	0.0027	0.0137	-0.0035	-0.0051	0.0039	-0.005	0.0024	0	1. No exacerbations	1
6511	NA	NA	55	38	0	0	33.0478	0	0.271581	0.396099	0.002	0.0042	-0.0002	0.0002	-0.0017	0.0049	-0.0031	0.0037	0	2. Inconsistent	0
6513	890.92	6.792254636683284	58	22	1	0	78.656	1	0.211418	0.312967	0.0037	0.0046	-0.0034	-0.0005	0.0012	0.0002	-0.0008	0.0034	0	1. No exacerbations	1
6549	NA	NA	57	35	1	0	84.1946	1	0.211418	0.146703	0.0025	0.0037	0.0051	0.0026	-0.0006	0.015	-0.0145	-0.0049	0	1. No exacerbations	1
6569	1212.3	7.100274660752538	54	36	1	0	59.3133	0	0.0910932	-0.43522	0.0019	0.0023	0.005	-0.0031	-0.0014	0.0088	-0.0121	-0.0031	1	2. Inconsistent	0
6571	NA	NA	64	60		1	17.6317	1	0.271581	0.562363	0.0029	0.0043	0.0108	0.002	0.0016	0.0038	0.004	0.0069	1	3. Each year	0
6582	NA	NA	74	50	0	0	61.8822	0	-1.11216	-0.684616	-0.0021	0.0032	-0.0529	0.0029	-0.0003	-0.0054	0.034	0.0643	1	1. No exacerbations	1
6589	NA	NA	54	87.5	1	0	49.1239	0	0.211418	-0.102692	0.0038	0.0047	0.0051	0.0001	-0.0038	0.0022	0.0008	0.0076	0	1. No exacerbations	1
6596	NA	NA	51	30	1	0	59.0779	1	0.0910932	-0.0195605	0.0034	0.0035	0.0074	-0.0007	-0.0035	0.0107	-0.0061	0.0004	0	1. No exacerbations	1
6600	NA	NA	71	55	1	0	94.2974	0	0.151256	0.312967	0.0037	0.004	0.0045	-0.0004	-0.005	0.0127	-0.0019	0.0001	0	1. No exacerbations	1
6615	NA	NA	57	22	0	1	14.5842	1	-0.20972	-0.102692	0.001	0.0041	-0.0118	0.0033	-0.0006	0.0067	0.0032	0.0085	1	2. Inconsistent	0
6618	469.35	6.151348758783000	71	30	0	0	91.2256	1	-0.510533	-0.268956	-0.0005	0.0033	-0.0287	0.0008	-0.0017	-0.0007	0.0057	0.01	0	1. No exacerbations	1
6643	NA	NA	66	45	0	0	101.177	0	0.331744	-0.185824	0.0033	0.0029	0.0028	-0.0047	-0.0006	0.011	-0.0016	0.0005	0	1. No exacerbations	1
6672	NA	NA	71	79.5	0	0	28.9739	0	0.391906	0.312967	0.004	0.0025	0.0086	-0.0005	-0.0043	0.0068	-0.0046	-0.0037	0	3. Each year	0
6709	1112.18	7.014077332214509	48	90	0	0	85.1298	1	-0.269882	0.894891	0.0048	0.0048	0.0037	0.0016	-0.0033	0.0052	-0.0039	0	0	1. No exacerbations	1
6731	NA	NA	71	67.5	0	0	68.63	0	0.391906	-0.0195605	0.0042	0.0056	0.0058	-0.005	0.0025	-0.0002	0.0101	0.0127	0	1. No exacerbations	1
6733	NA	NA	73	60	0	0	57.054	0	-0.330045	-0.352088	0.0004	0.0042	-0.0243	0.0001	-0.0016	0.0109	0.0067	0.024	0	1. No exacerbations	1
6747	NA	NA	61	44	0	1	53.5128	0	-0.45037	-0.0195605	0.0018	0.0035	-0.0204	0.0008	-0.0003	0.0022	0.0128	0.0311	0	2. Inconsistent	0
6782	NA	NA	50	25	0	0	56.6069	0	-0.390208	-0.518352	0.0009	0.0053	-0.0182	0.0021	-0.0038	-0.0003	0.0141	0.0148	1	1. No exacerbations	1
6784	2252.52	7.719804868466382	66	40	0	1	64.8042	1	0.151256	0.645495	0.0031	0.0044	0.0088	-0.0027	-0.0023	0.0078	-0.0085	-0.0044	0	2. Inconsistent	0
6798	524.61	6.262655129393678	72	80	0	1	33.7838	1	0.271581	0.229835	0.0034	0.0031	0.0079	-0.0041	-0.0024	0.006	-0.007	0.0018	0	2. Inconsistent	0
6813	NA	NA	74	40	0	0	29.5904	1	0.211418	0.312967	0.0026	0.0039	0.0076	-0.0011	-0.0017	0.0061	-0.0063	0.0036	0	1. No exacerbations	1
6831	NA	NA	75	21	0	0	67.862	1	0.211418	0.312967	0.0035	0.005	0.0106	-0.0025	-0.0002	0.0032	-0.0014	0.0052	0	1. No exacerbations	1
6855	3314.13	8.105950424736744	73	60	0	0	30.762	1	-0.0893945	0.312967	0.0029	0.0032	0.007	-0.003	-0.0007	0.0087	-0.0034	0.0024	0	2. Inconsistent	0
6858	NA	NA	65	40	0	1	34.4145	1	-0.0893945	-0.185824	0.0013	0.0047	-0.013	0.0006	0.0036	0.0027	0.001	0.0041	0	2. Inconsistent	0
6865	NA	NA	66	50	1	0	24.6717	0	0.331744	0.728627	0.0025	0.005	0.0171	0.0015	-0.0009	0.009	0.0005	0.0053	0	2. Inconsistent	0
6882	1172.4	7.066808208836737	53	40	1	6	34.0149	0	0.391906	0.728627	0.0032	0.0043	0.0034	-0.0022	0.0008	0.0108	-0.0039	0.0052	0	3. Each year	0
6922	NA	NA	72	105	0	0	48.3386	1	0.0910932	-0.268956	0.0023	0.0049	-0.012	0.0029	-0.0003	-0.0022	0.0133	0.0155	0	1. No exacerbations	1
6932	NA	NA	64	100	1	0	38.6677	1	0.211418	0.0635715	0.0037	0.0047	0.0089	-0.0018	0.0022	0.0096	0.0006	-0.004	0	1. No exacerbations	1
6952	NA	NA	65	35	0	0	49.3347	1	0.271581	0.811759	0.0032	0.0039	0.0098	0.0014	-0.0021	0.009	-0.0091	0.0006	1	1. No exacerbations	1
6971	NA	NA	66	42	0	2	42.0094	0	0.271581	-0.102692	0.0028	0.0029	0.0089	0.0019	-0.0023	0.0125	-0.0139	-0.0096	1	3. Each year	0
6986	757.87	6.630511866976103	68	80	0	0	73.0033	1	0.151256	-0.268956	0.0034	0.0036	0.0109	-0.0006	0.0003	-0.0083	0.0174	0.0168	0	1. No exacerbations	1
6990	1422.98	7.260508543177309	72	35	0	0	47.6404	0	0.151256	0.312967	0.004	0.0033	0.0097	0.002	-0.0012	0.0067	-0.0128	0.0076	0	2. Inconsistent	0
7019	NA	NA	71	50	0	2	25.118	0	0.151256	0.396099	0.005	0.0042	0.0086	-0.0018	-0.0013	0.003	-0.0029	-0.0007	0	1. No exacerbations	1
7042	2378.51	7.774229520193958	72	40	1	1	38.4473	1	0.211418	0.312967	0.0036	0.0051	0.0039	-0.0005	0.0005	0.0098	-0.0048	0.0012	0	2. Inconsistent	0
7048	NA	NA	73	40	0	0	62.9902	1	-0.330045	0.229835	0.0042	0.004	0.0051	0.0008	0.0007	0.0112	-0.007	-0.0015	0	2. Inconsistent	0
7049	1318.8	7.184477511197576	64	35	0	0	31.9655	0	0.452069	0.229835	0.0038	0.0045	0.008	-0.0033	-0.0019	0.0113	-0.0035	0.0009	0	2. Inconsistent	0
7052	NA	NA	61	30	0	0	24.8044	1	0.331744	0.728627	0.0024	0.0048	0.0058	0.0006	-0.0002	0.0073	-0.0011	-0.0001	0	2. Inconsistent	0
7053	NA	NA	55	58.5	0	0	15.2797	1	0.151256	-0.102692	0.0044	0.0039	0.0084	-0.0027	-0.0026	0.0119	-0.0069	-0.0012	0	2. Inconsistent	0
7058	934.8	6.840332602664703	74	111	0	1	67.5057	0	0.331744	0.312967	0.0026	0.0043	0.004	-0.003	0.0002	0.0026	-0.0013	0.0059	0	1. No exacerbations	1
7070	2548.25	7.843162128048522	73	66	0	0	68.7105	1	0.211418	-0.185824	0.0033	0.0032	0.0065	0.0006	-0.0017	0.0005	0.0051	0.007	0	1. No exacerbations	1
7075	NA	NA	68	60	0	0	51.5102	1	0.0910932	0.229835	0.0044	0.0043	0.0031	-0.0064	-0.0026	0.0044	-0.0032	-0.002	0	1. No exacerbations	1
7076	NA	NA	63	40	0		89.226	1	-0.871508	-0.684616	-0.0003	0.0034	-0.0372	0.003	0.0004	-0.0023	0.0307	0.0502	1	1. No exacerbations	1
7091	NA	NA	66	55	1	0	65.9712	1	-0.0292319	0.229835	0.0021	0.0039	0.0083	-0.0035	-0.0023	0.0087	-0.0049	-0.0019	0	1. No exacerbations	1
7100	5259.51	8.567793145498939	67	111	0	0	41.1973	1	0.0910932	0.396099	0.0027	0.0054	0.0089	-0.0016	-0.0013	0.0091	-0.0126	0.003	1	3. Each year	0
7134	5398.21	8.593822696118753	67	75	1	0	47.2949	1	0.151256	0.728627	0.0032	0.0042	0.0063	-0.0022	0.0033	0.0059	-0.0034	0.005	0	1. No exacerbations	1
7138	1465.2	7.289747030904659	78	35	0	0	89.0466	1	0.151256	0.146703	0.003	0.0043	0.0032	-0.0002	-0.002	0.0073	0.0002	-0.0033	0	1. No exacerbations	1
7148	5062.8	8.529674968918293	46	49.5	1	0	50.2874	1	0.151256	0.0635715	0.004	0.0047	0.005	-0.0004	0.0004	-0.0007	-0.0012	0.0053	1	2. Inconsistent	0
7159	NA	NA	65	40	0	0	89.7482	1	0.452069	0.312967	0.0041	0.003	0.0111	-0.0017	-0.0025	0.0141	-0.0095	-0.006	1	1. No exacerbations	1
7180	NA	NA	77	80	0	0	46.9767	0	-0.931671	-0.601484	-0.0029	0.0033	-0.0539	0.0039	-0.0001	-0.0031	0.035	0.0543	0	1. No exacerbations	1
7213	NA	NA	73	43	0	0	21.5193	0	0.271581	0.562363	0.0033	0.0049	0.0123	-0.0027	0.0021	0.004	-0.0059	0.0094	0	1. No exacerbations	1
7242	NA	NA	57	80	1	0	48.4399	1	-0.931671	-1.4328	-0.0008	0.0034	-0.0543	0.0062	0.0012	-0.0039	0.0349	0.0578	0	2. Inconsistent	0
7244	432.18	6.068842168129326	67	33	0	0	48.5632	0	0.271581	0.229835	0.0029	0.0046	0.0082	-0.0021	-0.0018	-0.0014	0.0076	0.0068	0	2. Inconsistent	0
7247	NA	NA	57	40	1	1	62.5405	1	0.211418	0.562363	0.0027	0.0035	0.0039	-0.0008	0.0033	0.0073	-0.0018	0.0027	1	1. No exacerbations	1
7257	NA	NA	74	42		0	83.9586	0	0.331744	0.146703	0.0028	0.0032	0.01	0.0004	-0.0007	0.0019	0.0052	0.008	0	1. No exacerbations	1
7280	NA	NA	67	48	0	1	65.811	0	0.151256	0.312967	0.003	0.0034	0.0044	-0.0015	-0.0007	0.0057	-0.01	-0.0002	0	2. Inconsistent	0
7295	5079.2	8.53290904785624	71	55	0	2	53.5792	0	0.0910932	0.645495	0.0049	0.0041	0.0063	-0.0025	-0.0011	0.0056	-0.0013	0.0058	0	2. Inconsistent	0
7296	NA	NA	75	47	0	1	75.8634	1	0.211418	0.229835	0.0037	0.0046	0.0088	-0.0035	0.0027	0.0069	-0.0109	-0.0017	0	1. No exacerbations	1
7299	NA	NA	66	66	0	0	47.9638	0	0.0309307	-0.0195605	0.0038	0.005	0.0046	0.0011	0.0033	0.0075	-0.0003	0.0018	0	2. Inconsistent	0
7306	258.15	5.553540811325658	57	30	0	2	20.0728	0	0.0309307	-0.102692	0.0016	0.0029	-0.0181	0.0007	0.0033	-0.0001	0.0022	0.0026	1	1. No exacerbations	1
7349	NA	NA	58	63	0	1	61.6199	0	-0.269882	-0.518352	0.0015	0.0055	-0.0244	0.0007	-0.0061	0.0003	0.0115	0.0348	0	3. Each year	0
7355	2921.89	7.979985946153714	63	50	1	0	88.1761	1	0.0309307	0.312967	0.0039	0.0045	0.0014	0.0009	-0.0044	0.004	-0.0022	0.0049	0	1. No exacerbations	1
7367	NA	NA	64	30	1	0	55.1048	0	0.0910932	0.645495	0.0033	0.0033	0.0035	-0.0012	-0.0003	0.0081	-0.0077	-0.0011	1	2. Inconsistent	0
7371	NA	NA	70	62	1	1	40.9055	1	0.331744	0.146703	0.0036	0.0033	0.0118	-0.0039	-0.0036	0.0036	-0.0019	-0.0025	1	2. Inconsistent	0
7398	1804.05	7.497789416424736	73	63	0	2	77.3805	0	0.271581	0.312967	0.0031	0.0044	0.0103	-0.0012	0.0002	0.0061	-0.0072	0.0042	0	1. No exacerbations	1
7406	NA	NA	66	120	0	0	26.639	1	0.331744	0.562363	0.0032	0.0035	0.0059	-0.0029	-0.0013	0.017	-0.0053	0.0001	0	2. Inconsistent	0
7417	NA	NA	65	60	0	0	54.7181	0	0.151256	0.229835	0.0033	0.0038	0.0106	-0.0006	-0.0021	0.0022	0.0009	-0.0006	0	2. Inconsistent	0
7433	NA	NA	66	27.5	0	0	88.8286	1	0.752882	0.645495	0.0038	0.0034	0.017	-0.0024	0.0018	0.0109	0.0011	0.0019	1	2. Inconsistent	0
7444	3517.8	8.165591073198225	64	48	0	0	45.7269	0	0.271581	0.0635715	0.004	0.0045	0.0068	-0.0009	0.0012	0.0054	-0.0045	-0.0015	0	2. Inconsistent	0
7449	NA	NA	66	70		0	32.9054	1	0.211418	0.0635715	0.0038	0.0036	0.0093	-0.0024	-0.0016	0.0054	-0.0082	0.0034	0	2. Inconsistent	0
7452	NA	NA	64	37	0	0	114.345	1	-1.052	-0.767748	-0.0008	0.0044	-0.0564	0.002	0.0019	-0.0126	0.0339	0.055	0	1. No exacerbations	1
7469	NA	NA	74	38	0	0	91.4004	0	0.211418	0.396099	0.0033	0.0059	0.0087	-0.0024	0.0048	0.0078	-0.0053	0.0013	0	2. Inconsistent	0
7482	NA	NA	67	40	0	2	25.3493	1	0.391906	0.396099	0.0038	0.0033	0.0069	-0.0011	0.0016	0.0019	-0.0049	0.003	0	3. Each year	0
7484	1276.8	7.152112226695544	71	116	0	0	36.6957	1	0.391906	0.396099	0.0046	0.0046	0.0045	0.0009	-0.0027	0.0074	-0.0092	-0.0045	1	2. Inconsistent	0
7507	NA	NA	77	50	0	2	25.3217	0	0.0910932	-0.102692	0.0038	0.0036	0.0083	-0.0004	-0.0013	0.003	-0.0063	0.0065	0	2. Inconsistent	0
7513	505.8	6.226141334235865	69	135	0	0	61.6723	1	0.0910932	-0.0195605	0.0022	0.0046	0.0073	-0.0007	0.0016	0.0078	-0.0052	0.0019	1	1. No exacerbations	1
7516	2248.95	7.718218719609021	69	60	0	0	38.4657	0	-1.29265	-0.601484	-0.001	0.0041	-0.0439	0.0018	0.0003	0.0052	0.0087	0.01	0	1. No exacerbations	1
7519	387.92	5.960799132797097	67	57	0	0	61.9212	1	0.211418	0.312967	0.0032	0.0056	-0.0067	0.0013	-0.0022	0.0066	-0.0054	-0.004	1	1. No exacerbations	1
7521	NA	NA	74	92	0	0	57.269	1	0.452069	0.0635715	0.003	0.0038	0.0041	-0.0013	-0.0005	0.0004	-0.0019	0.0044	0	2. Inconsistent	0
7537	11826.2	9.378076070441718	51	70	1	1	32.4145	1	0.0910932	0.312967	0.0036	0.0046	0.0074	-0.0018	0.0052	0.0061	-0.0043	-0.0034	0	1. No exacerbations	1
7552	NA	NA	63	72	0		78.2234	1	0.151256	0.312967	0.0024	0.0032	0.0016	-0.0028	-0.002	0.0069	-0.0095	0.0053	1	2. Inconsistent	0
7563	2299.84	7.740594834280078	65	50	1	0	75.7581	1	0.211418	0.0635715	0.0039	0.0033	0.0035	0.0007	0.0018	0.0059	-0.0098	0.0043	0	1. No exacerbations	1
7565	NA	NA	67	40	0	0	61.4321	1	-0.45037	-0.0195605	0.0008	0.0058	-0.0154	0.0003	-0.0013	-0.0006	-0.0026	0.0099	2	1. No exacerbations	1
7568	NA	NA	58	60	0	2	32.6288	0	-0.0893945	0.396099	0.0037	0.0028	0.0083	-0.005	0.002	0.0013	-0.0028	-0.0033	0	3. Each year	0
7570	1561.2	7.35321003530646	68	54	0	0	71.2559	0	0.0309307	0.396099	0.0036	0.0043	-0.0015	0.0003	0.0029	0.0044	0.0008	0.0034	0	1. No exacerbations	1
7574	NA	NA	64	34	0	0	92.6839	0	0.452069	-0.518352	0.0037	0.0038	0.0259	0.001	-0.0026	-0.012	0.0187	0.0187	0	1. No exacerbations	1
7582	NA	NA	66	30	0	0	63.7141	1	-0.871508	-2.18099	0.0044	-0.0011	-0.0026	0.0057	0.0026	-0.0009	0.0043	-0.007	0	1. No exacerbations	1
7594	3666.89	8.207099170348423	73	100	0	0	39.3268	1	0.331744	0.229835	0.0038	0.0023	0.008	0.0003	0.0001	0.0117	0.0014	0.0005	1	1. No exacerbations	1
7606	NA	NA	77	51	0	0	69.8963	0	-0.269882	-0.518352	0.0012	0.0032	-0.0206	-0.0024	0.0034	-0.0002	0.0078	0.0168	0	1. No exacerbations	1
7663	NA	NA	68	96	0	1	73.4542	1	0.271581	0.146703	0.0035	0.0051	0.0025	-0.001	-0.002	0.004	-0.005	-0.0039	0	1. No exacerbations	1
7670	NA	NA	65	50	1	1	33.4865	1	-0.0292319	0.312967	0.0031	0.0028	0.0064	-0.0015	0.0048	0.0075	-0.0038	-0.0006	0	3. Each year	0
7672	NA	NA	61	60	1	0	48.7162	0	0.151256	0.396099	0.0045	0.0039	0.0096	-0.0009	-0.0015	-0.0004	-0.0004	-0.0033	0	1. No exacerbations	1
7673	699.89	6.550923179838029	74	45	0	0	79.9407	1	-0.0893945	-0.934012	0.0019	0.0022	-0.0136	0.0014	-0.0031	-0.0063	0.03	0.0398	0	1. No exacerbations	1
7685	NA	NA	66	22.75	0	3	45.1516	0	-0.0292319	0.312967	0.0035	0.0047	0.0087	0.0002	-0.0024	0.0078	-0.001	0.0031	0	2. Inconsistent	0
7694	10971.6	9.303066306402059	72	50	1	0	68.4804	1	0.0910932	0.312967	0.0044	0.004	0.0075	0.004	-0.0038	0.0082	-0.0031	-0.0013	0	1. No exacerbations	1
7703	NA	NA	64	70	0	1	32.0358	0	0.151256	0.146703	0.0031	0.0034	0.0049	-0.0028	-0.001	0.0063	-0.0057	0.0042	0	2. Inconsistent	0
7722	3747.98	8.22897230716478	69	60	0	0	81.7924	0	0.0910932	-0.352088	0.0014	0.0035	0.0082	-0.0031	0.0035	0.0025	-0.0036	0.011	0	1. No exacerbations	1
7733	NA	NA	67	75	0	0	84.5428	1	0.151256	-0.518352	0.0018	0.0031	0.0105	0.0009	0.0008	-0.0077	0.0081	0.0156	0	1. No exacerbations	1
7762	2652	7.883069351305753	45	22.5	0	1	52.0948	0	0.331744	0.0635715	0.0027	0.0049	0.0071	0.0004	-0.0042	0.0139	-0.0069	0.0025	0	2. Inconsistent	0
7770	743.81	6.611785625874915	66	85	0	1	32.8203	1	0.0309307	0.0635715	0.0029	0.0054	0.0026	-0.0033	0.0006	0.0051	-0.0054	0.0009	0	2. Inconsistent	0
7771	1174.15	7.068299760539825	72	30	0	2	62.3643	0	0.0910932	0.562363	0.0046	0.0037	0.0036	-0.0035	0.0031	0.0113	-0.0041	0.0026	1	2. Inconsistent	0
7787	NA	NA	47	30	1	0	79.1239	1	0.331744	0.728627	0.004	0.0047	0.0096	0.0028	-0.002	0.0083	-0.0077	-0.005	0	2. Inconsistent	0
7788	2193.05	7.693048547975578	66	30	0	0	38.877	1	0.151256	0.312967	0.0021	0.0038	0.0048	-0.0006	-0.0027	0.0054	-0.0038	0.0037	0	1. No exacerbations	1
7792	NA	NA	74	25	0	0	26.1752	1	0.211418	0.146703	0.0038	0.004	0.0108	-0.002	-0.0038	0.01	-0.0075	-0.0006	1	3. Each year	0
7803	NA	NA	61	84	0	0	30.9627	1	0.271581	0.396099	0.0038	0.004	0.0117	-0.0002	-0.0024	0.0108	-0.0084	-0.0021	0	3. Each year	0
7811	NA	NA	73	82.5	1	0	102.443	1	-1.77395	-11.9906	0.0145	-0.0331	-0.006	-0.0019	-0.0001	0.0132	-0.0046	0.0123	0	1. No exacerbations	1
7812	NA	NA	73	55	1	0	25.9037	1	0.151256	0.0635715	0.0041	0.0023	0.0064	-0.0005	-0.0045	0.0088	-0.0043	-0.002	0	2. Inconsistent	0
7815	14032.1	9.549109254999198	63	40	0	0	53.5688	0	0.452069	0.229835	0.005	0.0039	0.0108	-0.0021	-0.0021	0.0141	-0.0058	0.0023	0	2. Inconsistent	0
7824	NA	NA	74	50	0	0	30.376	1	0.391906	0.562363	0.0041	0.0046	0.0079	0.0007	0.0029	0.0063	-0.0069	0.0001	0	1. No exacerbations	1
7854	NA	NA	69	90	0	0	36.2673	1	-0.510533	-2.26412	0.0024	0.0028	-0.0068	0.0024	-0.0012	-0.0257	0.0321	0.0444	0	1. No exacerbations	1
7868	3572.4	8.18099291780973	65	40	0	0	61.002	0	0.0910932	0.312967	0.0027	0.0042	0.0028	-0.0007	-0.0034	0.0034	-0.0002	-0.0005	0	2. Inconsistent	0
7875	NA	NA	63	40	0	1	52.2918	1	0.271581	0.0635715	0.0023	0.0042	0.0046	-0.0027	0.0006	0.0019	0.0063	0.0078	0	1. No exacerbations	1
7883	NA	NA	72	37.5	0	0	72.6662	1	-11.039	-2.51352	0.0014	0.0025	0.0049	-0.0013	-0.0057	0.0099	0.0071	0.0094	0	1. No exacerbations	1
7889	NA	NA	65	43	0	2	28.5542	0	0.211418	0.0635715	0.004	0.0034	0.0077	-0.0011	0.0002	0.0051	-0.0046	0.0069	1	2. Inconsistent	0
7893	NA	NA	73	25	1	0	67.449	0	0.151256	0.0635715	0.0034	0.0036	0.0103	-0.0024	-0.0022	0.0112	-0.0104	-0.0003	0	1. No exacerbations	1
7894	461.85	6.135240163038619	65	60	0	0	72.7044	0	0.391906	0.645495	0.003	0.0038	0.0074	0.0005	0.0066	0.0104	-0.0056	0.0071	0	2. Inconsistent	0
7895	NA	NA	69	44	0	0	31.4089	0	0.271581	0.645495	0.0038	0.0045	0.006	0.0017	-0.0009	0.0075	-0.002	-0.0008	0	2. Inconsistent	0
7917	15199.8	9.629037548853065	70	52	0	0	55.5733	0	0.211418	0.229835	0.0033	0.0054	0.0106	-0.0034	-0.0024	0.0054	-0.0054	0.0057	0	2. Inconsistent	0
7923	1053.21	6.959597922449847	66	78.75	0	0	53.0324	1	0.211418	-0.0195605	0.0035	0.0041	0.0041	0.0009	-0.0009	0.004	-0.0052	0.0081	0	1. No exacerbations	1
7953	995.06	6.902803036848067	68	51	1	0	51.9375	0	0.271581	0.146703	0.0034	0.0029	0.0045	0.0008	-0.0029	0.0075	-0.0077	0.0015	1	1. No exacerbations	1
7981	743.4	6.611234257863152	69	63	0	0	100.345	1	0.211418	0.312967	0.0042	0.0043	0.0121	0.0026	-0.002	0.0076	-0.006	0.0022	0	1. No exacerbations	1
7982	NA	NA	66	57	0	0	103.51	1	0.391906	0.146703	0.0035	0.004	0.02	-0.0002	-0.0026	0.0035	-0.0001	0.0081	1	1. No exacerbations	1
7984	3678.5	8.210260339372319	80	25	0	0	40.2618	0	0.331744	0.562363	0.0039	0.0042	0.0085	0	-0.0026	0.0125	-0.0107	-0.0007	0	1. No exacerbations	1
7994	NA	NA	71	80	0	0	74.5256	1	0.211418	0.562363	0.0034	0.0047	0.0082	0.0006	-0.0028	0.0035	-0.0006	0.0055	1	1. No exacerbations	1
7996	9404.71	9.148965906597319	72	50	0	0	60.3425	1	0.211418	0.312967	0.0039	0.0058	0.007	-0.0013	-0.0009	0.0093	-0.0018	0.0008	0	2. Inconsistent	0
8011	NA	NA	72	60	0	0	39.4721	1	0.211418	0.396099	0.0042	0.004	0.0081	-0.0039	0.0042	0.0013	-0.009	-0.0015	0	1. No exacerbations	1
8066	NA	NA	72	45	0	0	70.525	1	0.512231	-0.0195605	0.0039	0.0038	0.0152	-0.002	-0.0055	0.003	-0.0015	0.0006	0	1. No exacerbations	1
8075	580.5	6.363889801137946	73	60	0	0	39.3221	1	0.211418	0.229835	0.0041	0.0032	0.005	-0.0002	-0.0031	0.0071	0.0011	0.0123	0	1. No exacerbations	1
8096	5880.55	8.679405573933288	63	63	1	0	62.9143	1	0.151256	-0.268956	0.0041	0.0037	0.0051	-0.0047	-0.0018	0.0076	-0.0008	0.005	1	2. Inconsistent	0
8098	3409.77	8.134400119322446	55	22.5	0	0	76.1619	1	-0.931671	-10.3279	0.0052	0.0006	-0.0072	-0.0066	-0.0017	0.0001	0.0005	0.0149	0	2. Inconsistent	0
8104	NA	NA	60	40	0	2	54.4357	1	0.331744	0.312967	0.0045	0.0041	0.0071	-0.0015	-0.0057	0.008	-0.005	-0.0061	0	2. Inconsistent	0
8126	NA	NA	56	35	1	1	20.0716	0	0.151256	-0.0195605	0.0026	0.0034	0.0031	-0.0006	-0.0023	0.0015	0.0027	0.0009	0	3. Each year	0
8129	NA	NA	66	50	0	0	82.3085	1	0.211418	0.229835	0.0038	0.004	0.0077	-0.0003	-0.0018	0.0052	-0.0077	0.0076	0	1. No exacerbations	1
8141	NA	NA	70	50	0	0	35.0635	1	0.331744	0.312967	0.0033	0.004	0.0133	-0.001	-0.0019	0.0063	-0.0085	0.0012	0	1. No exacerbations	1
8143	NA	NA	70	50	1	0	49.1055	0	-1.052	-8.74842	0.0096	-0.0221	-0.0217	0.004	0.0044	0.0059	0.0079	0.0088	0	2. Inconsistent	0
8157	628.8	6.443813241114997	56	52.5	1	0	50.2468	1	0.331744	0.645495	0.0037	0.0028	0.0091	-0.0019	-0.0011	0.0028	-0.0038	-0.0023	0	2. Inconsistent	0
8170	NA	NA	76	50	0	0	74.6552	1	0.452069	0.146703	0.0049	0.0034	0.0064	-0.0017	-0.0009	0.009	-0.0065	-0.0018	0	1. No exacerbations	1
8199	NA	NA	72	104	0	0	41.7993	1	-0.20972	-0.102692	0.0002	0.0058	-0.0193	0.0005	0.0007	0.0028	0.0005	0.0023	0	1. No exacerbations	1
8200	NA	NA	73	34	0	1	74.6565	1	0.271581	0.479231	0.0035	0.004	0.0086	-0.0017	-0.0036	0.007	-0.0081	-0.0023	0	1. No exacerbations	1
8232	NA	NA	71	32	0	4	29.9865	1	-0.0292319	0.0635715	0.0009	0.0037	-0.0218	0.0012	-0.0009	0.0033	-0.0004	0.0096	2	2. Inconsistent	0
8243	NA	NA	67	92	0	1	19.249	1	0.211418	0.312967	0.0051	0.0028	0.0055	0.0008	0.0005	0.0109	-0.0074	-0.0011	0	2. Inconsistent	0
8255	NA	NA	74	25	0	0	40.9022	1	0.452069	0.229835	0.0042	0.0049	0	-0.0007	0.0028	0.0038	-0.0023	-0.0003	0	2. Inconsistent	0
8269	NA	NA	65	44	1	0	103.454	1	0.331744	0.312967	0.0035	0.0044	0.003	-0.0038	-0.0016	0.0099	-0.0045	-0.0022	0	1. No exacerbations	1
8271	896	6.79794041297493	70	60		0	50.3636	0	0.271581	0.0635715	0.0042	0.0054	0.0075	-0.003	-0.0006	0.0023	-0.0022	0	0	1. No exacerbations	1
8273	1687.2	7.430825629164564	72	40	0	0	65.1244	0	0.452069	0.479231	0.0032	0.0041	0.0093	-0.0031	-0.004	0.0092	-0.0025	0.0008	0	1. No exacerbations	1
8368	6496.8	8.779065026968201	54	36	1	4	50.0207	0	0.391906	-0.102692	0.0045	0.0045	0.0096	-0.0028	-0.0033	0.0108	-0.0066	0.0006	0	2. Inconsistent	0
8372	NA	NA	70	27	0	0	71.831	1	-0.0893945	-0.102692	0.0034	0.0027	0.0051	0.0014	0.0033	-0.0077	0.0076	0.0111	0	1. No exacerbations	1
8382	5494.94	8.61158294776082	64	42.5	0	0	81.9265	1	0.331744	0.229835	0.0041	0.004	0.0048	0.0015	0.0016	0.005	-0.0052	-0.0041	0	1. No exacerbations	1
8396	9515.96	9.160725667967187	74	41.25	1	0	59.5477	0	0.211418	0.645495	0.0049	0.0033	0.0068	-0.0008	-0.0026	0.011	-0.0125	-0.0028	0	1. No exacerbations	1
8404	NA	NA	54	94	1	0	84.5922	1	0.331744	-0.0195605	0.0039	0.0036	0.0061	-0.0011	-0.0013	0.0095	-0.0015	-0.0018	0	2. Inconsistent	0
8408	NA	NA	63	24	0	0	38.3322	0	0.211418	-0.102692	0.0026	0.0036	0.0117	0.0024	-0.0043	-0.0005	0.0061	0.0044	1	2. Inconsistent	0
8410	NA	NA	73	40	1	0	43.5826	0	0.271581	0.312967	0.0034	0.0034	0.0043	-0.0009	0.0008	0.0073	-0.0068	0.0033	0	2. Inconsistent	0
8438	NA	NA	60	57	0	0	113.864	1	0.151256	0.479231	0.0049	0.0053	0.0059	0.0009	0.0057	0.0067	-0.0042	0.002	1	1. No exacerbations	1
8450	NA	NA	58	34.5	0	3	25.078	1	0.512231	0.396099	0.0022	0.0044	0.0093	-0.0059	-0.0018	0.0064	-0.005	0.0027	0	3. Each year	0
8486	10261.9	9.236193286765285	69	80	0	0	70.9459	0	0.151256	-0.102692	0.0048	0.0026	0.0128	-0.0013	-0.0053	0.0032	-0.0095	0.0042	0	1. No exacerbations	1
8505	NA	NA	53	42	0	1	51.0079	1	-0.0292319	0.396099	0.003	0.0043	0.0076	-0.0026	0.0023	0.0079	-0.0063	-0.0049	0	1. No exacerbations	1
8513	NA	NA	77	64	0	1	47.6009	0	0.452069	0.396099	0.0027	0.0048	0.0075	-0.0008	0.005	0.0032	0.0034	0.0114	1	1. No exacerbations	1
8520	NA	NA	73	41	0	0	51.7213	0	-0.45037	-0.0195605	-0.0006	0.0039	-0.0332	0.004	0.0016	-0.0016	0.003	0.0065	0	3. Each year	0
8527	1383.15	7.23211878565326	66	67.5	0	0	70.7228	1	0.211418	0.562363	0.0028	0.0039	0.0039	-0.0041	-0.0003	0.0098	-0.0025	0.0071	0	1. No exacerbations	1
8531	NA	NA	59	60	0	0	25.4366	1	0.512231	0.312967	0.0032	0.0036	0.0076	0	-0.0031	0.0144	-0.004	0.0011	0	2. Inconsistent	0
8588	1208.87	7.097441317951643	72	30	0	0	76.1737	1	0.0309307	0.146703	0.003	0.0044	0.0012	0.0021	-0.0015	0.0031	-0.0009	0.0007	0	1. No exacerbations	1
8602	NA	NA	70	75	0	0	46.5437	1	0.271581	0.396099	0.0035	0.0045	0.0058	0.0003	-0.0002	0.0087	-0.0079	-0.0052	0	3. Each year	0
8610	NA	NA	64	67.5	0	0	49.0851	0	0.151256	-0.518352	0.003	0.0036	0.0095	0.0017	-0.0014	-0.0061	0.0123	0.0146	1	2. Inconsistent	0
8619	NA	NA	64	80	0	0	45.3159	0	-0.0292319	0.146703	0.0027	0.004	0.005	-0.0027	-0.004	0.0094	-0.0139	-0.0007	0	1. No exacerbations	1
8632	1083.06	6.987545647128425	69	80	0	0	72.3398	1	0.0309307	-0.352088	0.0031	0.0042	0.0071	-0.0007	-0.003	0.0107	-0.0107	0.0016	0	1. No exacerbations	1
8644	NA	NA	68	60	0	0	35.977	0	0.151256	0.229835	0.0035	0.0045	0.0056	-0.0023	-0.0007	0.0103	-0.0086	-0.0035	0	1. No exacerbations	1
8672	NA	NA	79	40	0	2	53.6018	1	0.0309307	0.146703	0.0038	0.0034	0.0031	0.0014	-0.0012	0.0117	-0.0042	-0.0009	0	2. Inconsistent	0
8675	NA	NA	77	58	0	0	79.1518	1	-2.43574	-4.84122	0.0068	-0.0129	-0.0204	-0.0025	-0.0015	-0.0081	0.0015	-0.014	0	1. No exacerbations	1
8700	NA	NA	69	45	0	2	19.0146	1	0.331744	0.811759	0.0035	0.0044	0.0089	-0.0027	0.0005	0.0127	-0.0075	-0.0004	0	1. No exacerbations	1
8708	3002.26	8.007120617370452	54	35	1	2	77.5385	1	0.151256	0.396099	0.0042	0.0036	0.0091	0.0014	-0.0025	0.014	-0.0084	0.0042	0	2. Inconsistent	0
8733	NA	NA	69	62	0	2	69.4599	0	-0.149557	-0.0195605	0.0043	0.0039	0.0053	0.0014	-0.0004	-0.0025	0.0018	0.0025	0	2. Inconsistent	0
8736	NA	NA	66	40	0	0	58.8418	1	-0.871508	-0.934012	-0.0016	0.0044	-0.0543	-0.0003	-0.0027	-0.0049	0.0303	0.0603	0	2. Inconsistent	0
8769	15512.1	9.649378222152519	61	41	0	2	24.5565	0	-0.0893945	-1.59907	0.0045	0.0017	0	0.0007	-0.0022	0.0054	-0.0033	0.0027	1	1. No exacerbations	1
8774	1376.1	7.227008690271236	69	35	0	0	78.2247	1	-0.991833	-1.4328	-0.0006	0.0038	-0.054	0.0003	-0.003	-0.004	0.0334	0.0572	0	1. No exacerbations	1
8781	1727.81	7.454609989614945	70	160	0	0	73.6989	1	-1.052	-1.18341	-0.0019	0.004	-0.0648	0.0064	-0.0106	-0.0096	0.0355	0.0618	0	1. No exacerbations	1
8785	NA	NA	64	82.5	1	0	29.8928	1	0.151256	0.229835	0.0038	0.0055	0.0055	-0.0016	-0.001	0.0106	-0.0073	0.0013	0	2. Inconsistent	0
8793	760.45	6.633910363318378	71	20	0	0	77.735	0	0.271581	0.229835	0.0038	0.0046	0.013	-0.005	-0.0004	0.0097	-0.0032	0.0092	0	2. Inconsistent	0
8794	NA	NA	78	65	0	2	31.4036	1	0.271581	-0.268956	0.0037	0.0033	0.0091	-0.0021	-0.0004	0.0067	-0.0069	-0.0019	0	2. Inconsistent	0
8795	355.56	5.873694011373474	78	52.5	0	0	44.9655	1	0.211418	0.312967	0.0041	0.0047	0.0054	0.0004	-0.0009	0.0111	-0.0067	0.0012	0	1. No exacerbations	1
8796	NA	NA	66	100	0	0	67.7979	1	0.211418	0.229835	0.0033	0.0038	0.0058	-0.0015	-0.0016	0.0088	-0.0039	-0.0017	0	1. No exacerbations	1
8828	796.66	6.680427988021596	75	30	0	0	79.2897	0	-1.052	-0.268956	-0.0009	0.0038	-0.041	0.0003	-0.0011	-0.0022	0.0115	0.0164	0	2. Inconsistent	0
8845	NA	NA	55	25	0	1	25.0168	0	0.331744	0.479231	0.0039	0.0049	0.0046	-0.0021	-0.0025	0.0095	-0.005	0.001	1	3. Each year	0
8849	NA	NA	66	72	0	0	63.5973	0	0.271581	-0.102692	0.0045	0.0043	0.0093	-0.0026	-0.002	0.0105	-0.0066	0.0031	1	2. Inconsistent	0
8857	NA	NA	71	50	1	0	102.744	1	0.151256	-0.0195605	0.0031	0.0028	0.0029	-0.0031	-0.001	0.0046	-0.0013	0.0099	0	1. No exacerbations	1
8863	648.79	6.475109089612137	79	20		2	43.4513	0	0.271581	0.396099	0.0034	0.0039	0.0107	-0.0016	-0.0027	0.0116	-0.0153	-0.0034	0	2. Inconsistent	0
8867	5786.07	8.66320858363089	75	75	0	0	53.6863	1	0.271581	-0.0195605	0.0031	0.0044	0.0086	-0.0039	-0.0011	0.0049	-0.0029	0.0071	1	1. No exacerbations	1
8876	NA	NA	62	45	0	0	35.4951	0	0.151256	0.0635715	0.0051	0.0042	0.0103	-0.0028	-0.0003	0.0026	0.0022	0.0061	1	1. No exacerbations	1
8878	NA	NA	56	44	1	0	33.7335	1	0.211418	0.479231	0.0047	0.0054	0.0056	-0.001	-0.0014	0.0071	-0.0078	0.0038	1	2. Inconsistent	0
8882	NA	NA	62	60	1	0	16.4563	1	0.211418	0.0635715	0.0025	0.0038	0.0022	-0.0007	-0.0024	-0.0049	0.0105	0.0172	0	3. Each year	0
8905	NA	NA	70	45	0	1	31.5926	0	0.0910932	0.562363	0.004	0.0042	0.0058	0	0.0001	0.0077	-0.011	0.0002	0	2. Inconsistent	0
8912	NA	NA	68	40	0	0	31.3631	0	0.452069	-0.185824	0.0029	0.0033	0.0098	-0.0054	0.0002	0.0082	-0.008	-0.0026	0	3. Each year	0
8929	1848.07	7.521897130272125	65	78	1	0	71.9553	1	0.211418	-0.185824	0.0029	0.0037	0.0164	-0.0023	-0.0006	-0.0012	-0.0007	0.0069	0	1. No exacerbations	1
8942	NA	NA	72	78	0	0	32.3782	1	-0.630858	0.229835	0.001	0.0044	-0.0181	-0.0009	0.0012	-0.0007	0.0071	0.0083	1	2. Inconsistent	0
8957	NA	NA	68	56	0	0	53.6835	0	0.331744	0.146703	0.0032	0.0042	0.0022	0	-0.0008	0.0026	-0.007	-0.0036	0	2. Inconsistent	0
8969	1994.89	7.598344189959206	78	60	1	0	68.1954	1	-9.05362	-2.18099	0.0039	0.001	0.0078	-0.0009	-0.0035	0.0136	-0.0041	0.0009	0	2. Inconsistent	0
8976	1326.62	7.190389633112291	71	30	0	1	42.3319	1	0.271581	0.396099	0.0041	0.0033	0.0056	-0.0017	0.0043	0.0044	0.004	0.003	0	2. Inconsistent	0
8977	NA	NA	72	25	0	0	87.5002	1	0.271581	0.312967	0.0021	0.0034	0.0078	0.0006	0.0021	0.0101	-0.0106	0.0018	0	1. No exacerbations	1
8993	4083.73	8.314766065443845	67	50	1	0	72.5391	1	-0.149557	0.312967	0.0034	0.0045	0.0026	0.0002	-0.0006	0.0098	-0.007	-0.0031	0	1. No exacerbations	1
8999	1884.09	7.541200224695961	63	45	1	0	86.6286	1	0.211418	0.562363	0.0029	0.0035	0.0054	-0.0038	-0.0014	0.0084	-0.0047	0.0005	0	1. No exacerbations	1
9004	NA	NA	54	50	1	0	64.9266	1	0.391906	0.645495	0.0028	0.0037	0.0066	-0.0004	0.003	0.0051	-0.0107	-0.0049	0	2. Inconsistent	0
9010	1929.37	7.56494880374027	77	66	1	0	44.2448	1	0.391906	0.312967	0.0045	0.0039	0.0122	0.0029	0.0007	0.0035	-0.0059	0.0053	1	1. No exacerbations	1
9016	1022.93	6.930426337412989	71	63	1	0	78.2424	1	-0.751183	-4.67495	0.0088	-0.011	-0.004	0.0016	0.0031	0.0044	-0.0033	0.0047	0	1. No exacerbations	1
9035	NA	NA	50	33	0	1	26.9511	1	0.391906	0.146703	0.002	0.0037	0.0036	-0.0011	-0.0025	0.0008	-0.0013	0.0077	0	1. No exacerbations	1
9048	NA	NA	64	50	0	0	47.7774	1	0.151256	0.728627	0.0044	0.0034	0.0111	0.0009	-0.0034	0.0088	-0.0077	0.0068	0	1. No exacerbations	1
9058	NA	NA	71	45	1	0	59.9581	0	0.211418	-0.185824	0.003	0.0026	0.0029	-0.0003	0.0022	0.0085	-0.0028	0.0049	1	1. No exacerbations	1
9061	NA	NA	55	30	0	1	21.7636	1	-13.626	-2.92918	0.0022	0.0024	0.0065	0.0007	-0.0065	0.0104	0.0181	0.0091	0	2. Inconsistent	0
9093	NA	NA	58	44	1	3	35.9944	1	0.271581	0.645495	0.0034	0.0036	0.007	-0.0014	-0.0015	0.0076	-0.009	-0.001	0	3. Each year	0
9096	NA	NA	58	64.5	0	0	49.0746	1	0.151256	0.146703	0.0034	0.0043	0.0042	-0.0005	0.0005	0.0075	-0.0072	0.0007	0	1. No exacerbations	1
9113	NA	NA	63	40	0	1	27.7128	0	0.331744	0.229835	0.0023	0.0037	0.0058	-0.0017	-0.0036	0.004	-0.0058	-0.0018	0	3. Each year	0
9157	NA	NA	64	40	1	0	72.3422	0	0.271581	0.0635715	0.0019	0.0032	-0.0029	0.003	-0.0032	0.0044	0.0046	0.0007	1	2. Inconsistent	0
9172	NA	NA	71	60	0	0	77.5318	1	-0.931671	-0.684616	-0.002	0.0035	-0.0528	0.0109	-0.0031	-0.0093	0.035	0.0549	1	1. No exacerbations	1
9178	NA	NA	71	55	0	1	57.3596	1	0.211418	0.229835	0.003	0.0033	0.0108	0.0015	-0.001	0.009	-0.0068	-0.004	0	1. No exacerbations	1
9185	3595.2	8.187354901431064	80	40	1	0	44.5152	1	0.211418	0.0635715	0.0035	0.0032	0.0029	-0.0008	0.0001	0.0052	0.0032	0.0007	0	2. Inconsistent	0
9193	NA	NA	66	81	0	2	28.9555	1	-0.149557	-0.0195605	0.0013	0.0047	-0.0144	-0.0017	-0.0035	0.003	0.008	0.0062	0	3. Each year	0
9220	3350.47	8.11685591348566	63	80	0	0	69.3284	1	0.211418	0.728627	0.0026	0.0032	0.0031	0	-0.0045	0.0079	-0.0041	-0.0015	0	1. No exacerbations	1
9238	NA	NA	68	75	0	0	49.2221	1	0.391906	0.479231	0.004	0.004	0.01	-0.0012	-0.0002	0.0063	-0.0065	0.0025	0	2. Inconsistent	0
9239	NA	NA	60	40	1	0	38.6982	1	-0.149557	-0.0195605	0.003	0.0039	0.0081	-0.0001	0.0058	0.012	-0.0082	0.0041	1	1. No exacerbations	1
9241	6270	8.743531633626967	69	50	1	0	85.9015	1	-1.11216	-0.352088	-0.0027	0.0027	-0.0456	0.0007	-0.0019	-0.0001	0.0121	0.0166	0	1. No exacerbations	1
9244	NA	NA	62	78	1	2	50.7278	1	-3.39834	-3.92676	0.0061	-0.0083	-0.0222	-0.0013	0.0003	0.0006	-0.0072	-0.013	0	3. Each year	0
9267	NA	NA	72	82.5	0	0	79.1548	1	0.512231	0.229835	0.0041	0.0038	0.0066	0.0005	-0.0026	0.0006	-0.0037	0.0057	0	1. No exacerbations	1
9286	3380.11	8.125663532326206	53	78	1	0	62.4061	0	0.151256	0.229835	0.0029	0.0041	0.0089	-0.0017	-0.002	-0.0011	-0.0057	0.0002	1	2. Inconsistent	0
9288	1731.17	7.456552759481680	68	45	1	0	51.2482	0	0.331744	0.312967	0.0033	0.0043	0.0078	-0.0016	-0.0001	0.01	-0.0056	0.0006	0	2. Inconsistent	0
9297	NA	NA	68	60	0	0	57.1771	1	0.271581	0.396099	0.0044	0.0056	0.0067	0.0014	-0.0025	0.0136	-0.0093	0.0007	0	1. No exacerbations	1
9301	6450	8.771835409789817	71	70	1	0	37.6911	1	-0.751183	-0.268956	-0.0018	0.0028	-0.0441	0.0054	-0.0019	-0.0011	0.0119	0.0139	0	1. No exacerbations	1
9308	612.93	6.418250736919830	57	43	1	1	52.3726	1	-6.70728	-5.67254	0.0074	-0.0116	-0.0133	-0.0016	0.0084	0.0092	0.0006	-0.0156	1	2. Inconsistent	0
9327	5183.94	8.553320663891057	62	40	0	1	70.7653	1	0.331744	0.312967	0.0044	0.0032	0.0073	-0.0022	-0.0053	0.0106	-0.005	-0.0033	0	2. Inconsistent	0
9337	NA	NA	74	100	0	0	39.8895	1	0.391906	0.396099	0.0043	0.0039	0.0138	0.0025	-0.0025	-0.0077	0.0037	0.0107	0	2. Inconsistent	0
9353	2083.39	7.641751653692424	71	40	0	0	67.1393	1	0.151256	0.229835	0.0042	0.0028	0.0187	-0.0002	-0.0029	0.0168	-0.0163	-0.002	0	1. No exacerbations	1
9357	NA	NA	55	33	1	0	30.3395	1	-0.0292319	-0.268956	-0.0011	0.0042	-0.0226	0.0013	-0.0013	0.0029	0.0089	0.0058	1	2. Inconsistent	0
9369	NA	NA	79	25	0	0	71.6576	0	0.151256	0.229835	0.0035	0.0033	0.0097	-0.0009	-0.002	0.0044	-0.013	-0.0083	0	2. Inconsistent	0
9382	1719.14	7.449579444765816	70	56	1	0	64.6235	0	0.271581	0.312967	0.003	0.0048	0.0122	-0.0021	-0.0031	0.0027	0.0001	0.0029	0	1. No exacerbations	1
9400	2414	7.789040401657477	64	21	0	1	61.0159	0	0.331744	-0.102692	0.0037	0.0044	0.0083	-0.0041	-0.0037	0.0119	-0.0095	0.003	1	3. Each year	0
9407	1467.34	7.291206516797344	78	72	0	0	61.7629	0	-0.149557	-0.185824	0.0031	0.0035	-0.0144	-0.0011	-0.0008	0.0036	0.0065	0.0167	1	2. Inconsistent	0
9426	625.87	6.43914268180254	63	37.5	0	0	63.406	1	0.151256	0.229835	0.0032	0.0053	0.0028	-0.0021	-0.0029	0.0108	-0.0046	0.0015	0	1. No exacerbations	1
9456	3804.75	8.24400556511491	52	38	0	0	58.0478	1	0.271581	0.312967	0.0032	0.0046	0.0061	-0.0013	0.0011	0.0074	-0.0024	0.0013	0	1. No exacerbations	1
9468	NA	NA	64	49.5	0	2	24.8125	1	0.0309307	-0.767748	0.0044	0.0036	0.0181	0.0004	0.0025	-0.0067	0.0178	0.0177	0	3. Each year	0
9469	NA	NA	79	50	0	4	56.0579	1	0.0309307	0.312967	0.0044	0.0041	0.0079	0.0007	-0.0027	0.0089	-0.004	-0.0016	0	2. Inconsistent	0
9475	1521	7.327123292259293	58	31.25	0	1	77.4734	0	0.512231	0.229835	0.0015	0.0042	0.0129	-0.0034	0.0015	-0.0002	-0.0006	0.01	1	2. Inconsistent	0
9479	1987.35	7.594557371982241	55	51	0	6	62.003	0	-7.24874	-4.50869	0.0061	-0.008	-0.0161	0.0016	-0.0059	0.0033	-0.0004	-0.0055	1	3. Each year	0
9480	NA	NA	68	87.5	0	0	52.7993	0	0.0910932	0.562363	0.0024	0.0041	0.0016	-0.0039	-0.0032	0.004	-0.003	0.0036	0	2. Inconsistent	0
9495	1906.29	7.552914223742126	79	42	0	0	57.4518	0	0.211418	0.229835	0.003	0.0035	0.0107	-0.0003	-0.0007	-0.0027	0.0016	0.0058	0	2. Inconsistent	0
9514	4242.55	8.352919782542763	75	100	0	0	62.0511	0	-0.931671	-1.34967	-0.0021	0.0049	-0.0544	0.0074	-0.0012	-0.0034	0.0375	0.064	1	2. Inconsistent	0
9518	NA	NA	53	32	1	3	72.7552	0	0.271581	0.562363	0.0042	0.0044	0.0073	-0.0022	-0.0003	0.0094	-0.0024	0.0006	0	2. Inconsistent	0
9540	NA	NA	66	80	0	0	58.8066	0	0.331744	0.396099	0.0025	0.004	0.0077	-0.002	-0.0047	0.0075	-0.0093	-0.003	0	1. No exacerbations	1
9541	NA	NA	64	52.5	1	2	29.1119	1	0.211418	0.894891	0.0035	0.0039	0.0024	-0.0023	0.003	0.0008	-0.0011	0.0016	0	2. Inconsistent	0
9549	NA	NA	67	34	0	0	57.8203	0	-0.570695	0.0635715	0.0032	0.0036	0.0038	-0.002	0.001	0.0062	-0.002	-0.0016	0	2. Inconsistent	0
9570	NA	NA	78	126	0	6	59.9723	1	-0.20972	0.312967	0.0019	0.0049	-0.0047	0.0009	0.0014	0.0121	-0.0027	0.0048	1	2. Inconsistent	0
9582	NA	NA	67	90	0	0	28.4031	0	0.211418	0.728627	0.004	0.004	0.0103	0.0022	-0.0007	-0.0036	-0.001	0.0081	0	2. Inconsistent	0
9592	NA	NA	67	42		0	93.2765	1	0.271581	0.312967	0.0045	0.004	0.0121	-0.003	0.0042	0.0078	-0.007	0.0016	0	1. No exacerbations	1
9596	3423.12	8.138307694883277	74	25	0	0	97.9344	1	0.331744	0.479231	0.0042	0.0037	0.014	-0.0029	-0.0001	0.003	0.0046	0.0123	0	1. No exacerbations	1
9601	878.9	6.778671125570599	50	32	1	1	74.4482	0	-0.991833	-0.934012	-0.0003	0.0043	-0.0518	0.0053	-0.0012	-0.0104	0.0366	0.0539	0	1. No exacerbations	1
9630	NA	NA	72	40	0	0	62.5539	0	0.452069	0.645495	0.0028	0.0052	0.0081	-0.0005	-0.0033	0.0085	-0.01	0.0006	0	1. No exacerbations	1
9656	NA	NA	72	55	1	0	44.267	1	0.211418	-0.684616	0.0041	0.0022	0.0121	-0.0018	-0.0045	0.0071	-0.0075	0.0046	0	2. Inconsistent	0
9686	2335.2	7.755852819539905	55	40	0	0	43.4866	1	0.211418	-0.43522	0.0041	0.004	0.0063	0.003	-0.0022	0.0022	0.0022	0.0023	0	1. No exacerbations	1
9689	NA	NA	65	45	1	0	84.0984	1	0.151256	0.0635715	0.0037	0.004	0.0056	-0.0013	0.0014	0.0065	-0.0025	0.0034	0	1. No exacerbations	1
9691	4244.8	8.353449983383475	70	40	1	0	46.4007	0	0.0910932	0.229835	0.0031	0.0043	0.0133	-0.0025	-0.0014	0.014	-0.0104	-0.0015	0	1. No exacerbations	1
9704	NA	NA	70	42	0	0	82.0751	0	0.331744	0.0635715	0.002	0.0048	0.0075	-0.0028	-0.0014	0.0086	-0.0024	-0.0026	0	1. No exacerbations	1
9705	22823.3	10.03553722295228	57	20.5	1	4	46.5712	0	0.0910932	0.479231	0.003	0.0046	0.0018	0.0004	-0.0012	0.0025	-0.0029	0.003	2	3. Each year	0
9708	NA	NA	68	79.5	1	0	51.5923	0	0.211418	-0.185824	0.0041	0.0045	0.0109	0.0033	0.001	0.0002	0.0012	0.004	1	1. No exacerbations	1
9723	NA	NA	58	52.5	0	0	23.8843	0	0.151256	0.312967	0.0046	0.0033	0.005	-0.0048	-0.0055	0.012	-0.0025	0.013	1	2. Inconsistent	0
9753	4097.15	8.318046889031898	69	74	0	0	74.6497	1	0.271581	0.479231	0.0032	0.0036	-0.0006	-0.0057	0.0002	0.0132	-0.0026	0.0052	0	1. No exacerbations	1
9778	NA	NA	46	40	0	0	76.3763	1	0.211418	-1.76533	0.0055	-0.0012	0.0075	0.0012	-0.0001	0.0112	-0.0082	0.0063	0	1. No exacerbations	1
9791	376.37	5.930572702090608	68	56	0	0	87.6284	1	0.692719	0.811759	0.003	0.004	0.0127	0.0009	0.0054	0.0129	-0.0101	-0.0006	0	1. No exacerbations	1
9796	NA	NA	55	20	0	1	24.5314	1	0.271581	0.645495	0.0044	0.0043	0.0038	-0.0014	-0.0014	0.0084	-0.0059	-0.0024	0	3. Each year	0
9798	NA	NA	69	40	0	0	72.1932	1	-0.0893945	0.229835	0.0021	0.0029	-0.001	0.0021	0.0009	0.0014	0.0056	0.0079	0	1. No exacerbations	1
9821	NA	NA	67	52.5	0	0	45.1009	0	0.391906	0.146703	0.0026	0.0038	0.0162	0.0018	0.0015	0.0034	-0.0035	0.0042	1	2. Inconsistent	0
9848	NA	NA	63	40	0	0	29.5199	1	0.331744	-0.102692	0.0048	0.0041	0.0103	0.0008	0.0003	0.0123	-0.0071	-0.0059	1	2. Inconsistent	0
9864	NA	NA	65	45	1	0	89.7821	1	-0.570695	-1.59907	0.0045	0.0002	0.0032	0.0022	-0.0026	0.0106	-0.0022	-0.0061	0	1. No exacerbations	1
9869	854.59	6.7506218217607	65	38	0	0	34.8846	1	0.331744	0.479231	0.0037	0.0046	0.0065	-0.0002	0.0026	0.0117	-0.0028	-0.0001	0	1. No exacerbations	1
9876	NA	NA	63	40	0	0	20.8174	1	0.151256	0.396099	0.0047	0.004	0.0109	-0.0032	-0.0037	0.0021	-0.003	0.0077	0	2. Inconsistent	0
9883	NA	NA	78	112.5	0	0	49.4001	0	0.512231	0.396099	0.0032	0.0028	0.0015	-0.0033	-0.0045	0.013	-0.0001	0.0019	0	3. Each year	0
9892	NA	NA	74	75	1	0	97.8156	0	0.452069	0.229835	0.0039	0.0031	0.0096	-0.0038	-0.0039	0.0174	-0.0058	-0.0046	1	1. No exacerbations	1
9896	NA	NA	65	55.5	0	0	101.384	1	0.452069	-0.0195605	0.003	0.0034	0.0123	-0.0029	0.0001	-0.0073	0.0126	0.0137	0	1. No exacerbations	1
9917	NA	NA	75	60	1	0	65.2667	1	0.331744	0.479231	0.0044	0.0044	0.006	-0.0028	0.0035	0.0219	-0.0121	-0.0015	0	1. No exacerbations	1
9918	2918.77	7.978917573642125	63	52.5	0	0	43.0698	1	0.151256	0.562363	0.0033	0.0034	0.0086	0.0007	-0.0019	0.0109	-0.0002	0.0023	0	2. Inconsistent	0
9954	NA	NA	65	60	1	0	61.7729	0	0.0910932	0.396099	0.0031	0.0045	0.0109	-0.003	-0.0007	0.0074	-0.0046	-0.0033	0	1. No exacerbations	1
9986	NA	NA	66	100	0		66.3755	1	0.211418	0.229835	0.0022	0.0042	0.0065	0.0009	0.0044	0.0105	-0.0041	0.0073	0	2. Inconsistent	0
9994	NA	NA	78	60	0	0	52.1022	0	0.331744	-0.102692	0.0021	0.0026	0.009	-0.0006	0	-0.0047	0.0093	0.0157	1	2. Inconsistent	0
