# Supplementary material for: Genetic regulators of sputum mucin concentration and their associations with COPD phenotypes
Source: PLoS Genet. 2023 Jun 23;19(6):e1010445. doi: 10.1371/journal.pgen.1010445 (PMC10325042; doi:10.1371/journal.pgen.1010445)
Supplement: S8 File — (XLSX) [file pgen.1010445.s036.xlsx]

## Sheet: full_data_SP_separate_final
DUMMY_ID	MUCIN_CONCENTRATION_V1	LOGCONC	MUC5AC	MUC5B	LOGMUC5AC	LOGMUC5B	RATIO	LOGRATIO	BATCH	BATCH2	AGE_DERV_V1	SMOKING_PACK_YEARS_V1	CURRENT_SMOKER_V1	GOLD_STAGE_COPD_SEVERITY_V1	CB_DIAGNOSED_V1	CHRONIC_BRONCHITIS_SGR_V1	PEX_HOS_IND	PEX_TOT_365_A	PEX_TOT_V1	PCT_PRE_FEV1_V1	EMPH950_HIGH_V1_A	WHITE	BLACK	CONTROL_NEVER_SMOKED	GOLD0	GOLD1	GOLD2	MALE	FORMER_SMOKER	PC1	PC2	PC3	PC4	PC5	PC6	PC7	PC8	PC9	PC10	RS75401036_A	RS10001928_C	RS140324259_C	RS16866419_C
1094	976.8	6.88428	15.21	159.06	2.72195	5.06928	0.0956243	-2.34733	1	0	73	90	1	0	0	0	NA	0	0	95.608440688	0	1	0	0	1	0	0	1	0	0.0097	0.0094	0.0045	0.0036	0.0177	0.0008	-0.0048	0.0037	0.0015	0.003	0	0	0	0
1155	6148.63	8.72398	21.4969	644.105	3.06791	6.46786	0.0333748	-3.39995	2	1	74	21	0	3	0	1	NA	3	1	33.229444767	1	1	0	0	0	0	0	0	1	0.0097	0.009	0.0034	0.0052	0.0062	-0.003	-0.0018	0.0083	-0.0061	-0.0024	0	0	0	0
1160	749.17	6.61897	295.17	337.7	5.68755	5.82216	0.87406	-0.134606	1	0	68	52.5	0	2	0	0	NA	0	0	71.564876065000007	0	1	0	0	0	0	1	1	1	0.0096	0.0091	0.0021	0.0038	0.0019	0.0005	-0.0024	0.0007	0.0012	0.015	0	0	0	0
1163	1463.82	7.2888	1.14	470.28	0.131028	6.15333	0.00242409	-6.0223	1	0	73	20	0	2	1	1	NA	0	0	41.249398649	1	1	0	0	0	0	1	0	1	0.0095	0.0093	0.0028	0.0053	0.0063	0.0013	-0.0018	-0.0046	-0.0006	0.0083	0	0	0	0
1272	637.82	6.45806	3.40313	498.906	1.22469	6.21242	0.00682117	-4.98772	2	1	76	63	1	1	0	1	NA	0	0	89.985793598	0	1	0	0	0	1	0	0	0	0.0095	0.0087	0.0027	0.0036	0.0077	-0.0054	-0.0057	0.0045	-0.0045	0.0033	1	0	0	1
1310	2182.98	7.68845	103.283	255.25	4.63748	5.54224	0.404636	-0.904767	1	0	44	66	1	0	NA	1	NA	0	0	91.066524288	0	1	0	0	1	0	0	1	0	0.0094	0.0094	0.004	0.0037	0.0094	-0.0019	-0.0044	0.0076	-0.0038	-0.0016	0	0	0	0
1316	771.69	6.64858	4.59938	143.857	1.52592	4.96882	0.0319717	-3.4429	2	1	62	90	1	2	1	1	NA	7	2	43.620302015	1	1	0	0	0	0	1	0	0	0.0094	0.0091	0.0041	0.003	0.0077	-0.0029	0.0001	0.0046	-0.009	-0.001	0	0	0	0
1331	2750.05	7.91937	1.25	10.33	0.223144	2.33505	0.121007	-2.11191	2	1	68	44	0	3	1	0	NA	0	0	34.060865678	1	1	0	0	0	0	0	0	1	0.009	0.0076	0.0038	0.0001	0.0014	-0.0009	-0.0024	0.0078	-0.0079	0.0048	0	0	0	0
1370	2228.11	7.70891	11.7267	25.33	2.46187	3.23199	0.462956	-0.770124	1	0	62	70.5	1	1	NA	1	NA	4	2	79.841748584	0	1	0	0	0	1	0	1	0	0.0094	0.0083	0.0032	0.0022	0.0102	-0.005	0.0016	0.0061	-0.0073	0.0042	0	0	1	1
1401	817.8	6.70662	73.075	59.2987	4.29149	4.08259	1.23232	0.208898	2	1	68	30	0	1	0	0	NA	0	0	66.433535581	0	1	0	0	0	1	0	1	1	0.0077	0.0069	-0.0006	0.0047	-0.0577	0.006	-0.0038	-0.0019	0.0247	0.0526	0	0	1	0
1487	1239.66	7.12259	132.684	159.374	4.88797	5.07125	0.832532	-0.183284	2	1	59	66	1	2	1	1	NA	1	1	49.237631579	0	1	0	0	0	0	1	1	0	0.0092	0.0089	0.0021	0.0035	0.0053	0.0002	-0.0024	0.002	-0.0056	0.0019	0	0	0	0
1498	1827.16	7.51052	4.30333	82.2933	1.45939	4.41029	0.0522926	-2.9509	1	0	71	0	0	NA	0	0	NA	0	0	79.373971761	0	1	0	0	0	0	0	0	0	0.0085	0.0083	-0.0002	0.005	-0.0385	0.0014	-0.0042	-0.0022	0.0073	0.0133	0	0	0	1
1589	906.25	6.80932	7.35	90.4233	1.9947	4.5045	0.0812843	-2.5098	1	0	76	29	0	0	0	0	NA	0	0	96.401943951	0	1	0	0	1	0	0	0	1	0.0092	0.007	0.0016	0.0033	0.0132	0.0026	-0.0033	-0.0137	0.0122	0.0191	0	0	0	0
1605	1265.15	7.14295	8.46	18.87	2.13535	2.93757	0.448331	-0.802224	1	0	65	35	0	0	0	0	NA	0	0	104.40735581	1	1	0	0	1	0	0	0	1	0.0076	0.0067	-0.0013	0.0037	-0.058	0.0038	-0.0057	-0.0114	0.038	0.0634	0	0	0	0
1642	429.83	6.06339	8.70937	31.3025	2.1644	3.4437	0.278233	-1.2793	2	1	76	80	0	1	0	1	1	1	0	67.629641717	0	1	0	0	0	1	0	1	1	0.0092	0.0093	0.0034	0.0046	0.0097	-0.0041	0.0012	-0.0015	-0.0047	0.0068	0	0	0	0
1654	1301.4	7.1712	4.58	211.9	1.5217	5.35611	0.021614	-3.83442	1	0	69	20	0	2	1	1	NA	1	0	56.79816229	0	1	0	0	0	0	1	1	1	0.0098	0.009	0.0045	0.0037	0.0108	-0.0027	-0.003	0.0112	-0.0042	0.0026	0	0	0	0
1659	1661.54	7.4155	68.0333	126.93	4.22	4.84364	0.535991	-0.623638	1	0	42	0	0	NA	0	0	NA	0	0	81.777443341	0	1	0	0	0	0	0	1	0	0.0093	0.0088	0.0003	0.0038	-0.0124	0.003	-0.0036	0.0028	0.0052	0.009	0	0	0	0
1775	5813.9	8.66801	298.822	117.814	5.69985	4.7691	2.5364	0.930745	2	1	65	46	0	2	1	0	NA	0	NA	81.271093406	0	1	0	0	0	0	1	1	1	0.0095	0.0088	0.0041	0.0049	0.0036	0.002	-0.0038	0.0063	-0.0055	0.0002	0	0	0	0
1782	288.9	5.66608	0.443333	20.4633	-0.813433	3.01863	0.0216648	-3.83207	1	0	54	60	0	3	0	0	NA	0	0	38.261727329	1	1	0	0	0	0	0	0	1	0.0093	0.0091	0.0031	0.0048	0.0034	0.0021	-0.0002	0.0047	-0.0007	0.0036	0	0	0	1
1974	972.6	6.87997	466.44	1256.51	6.14513	7.13609	0.371219	-0.990964	1	0	71	54	0	3	0	0	1	0	1	42.808614385	1	1	0	0	0	0	0	0	1	0.0082	0.0052	0.0066	-0.0035	-0.0015	0.0013	-0.0024	0.0017	-0.0022	-0.0028	0	0	0	1
1994	8104.55	9.00018	107.216	291.3	4.67485	5.67435	0.368061	-0.999506	2	1	71	60	0	3	NA	1	3	0	2	37.644596565	1	1	0	0	0	0	0	1	1	0.0093	0.0087	0.003	0.0033	0.0111	-0.0003	0.0038	-0.007	0.0061	0.0183	0	0	0	0
2095	6747.71	8.81696	666.139	296.874	6.5015	5.69331	2.24385	0.808191	2	1	65	46	1	2	0	1	NA	0	0	55.807879595	0	1	0	0	0	0	1	1	0	0.0096	0.0089	0.0032	0.0037	0.0121	0.002	-0.0012	0.0042	-0.0063	-0.0016	0	0	1	0
2118	1794.52	7.49249	18.09	351.64	2.89536	5.86261	0.0514447	-2.96725	1	0	51	38	1	2	0	1	1	0	0	46.019232229000004	0	1	0	0	0	0	1	0	0	0.0092	0.0087	0.0041	0.0036	0.0104	-0.0038	-0.0014	0.0058	-0.0088	-0.0054	0	0	0	1
2159	4906.27	8.49827	53.0513	147.534	3.97126	4.99406	0.359587	-1.0228	2	1	68	55.5	0	3	0	0	NA	0	0	44.853408882	1	1	0	0	0	0	0	1	1	0.0097	0.0089	0.0028	0.0039	0.0067	-0.0024	-0.0002	0.0061	-0.0039	0.0025	0	0	0	0
2164	1121.98	7.02285	14.96	64.94	2.70538	4.17346	0.230366	-1.46808	1	0	50	30	1	0	0	0	NA	N	0	82.471845553	0	1	0	0	1	0	0	1	0	0.0097	0.0089	0.0037	0.0032	0.007	-0.001	0.0028	-0.0026	0.0035	0.0102	0	0	0	0
2165	373.02	5.92163	0.73	39.13	-0.314711	3.66689	0.0186558	-3.9816	1	0	62	49.5	0	3	1	0	NA	1	0	36.406271245	1	1	0	0	0	0	0	0	1	0.009	0.0087	0.0029	0.0036	-0.0056	-0.0046	-0.0027	0.0043	-0.0011	0.0015	0	0	0	0
2205	5871	8.67778	91.04	510.81	4.5113	6.236	0.178227	-1.7247	1	0	60	80	0	3	1	0	1	5	4	29.988922792	1	1	0	0	0	0	0	1	1	0.0093	0.0081	0.0004	0.0034	0.0051	-0.0002	-0.0042	0.0044	-0.005	-0.0004	0	0	0	0
2250	1422.95	7.26049	1.08	81.5763	0.076961	4.40154	0.0132391	-4.32458	2	1	50	0	0	NA	0	0	NA	0	0	89.693879875	0	1	0	0	0	0	0	1	0	0.0095	0.0072	0.004	0.003	0.0273	-0.0013	-0.0034	-0.021	0.0138	0.0136	0	0	0	1
2302	1032.52	6.93976	70.8662	242.977	4.26079	5.49297	0.291658	-1.23217	2	1	73	45	1	0	0	0	NA	0	0	78.956545101	0	1	0	0	1	0	0	1	0	0.0078	0.0078	-0.0028	0.0047	-0.0448	-0.004	0.0034	-0.0015	0.0183	0.016	0	0	0	1
2349	542.21	6.29565	9.75	19.85	2.27727	2.9882	0.491184	-0.710937	1	0	66	0	0	NA	0	0	NA	0	0	91.872101462	0	1	0	0	0	0	0	0	0	0.0091	0.009	0.0025	0.003	0.0069	-0.0025	-0.0046	0.0089	-0.0076	0.0027	0	0	1	0
2357	2033.94	7.61773	2.96	243.14	1.08519	5.49364	0.0121741	-4.40845	1	0	63	0	0	NA	0	0	NA	0	0	101.00295961	0	1	0	0	0	0	0	1	0	0.0095	0.009	0.0023	0.0046	0.0013	-0.0028	0.0028	0.006	0.0013	0.0051	0	0	0	0
2374	1879.17	7.53859	97.785	215.053	4.58277	5.37088	0.454703	-0.788111	2	1	65	50	1	0	0	0	NA	0	0	84.503022577	0	1	0	0	1	0	0	0	0	0.0095	0.0089	0.0037	0.004	0.0084	-0.0021	0.0031	0.0035	-0.0037	-0.0031	0	0	0	0
2415	399.17	5.98939	4.86333	45.1483	1.58172	3.80995	0.107719	-2.22823	1	0	70	22	0	1	0	0	NA	0	0	88.018483555	0	1	0	0	0	1	0	1	1	0.0095	0.0082	0.0028	0.0047	0.0084	-0.0031	-0.0007	-0.0076	0.0092	0.0161	1	0	0	0
2487	1521.75	7.32762	0.2	82.62	-1.60944	4.41425	0.00242072	-6.02369	1	0	53	0	0	NA	0	0	NA	0	0	118.44800323	0	1	0	0	0	0	0	0	0	0.0093	0.0084	0.0037	0.0038	0.0092	0.0002	-0.0039	0.0059	-0.0031	-0.0017	1	0	0	1
2551	526.67	6.26657	0.616667	39.9733	-0.483427	3.68821	0.015427	-4.17164	1	0	63	40	0	2	NA	0	NA	0	2	72.030461642	1	1	0	0	0	0	1	1	1	0.0093	0.0091	0.0035	0.003	0.0091	-0.0025	-0.0013	0.0077	-0.0024	0.0016	0	1	0	0
2568	466.85	6.14601	67.22	114.41	4.20797	4.73979	0.587536	-0.531818	1	0	72	40	0	0	0	0	NA	0	0	70.923513249	0	1	0	0	1	0	0	1	1	0.0094	0.0089	0.0038	0.0038	-0.0006	0.0011	-0.0009	0.0066	-0.003	0.0066	0	0	1	0
2662	551.4	6.31246	3.79125	170.211	1.3327	5.13704	0.0222738	-3.80434	2	1	58	0	0	NA	0	0	NA	0	0	91.349438268	0	1	0	0	0	0	0	1	0	0.0094	0.0087	0.0041	0.0045	0.0138	-0.0025	-0.0003	-0.0004	-0.0032	0.0096	0	0	0	0
2663	6169.44	8.72736	15.19	90.03	2.72064	4.50014	0.168722	-1.77951	1	0	75	44	0	0	0	1	1	0	0	97.018720064	0	1	0	0	1	0	0	0	1	0.0092	0.0092	0.0026	0.0043	0.0004	0.0017	0.0007	0.0105	-0.0012	0.0018	0	0	0	0
2671	3970.71	8.2867	1.035	92.645	0.0344014	4.52877	0.0111717	-4.49437	2	1	80	0	0	NA	0	0	NA	0	0	84.50489276	0	1	0	0	0	0	0	1	0	0.0097	0.0084	0.0031	0.0036	0.0071	0.0026	-0.0027	0.0078	0.0051	0.0075	0	0	0	0
2718	2255.08	7.72094	4.59	89.38	1.52388	4.4929	0.0513538	-2.96902	1	0	66	0	0	NA	0	0	NA	0	0	90.801563155	0	1	0	0	0	0	0	1	0	0.0097	0.0091	0.0034	0.0053	0.0068	-0.0018	0.001	0.0054	-0.0042	0.0058	0	0	0	0
2811	2483.2	7.8173	19.71	192.137	2.98113	5.25821	0.102583	-2.27709	2	1	71	0	0	NA	0	1	NA	0	0	106.27098253	0	1	0	0	0	0	0	0	0	0.0084	0.0089	0.0032	0.0035	0.0049	0.0008	0.0013	0.0105	-0.0049	-0.0029	0	0	1	0
2837	1056.3	6.96253	21.25	284.366	3.05636	5.65026	0.0747276	-2.59391	2	1	70	40	0	3	0	0	NA	0	1	44.156033016	1	1	0	0	0	0	0	0	1	0.0091	0.0091	0.0029	0.0044	0.0019	-0.0021	-0.0004	0.0074	-0.0002	0.0058	0	0	0	0
2855	3721.46	8.22187	94.1213	343.59	4.54458	5.83945	0.273935	-1.29487	2	1	48	35	1	0	0	0	NA	0	1	100.1676097	0	1	0	0	1	0	0	0	0	0.0093	0.0091	0.0037	0.0034	0.0074	-0.0026	-0.0014	0.007	-0.0089	-0.0046	0	0	0	0
2936	1240.58	7.12333	22.2362	123.131	3.10172	4.81325	0.18059	-1.71153	2	1	48	37.5	0	2	0	0	NA	0	0	64.780516454	1	1	0	0	0	0	1	0	1	0.0096	0.0089	0.0032	0.003	0.0113	0.0037	0.0017	0.0008	0.0027	0.0027	0	0	0	0
3004	546.7	6.3039	5.36	117.89	1.67896	4.76975	0.0454661	-3.09079	1	0	57	54	0	3	0	1	5	0	0	34.749550648	1	1	0	0	0	0	0	1	1	0.0096	0.0093	0.004	0.0046	-0.0003	-0.0013	-0.003	0.0077	-0.0004	0.0017	0	0	1	1
3059	714.38	6.57142	38.3237	158.515	3.64607	5.06585	0.241767	-1.41978	2	1	69	100	0	0	NA	0	NA	0	1	85.444139186	0	1	0	0	1	0	0	1	1	0.0092	0.0094	0.0054	0.0048	0.0082	-0.0019	-0.0049	0.0067	-0.0068	-0.005	0	0	0	0
3068	1480.47	7.30011	111.934	233.654	4.71791	5.45384	0.479058	-0.735933	2	1	76	38	0	3	0	0	1	2	2	NA	1	1	0	0	0	0	0	0	1	0.009	0.009	0.0042	0.0035	0.0055	-0.0006	-0.0061	0.0054	-0.0031	-0.0023	0	0	0	0
3069	3478	8.15421	235.183	173.633	5.46037	5.15695	1.35448	0.30342	1	0	66	30	1	0	1	1	NA	1	0	68.598540642	0	1	0	0	1	0	0	0	0	0.0083	0.0074	0.0034	0.0006	0.0011	0.0005	-0.0009	0.0065	-0.0062	0.0014	0	0	0	0
3130	1039.47	6.94647	1.235	141.037	0.211071	4.94902	0.00875659	-4.73795	1	0	66	36	0	1	0	1	NA	0	0	76.10174993	0	1	0	0	0	1	0	1	1	0.0091	0.0089	0.0032	0.0047	0.0044	0.0008	-0.0015	0.0019	0.001	-0.001	0	0	0	1
3155	4806.4	8.4777	82.8817	173.67	4.41741	5.15716	0.477237	-0.739743	1	0	74	69	0	1	NA	1	2	0	0	79.278309879	1	1	0	0	0	1	0	0	1	0.0095	0.0093	0.0025	0.0035	0.0045	-0.0023	-0.0003	0.0048	-0.005	-0.0049	0	0	0	0
3228	481.2	6.17628	0.526667	55.6233	-0.641187	4.0186	0.00946845	-4.65979	1	0	54	20	0	1	0	0	NA	0	0	116.6021474	1	1	0	0	0	1	0	1	1	0.0097	0.009	0.0022	0.0041	0.012	-0.0014	0.001	-0.0011	-0.0003	0.0042	0	0	0	1
3232	380.84	5.94238	15.19	44.34	2.72064	3.79189	0.34258	-1.07125	NA	1	52	63	1	2	1	1	2	1	0	47.626700574	0	1	0	0	0	0	1	0	0	0.0094	0.0092	0.0031	0.0043	0.0019	-0.0025	-0.0025	0.0082	0.0016	0.0032	0	0	0	1
3310	2124.2	7.66115	24.6356	315.205	3.20419	5.75322	0.0781575	-2.54903	2	1	72	96	0	3	1	NA	5	3	0	31.923373563	0	1	0	0	0	0	0	1	1	0.0092	0.009	0.0031	0.0032	0.003	0.0011	0.0019	0.0044	-0.0009	0.0018	0	0	1	0
3332	1711.8	7.4453	15.13	111.66	2.71668	4.71546	0.135501	-1.99878	1	0	63	87.5	0	1	0	0	NA	0	1	71.859481049	0	1	0	0	0	1	0	1	1	0.0093	0.0088	0.0025	0.0055	0.0057	-0.003	0.0018	0.0048	-0.0056	0.0044	0	1	1	0
3378	3649.03	8.20222	72.505	251.419	4.28366	5.52712	0.288383	-1.24346	2	1	59	75	1	2	1	1	NA	NA	0	58.23093114	0	1	0	0	0	0	1	1	0	0.0096	0.0086	0.0031	0.0035	0.0066	0.0035	-0.0028	0.0021	-0.0034	0.0108	0	0	0	0
3428	9492	9.1582	150.97	263.22	5.01708	5.57299	0.573551	-0.555909	1	0	71	45	0	0	0	1	NA	0	0	96.291081058	1	1	0	0	1	0	0	0	1	0.0096	0.0091	0.0026	0.0039	0.0094	-0.0022	0.0002	0.0065	-0.0069	-0.001	0	1	0	0
3510	512.92	6.24012	26.2106	114.474	3.26616	4.74035	0.228966	-1.47418	2	1	71	40	0	2	0	0	1	0	0	40.496552106	0	1	0	0	0	0	1	1	1	0.0094	0.0087	0.004	0.0047	0.0065	-0.0029	0	0.0086	0.0007	-0.0006	0	0	0	0
3670	1278.53	7.15347	8.97	59.41	2.19389	4.08446	0.150985	-1.89058	1	0	77	40	0	2	0	1	NA	NA	0	46.856378476	1	1	0	0	0	0	1	1	1	0.0093	0.0085	0.0031	0.004	0.0053	-0.0041	0.0008	0.0131	-0.0115	-0.0026	0	0	0	0
3864	3146.4	8.05401	151.232	260.161	5.01881	5.5613	0.581301	-0.542487	2	1	51	33	1	1	0	1	NA	0	0	85.022282017	1	1	0	0	0	1	0	1	0	0.0072	0.008	-0.0021	0.0045	-0.0497	0.0004	-0.0024	0.0009	0.005	0.0111	0	0	0	1
3902	2191.69	7.69243	60.7894	540.02	4.10742	6.29161	0.112569	-2.18419	2	1	73	96	0	2	1	0	NA	0	1	48.905747402	1	1	0	0	0	0	1	0	1	0.0092	0.009	0.0031	0.0049	0.0059	-0.0013	0.0023	0.0035	-0.005	-0.0002	0	0	0	0
3910	1863.1	7.53	57.76	65.32	4.0563	4.1793	0.884262	-0.123002	1	0	64	44	1	2	0	1	NA	0	0	52.726743916	0	1	0	0	0	0	1	0	0	0.0094	0.0087	0.0044	0.0035	0.0096	-0.0016	-0.0026	0.0076	-0.0058	-0.0033	0	0	0	0
3930	929.88	6.83506	20.8733	53.0167	3.03847	3.97061	0.393713	-0.932134	1	0	76	112	1	1	0	0	NA	1	0	95.282591591	1	1	0	0	0	1	0	0	0	0.0096	0.0088	0.004	0.0025	0.0104	-0.0003	-0.0005	0.0108	-0.0134	-0.0047	0	0	1	0
4016	794.11	6.67722	12.2812	97.5413	2.50807	4.58028	0.125908	-2.0722	2	1	55	30	0	2	0	1	NA	0	0	62.173913556	0	1	0	0	0	0	1	1	1	0.0073	0.0078	-0.0017	0.0051	-0.0584	0.0033	0.0004	-0.0066	0.03	0.0566	0	0	1	0
4050	2589.6	7.85926	83.5294	349.952	4.4252	5.8578	0.238688	-1.4326	2	1	72	90	0	2	0	0	1	0	0	53.916011606	0	1	0	0	0	0	1	0	1	0.0094	0.0089	0.0034	0.004	0.0067	0.002	0.0002	0.0126	-0.0084	0.0043	0	0	0	0
4181	874.09	6.77318	26.2	171.031	3.26576	5.14185	0.153188	-1.87609	2	1	80	37.5	0	2	0	0	1	0	NA	64.29061122	0	1	0	0	0	0	1	1	1	0.0093	0.0096	0.0031	0.0049	0.0063	-0.0002	-0.0034	0.0044	0.002	0.0056	0	0	0	0
4208	1334.4	7.19624	9.19875	288.53	2.21907	5.6648	0.0318814	-3.44573	2	1	60	37.5	0	0	0	0	NA	0	0	80.968816581	0	1	0	0	1	0	0	0	1	0.009	0.0091	0.0039	0.0037	0.0078	0.002	0.001	0.0063	-0.0008	0.0057	0	0	0	0
4227	2185.96	7.68981	3.65	207.307	1.29473	5.3342	0.0176068	-4.03947	1	0	70	147	0	2	0	0	NA	0	0	59.01402479	1	1	0	0	0	0	1	0	1	0.0095	0.0087	0.0038	0.0035	0.0056	0.0023	-0.0006	0.015	-0.0063	0.0036	0	0	0	0
4258	999.29	6.90705	23.4225	138.553	3.1537	4.93125	0.169051	-1.77755	2	1	49	30	1	1	0	0	NA	0	0	77.781551132	0	1	0	0	0	1	0	0	0	0.0093	0.0092	0.0028	0.004	0.0027	-0.0008	-0.0009	0.0067	-0.0082	0.0067	0	0	0	1
4342	404.84	6.00349	3.1725	84.9163	1.15452	4.44167	0.0373603	-3.28715	2	1	45	0	0	NA	0	0	NA	0	0	105.49641031	0	1	0	0	0	0	0	1	0	0.0092	0.0092	0.0032	0.0046	0.001	-0.0007	0.0004	0.0085	-0.0016	0.0001	0	0	0	1
4381	1320.34	7.18564	15.47	140.87	2.7389	4.94784	0.109818	-2.20893	1	0	48	30	1	2	0	1	NA	0	1	65.118610731	0	1	0	0	0	0	1	1	0	0.0094	0.0092	0.0041	0.0028	0.0045	0	-0.0013	-0.0008	0.0011	0.0095	0	0	1	0
4389	522.59	6.2588	2.63437	85.1437	0.968646	4.44434	0.0309403	-3.4757	2	1	65	35	0	0	0	0	NA	0	0	94.693012064	0	1	0	0	1	0	0	0	1	0.0092	0.0089	0.0029	0.0042	0.0108	-0.0023	-0.0029	0.0089	-0.006	-0.0046	0	0	0	0
4604	2811.43	7.94145	256.96	372.993	5.54892	5.92156	0.688913	-0.37264	1	0	57	60	1	0	0	0	NA	2	0	82.09091208	0	1	0	0	1	0	0	0	0	0.009	0.0087	0.0029	0.0043	0.0114	0.0026	0.0007	0.0101	-0.0079	0.0005	0	0	0	0
4623	5837.87	8.67212	28.72	187.09	3.35759	5.23159	0.153509	-1.874	1	0	74	84	1	3	1	1	1	0	0	39.405370985	0	1	0	0	0	0	0	0	0	0.0096	0.0091	0.0039	0.0037	0.009	0.001	-0.0005	0.005	-0.0101	-0.0013	0	0	1	1
4629	841.01	6.7346	2.22562	152.186	0.800038	5.02511	0.0146243	-4.22507	2	1	63	36	0	1	2	0	NA	0	0	62.906795526	0	1	0	0	0	1	0	1	1	0.0092	0.0087	0.0033	0.0055	0.0048	-0.0007	-0.0022	0.0117	-0.0115	-0.0008	0	0	0	1
4655	1357.64	7.2135	56.67	130.06	4.03724	4.868	0.435722	-0.830751	1	0	69	75	0	3	0	0	2	1	1	34.443772423	1	1	0	0	0	0	0	1	1	0.0096	0.0086	0.0026	0.0043	0.0055	0.0017	-0.0045	0.006	-0.0117	0.0018	0	0	0	0
4687	2493.61	7.82149	4.20167	114.39	1.43548	4.73961	0.0367311	-3.30413	1	0	68	65	0	1	1	0	NA	1	0	83.752574116	0	1	0	0	0	1	0	1	1	0.0096	0.0083	0.0035	0.0024	0.0129	-0.0014	-0.007	-0.0005	0.0009	0.0011	0	0	0	0
4690	1451.25	7.28018	103.485	175.047	4.63943	5.16505	0.591185	-0.525626	1	0	67	45	1	1	0	1	NA	0	0	97.967768385	0	1	0	0	0	1	0	0	0	0.0088	0.0089	0.0016	0.0052	-0.0214	0.002	-0.0031	0.005	0.0005	0.0102	0	0	1	0
4703	5367.6	8.58814	13.9887	103.374	2.63825	4.63835	0.135322	-2.0001	2	1	66	40	0	0	0	1	NA	1	0	91.886450724	0	1	0	0	1	0	0	0	1	0.0098	0.0089	0.0036	0.0053	0.0016	-0.0011	0.0013	0.0071	-0.0009	0.0044	0	0	0	0
4776	1154.23	7.05119	21.7931	319.599	3.08159	5.76707	0.068189	-2.68547	2	1	74	120	0	0	0	NA	1	0	0	85.979289081	0	1	0	0	1	0	0	1	1	0.0095	0.0085	0.0026	0.0033	-0.0012	-0.0013	0.0045	0.0049	-0.0087	-0.0018	0	0	0	0
4785	1162.2	7.05807	54.705	267.808	4.00196	5.59027	0.20427	-1.58831	2	1	49	37	1	0	0	0	NA	0	0	101.69147946	0	1	0	0	1	0	0	0	0	0.0093	0.0089	0.003	0.0047	0.0029	0.0007	-0.0014	0.001	0.0019	0.0078	0	0	0	0
4859	1136.4	7.03562	5.91563	325.769	1.7776	5.78619	0.018159	-4.00859	2	1	75	37	0	0	0	0	NA	N	0	78.107877519	0	1	0	0	1	0	0	0	1	0.01	0.0086	0.0037	0.0039	0.0168	-0.0026	-0.0006	0.0045	0.0012	0.0051	0	0	0	0
4940	938.4	6.84418	3.42	186.81	1.22964	5.23009	0.0183074	-4.00045	1	0	78	0	0	NA	0	0	NA	0	0	140.02700506	0	1	0	0	0	0	0	0	0	0.0092	0.0084	0.0024	0.0048	0.009	0.0004	-0.0032	-0.0066	0.0138	0.0154	0	0	0	0
5031	3373.51	8.12371	49.1063	843.645	3.89399	6.73773	0.0582072	-2.84375	2	1	65	50	1	1	0	1	NA	0	0	75.621784933	0	1	0	0	0	1	0	1	0	0.0094	0.0095	0.0029	0.0046	0.0046	-0.0021	-0.0018	0.0099	-0.004	-0.0049	0	0	0	0
5101	6898.75	8.8391	137.39	321.44	4.92282	5.77281	0.42742	-0.849987	1	0	70	80	0	3	1	1	1	0	0	35.553526098	1	1	0	0	0	0	0	0	1	0.0097	0.0088	0.0031	0.0024	0.0026	-0.0018	0.0006	0.0047	-0.002	0.0035	0	0	0	0
5117	3445.25	8.14475	27.7575	3.2725	3.32351	1.18555	8.48205	2.13795	2	1	73	37	0	3	0	1	1	2	0	38.096490151	1	1	0	0	0	0	0	0	1	0.0098	0.009	0.0034	0.0036	0.0072	-0.0004	-0.0028	0.0089	-0.0034	-0.0024	0	1	1	0
5145	1770.34	7.47893	113.042	139.965	4.72776	4.94139	0.807644	-0.213634	2	1	52	32	1	3	1	0	NA	0	1	41.756846348	1	1	0	0	0	0	0	0	0	0.0096	0.0086	0.0038	0.0045	0.0162	0.0016	-0.0017	-0.0016	0.0112	0.0085	0	0	1	0
5171	2029.45	7.61552	37.2581	146.343	3.61787	4.98595	0.254595	-1.36808	2	1	64	52	0	3	0	1	1	3	1	25.770321034	0	1	0	0	0	0	0	0	1	0.0093	0.0096	0.0024	0.0044	-0.002	-0.0022	-0.0027	0.0063	-0.0024	-0.001	0	0	0	0
5251	687.65	6.53328	1.39125	89.7338	0.330203	4.49685	0.0155042	-4.16664	2	1	65	55.5	0	3	0	0	1	0	1	21.377188721	1	1	0	0	0	0	0	1	1	0.0094	0.0091	0.0029	0.004	0.0046	0.002	-0.0034	0.0072	-0.0041	-0.0019	0	0	0	1
5275	4354.09	8.37887	41.1788	74.73	3.71792	4.31388	0.551034	-0.595959	2	1	40	25	1	0	0	1	2	2	3	68.571786139	0	1	0	0	1	0	0	0	0	0.01	0.0081	0.0042	0.0048	0.0137	-0.0008	-0.0025	-0.004	0.0011	-0.0015	0	0	0	0
5312	3236.59	8.08228	76.9267	143.137	4.34285	4.9638	0.537435	-0.620947	1	0	57	64.5	0	0	0	0	NA	0	0	72.205563242	1	1	0	0	1	0	0	0	1	0.0095	0.0092	0.0031	0.0056	-0.0029	-0.0007	-0.003	0.0071	-0.0046	0.0045	0	0	0	0
5343	4138.2	8.32802	92.8538	282.685	4.53103	5.64433	0.328471	-1.11331	2	1	56	21	1	3	0	1	NA	0	0	42.129694565	1	1	0	0	0	0	0	1	0	0.009	0.0091	0.0026	0.0049	0.0128	0.0019	-0.0032	0.0042	-0.0009	0.0013	0	0	0	0
5348	6751.97	8.81759	546.23	177.16	6.30304	5.17705	3.08326	1.12599	1	0	63	45	1	2	1	0	NA	0	0	42.467018722	0	1	0	0	0	0	1	1	0	0.0099	0.0089	0.0029	0.0046	0.0068	0.0014	-0.001	0.0064	-0.003	0.0017	0	0	0	0
5563	2555.14	7.84586	186.83	219.25	5.2302	5.39021	0.852132	-0.160014	1	0	76	60	1	3	0	1	NA	0	0	38.482699528	0	1	0	0	0	0	0	1	0	0.0098	0.0097	0.003	0.0043	0.0027	-0.0036	-0.0023	0.0053	-0.0076	0.0002	0	0	0	0
5680	1905.85	7.55268	36.64	313.28	3.60114	5.7471	0.116956	-2.14596	1	0	74	62	0	1	0	0	NA	0	0	89.135710954	0	1	0	0	0	1	0	1	1	0.0071	0.0073	-0.0018	0.0042	-0.0568	0.0088	-0.0032	-0.0084	0.0311	0.0546	0	0	0	0
5771	4044.09	8.30501	11.9531	155.824	2.48099	5.04873	0.0767093	-2.56773	2	1	71	117	0	1	1	0	NA	1	0	91.738138339	1	1	0	0	0	1	0	1	1	0.0097	0.0093	0.0036	0.0046	0.0084	0.001	0.0025	0.0126	-0.0152	-0.0005	0	0	0	0
5811	3146.98	8.0542	31.0031	236.768	3.43409	5.46708	0.130943	-2.03299	2	1	63	30	0	2	0	0	NA	0	0	75.043293333	0	1	0	0	0	0	1	0	1	0.0095	0.009	0.0021	0.0037	0.0077	-0.0001	-0.0008	0.0113	-0.0047	0.0011	0	0	0	0
5823	2888.45	7.96848	41.61	320.18	3.72834	5.76888	0.129958	-2.04054	1	0	67	40	0	2	1	0	NA	0	0	56.051918546	0	1	0	0	0	0	1	1	1	0.0091	0.0092	0.0011	0.0042	-0.0006	-0.0014	-0.0034	0.0052	0.0002	0.0106	0	0	0	0
5835	2522.81	7.83313	26.58	189.36	3.28016	5.24365	0.140368	-1.96349	1	0	49	30	1	0	0	0	NA	0	0	88.572222923	0	1	0	0	1	0	0	0	0	0.0097	0.0091	0.0041	0.0039	0.0111	0.0021	-0.0025	0.0029	-0.0034	0.0005	0	0	0	0
5858	217.34	5.38146	30.9983	133.93	3.43393	4.89732	0.231452	-1.46338	1	0	79	49	0	1	0	0	NA	0	0	79.402542476	0	1	0	0	0	1	0	1	1	0.0096	0.0086	0.0036	0.0046	0.0025	-0.0044	-0.0016	0.0073	-0.0038	0.0004	0	0	0	0
5877	626.78	6.4406	136.543	282.851	4.91664	5.64492	0.482738	-0.728281	2	1	69	0	0	NA	0	0	NA	0	0	88.987114621	0	1	0	0	0	0	0	1	0	0.0096	0.0098	0.0041	0.0031	0.0066	0.0008	-0.0037	0.004	-0.0099	-0.002	0	0	0	0
5922	705.67	6.55915	1.49625	276.159	0.402962	5.62098	0.00541808	-5.21801	2	1	73	55	1	3	0	0	NA	NA	0	38.757497836	0	1	0	0	0	0	0	0	0	0.0093	0.0093	0.0031	0.0042	0.006	-0.0015	-0.0002	0.0048	0.0018	-0.0032	0	0	0	0
5949	2624.4	7.87261	129.164	233.357	4.86108	5.45257	0.553502	-0.591491	2	1	63	92	1	2	0	1	NA	0	0	49.630824676	0	1	0	0	0	0	1	1	0	0.0099	0.0089	0.0047	0.0061	0.0068	-0.0013	0.0017	0.0072	-0.0051	-0.0019	0	0	0	0
6003	1440.4	7.27268	0.16	26.25	-1.83258	3.26767	0.00609524	-5.10025	1	0	69	45	0	3	0	0	NA	0	0	38.381788859	1	1	0	0	0	0	0	0	1	0.0096	0.0089	0.0031	0.0048	0.0058	-0.0019	-0.0012	0.0093	-0.0035	0.0024	0	0	0	1
6082	6420	8.76717	376.713	203.34	5.93148	5.31488	1.85263	0.616605	1	0	66	50	1	2	0	0	1	1	3	70.483673949	0	1	0	0	0	0	1	0	0	0.0073	0.0065	-0.0019	0.0032	-0.0536	-0.0021	0.0006	-0.0084	0.0376	0.0591	0	0	1	0
6115	5627.97	8.6355	36.0938	499.744	3.58612	6.2141	0.0722245	-2.62798	2	1	61	30	0	3	0	0	NA	0	2	29.122600025	0	1	0	0	0	0	0	0	1	0.0095	0.0089	0.0034	0.0033	0.0008	0.0024	-0.0042	0.0049	-0.0022	0.0004	0	0	0	0
6138	998.2	6.90595	22.2833	108.99	3.10384	4.69126	0.204453	-1.58742	1	0	58	52.5	1	1	0	1	NA	0	0	85.712359886	0	1	0	0	0	1	0	1	0	0.0089	0.0093	0.0028	0.0038	-0.0111	0.0009	0.0014	0.003	0.0018	0.0004	0	0	0	1
6161	841.96	6.73573	8.51	37.33	2.14124	3.6198	0.227967	-1.47856	1	0	56	51	0	1	0	1	NA	0	0	71.770586471	0	1	0	0	0	1	0	1	1	0.0094	0.0087	0.0028	0.0034	0.0111	0	-0.0014	0.0016	0.0009	0.011	0	0	0	0
6228	225.68	5.41912	0.11	21.04	-2.20727	3.04643	0.00522814	-5.2537	1	0	58	40	0	3	0	0	NA	0	0	34.645127095	1	1	0	0	0	0	0	0	1	0.0092	0.0089	0.0027	0.0045	-0.0093	-0.0015	-0.0005	0.0053	-0.0065	-0.0074	0	0	0	1
6267	6501.21	8.77974	314.521	256.359	5.75105	5.54658	1.22688	0.204474	2	1	67	22.5	1	2	0	1	NA	0	0	71.923479061	1	1	0	0	0	0	1	1	0	0.0096	0.0086	0.0043	0.0047	0.0017	-0.0028	-0.0039	0.0099	0.0033	0.0029	0	0	0	0
6286	1288.42	7.16117	4.31	33.4	1.46094	3.50856	0.129042	-2.04762	1	0	70	27.5	1	0	0	1	NA	0	0	100.19596067	0	1	0	0	1	0	0	1	0	0.0098	0.0086	0.004	0.0033	0.0027	-0.0001	-0.0025	0.0033	-0.0052	-0.0051	1	0	0	1
6307	2890.8	7.96929	13.05	295.28	2.56879	5.68792	0.0441953	-3.11914	1	0	59	0	0	NA	0	0	NA	0	0	92.346240929	0	1	0	0	0	0	0	0	0	0.0091	0.0087	0.0006	0.0044	-0.0059	0.0007	0.0055	0.0016	0.0007	0.0034	0	0	0	0
6314	1121.98	7.02285	2.80667	54.6833	1.032	4.00156	0.0513258	-2.96956	1	0	52	70	1	1	0	1	NA	0	0	89.145056672	0	1	0	0	0	1	0	1	0	0.0096	0.009	0.0053	0.0042	0.0068	-0.0057	-0.0028	0.005	-0.0103	0.0026	0	1	1	1
6378	760.4	6.63384	39.5906	59.6825	3.67859	4.08904	0.663354	-0.410446	2	1	78	23	0	1	0	0	2	1	0	111.31047924	0	1	0	0	0	1	0	1	1	0.0076	0.0074	-0.0005	0.0041	-0.0523	-0.0002	-0.0024	-0.0074	0.0336	0.0539	0	0	1	0
6379	391.8	5.97075	1.1	40.45	0.0953102	3.70007	0.0271941	-3.60476	1	0	56	0	0	NA	0	0	NA	0	0	115.76935028	0	1	0	0	0	0	0	1	0	0.0092	0.0092	0.0037	0.0044	-0.0109	0.0002	-0.0007	0.0086	-0.0012	-0.0088	0	0	2	1
6442	4182.93	8.33877	138.483	41.9433	4.93075	3.73632	3.30168	1.19443	1	0	70	56	1	2	0	1	NA	0	0	65.345351127	0	1	0	0	0	0	1	1	0	0.0094	0.009	0.0032	0.0047	0.0053	-0.0017	-0.0018	0.0109	-0.0066	-0.0019	0	0	1	0
6443	1316.47	7.18271	32.85	71.1375	3.49195	4.26461	0.461782	-0.772663	2	1	53	30	1	0	0	0	NA	0	0	116.00252123	1	1	0	0	1	0	0	1	0	0.0094	0.0086	0.003	0.0045	0.0029	-0.0022	-0.0036	0.0106	-0.0093	-0.0091	0	0	0	0
6454	1833.89	7.51419	40.98	288.905	3.71308	5.6661	0.141846	-1.95301	2	1	72	55	1	1	0	1	NA	NA	0	92.664277618	0	1	0	0	0	1	0	1	0	0.0094	0.0087	0.0034	0.0036	0.0068	-0.0017	-0.0016	0.011	-0.0045	0.0044	0	0	0	0
6476	3981.61	8.28944	46.1981	359.419	3.83294	5.88449	0.128536	-2.05155	1	0	69	80	1	1	0	1	NA	0	0	87.362040943	1	1	0	0	0	1	0	0	0	0.009	0.0087	0.0026	0.0045	0.0091	0	0.0003	0.0095	-0.0044	0.0026	0	0	0	1
6513	890.92	6.79225	26.97	178.714	3.29473	5.18579	0.150912	-1.89106	2	1	58	22	1	1	0	1	NA	0	0	78.656049874	0	1	0	0	0	1	0	1	0	0.0094	0.009	0.0037	0.0046	-0.0034	-0.0005	0.0012	0.0002	-0.0008	0.0034	0	0	0	0
6517	2161.5	7.67856	15.24	58.49	2.72392	4.06886	0.260557	-1.34493	1	0	63	39	0	0	0	0	NA	0	0	91.092821322	0	1	0	0	1	0	0	1	1	0.0071	0.0074	-0.0012	0.0052	-0.0549	0.0096	-0.0038	-0.0065	0.0317	0.0577	0	0	0	0
6527	3383.55	8.12668	15.8644	3.11875	2.76408	1.13743	5.08677	1.62664	2	1	54	27	0	2	NA	1	NA	0	0	43.331141802	1	1	0	0	0	0	1	1	1	0.009	0.009	0.0029	0.0035	-0.0114	-0.0007	0.0008	0.0049	0.0075	-0.0008	0	1	2	1
6557	2112.38	7.65557	11.7112	256.636	2.46055	5.54766	0.0456337	-3.08711	2	1	46	28	1	0	0	1	NA	0	0	88.951613988	0	1	0	0	1	0	0	1	0	0.0095	0.0087	0.0022	0.0032	0.0073	-0.002	-0.0001	0.0111	-0.0099	-0.0048	0	0	0	0
6690	1232.3	7.11664	8.29	322.68	2.11505	5.77666	0.0256911	-3.66161	1	0	72	45	0	0	0	1	NA	0	0	91.012374939	0	1	0	0	1	0	0	1	1	0.0095	0.0094	0.0032	0.0031	0.0089	0.0012	-0.0026	0.015	-0.0149	0.0037	0	0	0	0
6784	2252.52	7.7198	35.19	187.27	3.56076	5.23255	0.187911	-1.67179	1	0	66	40	0	2	1	0	NA	1	1	64.8042064	0	1	0	0	0	0	1	1	1	0.0093	0.0094	0.0031	0.0044	0.0088	-0.0027	-0.0023	0.0078	-0.0085	-0.0044	0	0	0	0
6798	524.61	6.26266	30.33	107.71	3.41214	4.67944	0.281589	-1.26731	1	0	72	80	0	3	0	0	1	0	1	33.783843809	0	1	0	0	0	0	0	1	1	0.0095	0.0089	0.0034	0.0031	0.0079	-0.0041	-0.0024	0.006	-0.007	0.0018	0	0	0	0
6855	3314.13	8.10595	54.9281	238.85	4.00603	5.47584	0.229969	-1.46981	2	1	73	60	0	3	0	0	1	0	0	30.761967739	1	1	0	0	0	0	0	1	1	0.0089	0.009	0.0029	0.0032	0.007	-0.003	-0.0007	0.0087	-0.0034	0.0024	0	0	0	0
6882	1172.4	7.06681	36.2869	207.179	3.59146	5.33358	0.175148	-1.74213	2	1	53	40	1	3	1	1	1	6	6	34.014923038	0	1	0	0	0	0	0	0	0	0.0097	0.0095	0.0032	0.0043	0.0034	-0.0022	0.0008	0.0108	-0.0039	0.0052	0	0	0	0
6890	1986.96	7.59436	6.82	55.54	1.91986	4.0171	0.122794	-2.09724	1	0	46	0	0	NA	0	0	NA	0	0	99.834230738	0	1	0	0	0	0	0	1	0	0.0093	0.0089	0.0035	0.0034	0.0034	-0.0018	-0.0067	0.0088	-0.0057	0.0026	0	0	0	0
6986	757.87	6.63051	5.97	72.28	1.78675	4.28055	0.0825955	-2.4938	1	0	68	80	0	2	0	1	NA	0	0	73.003311199	1	1	0	0	0	0	1	1	1	0.0093	0.0083	0.0034	0.0036	0.0109	-0.0006	0.0003	-0.0083	0.0174	0.0168	0	0	0	0
7042	2378.51	7.77423	526.82	272.1	6.26686	5.60617	1.93613	0.660689	1	0	72	40	1	2	1	1	1	0	1	38.44731759	1	1	0	0	0	0	1	1	0	0.0094	0.009	0.0036	0.0051	0.0039	-0.0005	0.0005	0.0098	-0.0048	0.0012	0	0	0	0
7049	1318.8	7.18448	8.94	124.12	2.19054	4.82125	0.0720271	-2.63071	1	0	64	35	0	3	1	0	NA	1	0	31.965514605	1	1	0	0	0	0	0	0	1	0.0098	0.0089	0.0038	0.0045	0.008	-0.0033	-0.0019	0.0113	-0.0035	0.0009	0	0	0	0
7134	5398.21	8.59382	34.4	163.96	3.53806	5.09962	0.209807	-1.56157	1	0	67	75	1	2	0	1	NA	0	0	47.294858667	0	1	0	0	0	0	1	1	0	0.0093	0.0095	0.0032	0.0042	0.0063	-0.0022	0.0033	0.0059	-0.0034	0.005	0	0	0	0
7226	403.22	5.99948	1.52062	121.066	0.419121	4.79634	0.0125603	-4.37722	2	1	63	48	1	2	0	1	NA	0	0	47.531170393	1	1	0	0	0	0	1	0	0	0.01	0.009	0.0031	0.0038	0.0055	-0.0005	0.0005	0.0097	-0.009	-0.0039	1	1	0	0
7306	258.15	5.55354	79.8475	14.8588	4.38012	2.69859	5.37377	1.68153	2	1	57	30	0	3	1	0	NA	0	2	20.072781661	0	1	0	0	0	0	0	0	1	0.0091	0.0085	0.0016	0.0029	-0.0181	0.0007	0.0033	-0.0001	0.0022	0.0026	0	0	1	0
7308	2463.33	7.80927	133.853	175.74	4.89674	5.16901	0.761655	-0.272261	1	0	72	30	0	2	0	0	NA	0	0	68.064144493	0	1	0	0	0	0	1	1	1	0.0099	0.0088	0.0043	0.0047	0.0071	-0.0027	0.0029	0.0077	-0.0081	-0.0026	0	0	0	0
7462	1888.59	7.54359	11.225	299.095	2.41814	5.70076	0.0375299	-3.28262	2	1	71	30	0	3	0	1	NA	0	0	43.30459251	1	1	0	0	0	0	0	0	1	0.0094	0.0092	0.0019	0.0045	0.0083	-0.0004	-0.0013	0.0092	-0.0114	-0.0021	0	0	0	0
7513	505.8	6.22614	15.19	44.34	2.72064	3.79189	0.34258	-1.07125	1	0	69	135	0	2	0	0	NA	0	0	61.672290045	1	1	0	0	0	0	1	1	1	0.0092	0.0086	0.0022	0.0046	0.0073	-0.0007	0.0016	0.0078	-0.0052	0.0019	0	0	1	1
7519	387.92	5.9608	9.02812	60.0825	2.20034	4.09572	0.150262	-1.89537	2	1	67	57	0	1	0	0	NA	0	0	61.921237615	0	1	0	0	0	1	0	1	1	0.0094	0.009	0.0032	0.0056	-0.0067	0.0013	-0.0022	0.0066	-0.0054	-0.004	0	0	1	0
7537	11826.2	9.37808	56.19	182.82	4.02874	5.2085	0.307351	-1.17976	1	0	51	70	1	2	0	1	NA	0	1	32.41448308	0	1	0	0	0	0	1	1	0	0.0092	0.009	0.0036	0.0046	0.0074	-0.0018	0.0052	0.0061	-0.0043	-0.0034	0	0	0	0
7771	1174.15	7.0683	2.5725	284.326	0.944878	5.65012	0.0090477	-4.70524	2	1	72	30	0	2	0	1	1	0	2	62.364253334	0	1	0	0	0	0	1	0	1	0.0092	0.0093	0.0046	0.0037	0.0036	-0.0035	0.0031	0.0113	-0.0041	0.0026	0	0	1	0
7827	1669.34	7.42018	96.9338	162.039	4.57403	5.08784	0.598213	-0.513808	2	1	58	40	1	3	0	1	1	0	1	30.911442842	0	1	0	0	0	0	0	0	0	0.0094	0.0093	0.0048	0.0043	0.0046	0.0022	0.0028	0.0092	-0.009	-0.0033	0	0	0	0
7865	304.5	5.71867	1.13	52.71	0.122218	3.96481	0.0214381	-3.84259	1	0	49	0	0	NA	0	0	NA	0	0	93.017733731	0	1	0	0	0	0	0	1	0	0.0093	0.009	0.0035	0.0038	0.007	0.0003	-0.0001	0.0093	-0.0092	-0.0025	0	0	0	0
7887	860.4	6.7574	0.61125	236.412	-0.492249	5.46558	0.00258552	-5.95783	2	1	70	49.5	0	3	0	0	NA	0	0	28.910305224	1	1	0	0	0	0	0	1	1	0.0092	0.0091	0.002	0.0044	-0.0135	-0.0025	0.0012	-0.0019	-0.0011	0.0002	0	0	1	0
8005	712.42	6.56867	0.01	17.02	-4.60517	2.83439	0.000587544	-7.43956	1	0	63	0	0	NA	0	0	NA	0	0	85.66183492	0	1	0	0	0	0	0	0	0	0.0092	0.0093	0.003	0.0041	0.0068	-0.0016	-0.003	0.0083	-0.0085	0.0024	1	0	1	0
8075	580.5	6.36389	18.2525	111.123	2.9043	4.71063	0.164256	-1.80633	2	1	73	60	0	3	0	0	1	0	0	39.322081358	0	1	0	0	0	0	0	1	1	0.0094	0.0089	0.0041	0.0032	0.005	-0.0002	-0.0031	0.0071	0.0011	0.0123	0	0	0	0
8086	1580.8	7.36569	57.4425	135.012	4.05078	4.90537	0.425461	-0.854583	2	1	70	0	0	NA	0	1	NA	0	0	106.82748351	0	1	0	0	0	0	0	0	0	0.0092	0.0088	0.0037	0.0062	0.004	0.0015	-0.0022	0.0089	-0.0079	-0.0046	0	0	0	0
8096	5880.55	8.67941	450.669	265.04	6.11073	5.57988	1.70038	0.530852	2	1	63	63	1	2	NA	1	NA	0	0	62.914290817	0	1	0	0	0	0	1	1	0	0.0093	0.0083	0.0041	0.0037	0.0051	-0.0047	-0.0018	0.0076	-0.0008	0.005	0	0	1	0
8148	247.15	5.51	0.36375	126.681	-1.01129	4.84167	0.00287138	-5.85296	2	1	65	75	0	0	0	0	NA	0	0	81.674159233	0	1	0	0	1	0	0	0	1	0.0096	0.0086	0.0044	0.0048	0.0085	-0.0005	0.0012	0.0081	-0.0114	0	0	0	0	0
8157	628.8	6.44381	0.14	78.7333	-1.96611	4.36607	0.00177815	-6.33218	1	0	56	52.5	1	2	0	1	NA	0	0	50.246782465	1	1	0	0	0	0	1	1	0	0.0096	0.0094	0.0037	0.0028	0.0091	-0.0019	-0.0011	0.0028	-0.0038	-0.0023	1	0	0	1
8289	1811.77	7.50206	12.5156	219.316	2.52698	5.39051	0.0570666	-2.86354	2	1	72	29	0	0	0	0	NA	0	0	121.3912779	1	1	0	0	1	0	0	0	1	0.0098	0.0087	0.0046	0.0036	0.0018	0.0001	-0.0036	0.009	-0.0073	-0.0043	0	0	0	0
8342	558.05	6.32445	53.04	86.61	3.97105	4.46142	0.6124	-0.490369	1	0	64	84	1	0	0	1	1	0	0	71.160695797	0	1	0	0	1	0	0	1	0	0.0093	0.0088	0.0032	0.0024	0.0079	-0.0019	-0.0001	0.006	-0.0105	0.0039	0	0	0	0
8368	6496.8	8.77907	115.607	330.012	4.7502	5.79913	0.350311	-1.04894	2	1	54	36	1	2	0	1	NA	4	4	50.020660552	0	1	0	0	0	0	1	0	0	0.0097	0.0085	0.0045	0.0045	0.0096	-0.0028	-0.0033	0.0108	-0.0066	0.0006	0	0	0	1
8382	5494.94	8.61158	165.71	140.543	5.11024	4.94552	1.17907	0.164723	1	0	64	42.5	0	1	0	0	NA	1	0	81.926528022	1	1	0	0	0	1	0	1	1	0.0096	0.0089	0.0041	0.004	0.0048	0.0015	0.0016	0.005	-0.0052	-0.0041	0	0	0	0
8396	9515.96	9.16073	494.385	848.174	6.20331	6.74309	0.582882	-0.539771	2	1	74	41.25	1	2	0	1	NA	0	0	59.547737347	1	1	0	0	0	0	1	0	0	0.0094	0.0094	0.0049	0.0033	0.0068	-0.0008	-0.0026	0.011	-0.0125	-0.0028	0	0	0	0
8460	696.6	6.54621	20.83	291.15	3.03639	5.67384	0.0715439	-2.63744	1	0	69	0	0	NA	0	0	NA	0	0	85.252534719	0	1	0	0	0	0	0	0	0	0.0095	0.0088	0.003	0.0042	0.0111	-0.002	-0.0045	0.0086	-0.001	0.0048	0	0	0	0
8490	3614.52	8.19271	36.5156	233.654	3.59774	5.45384	0.156281	-1.8561	2	1	67	30	1	3	0	1	1	4	1	34.695193925	1	1	0	0	0	0	0	1	0	0.0098	0.0089	0.0036	0.0031	0.0105	-0.0036	0.0006	0.0004	-0.0013	0.0065	0	0	0	0
8495	368.71	5.91001	2.89688	108.418	1.06363	4.68599	0.0267196	-3.62236	2	1	50	0	0	NA	0	0	NA	0	0	108.29898762	0	1	0	0	0	0	0	1	0	0.0091	0.0086	0.0051	0.0022	0.0103	-0.0031	-0.0004	0.0063	-0.0077	0.0014	0	0	0	1
8576	4143.76	8.32936	130.556	933.413	4.8718	6.83885	0.13987	-1.96704	2	1	56	34	1	1	1	1	NA	0	0	70.286482369	0	1	0	0	0	1	0	0	0	0.0088	0.0085	0.0026	0.0032	0.0003	-0.0023	-0.0017	-0.0014	0.0021	0.0109	0	0	0	0
8632	1083.06	6.98755	29.265	141.209	3.37639	4.95024	0.207246	-1.57385	2	1	69	80	0	1	0	0	NA	0	0	72.339752571	1	1	0	0	0	1	0	1	1	0.0091	0.0082	0.0031	0.0042	0.0071	-0.0007	-0.003	0.0107	-0.0107	0.0016	0	0	0	0
8667	2144	7.67043	1.5	299.476	0.405465	5.70204	0.00500874	-5.29657	2	1	67	36	0	0	0	0	NA	0	0	108.62495004	0	1	0	0	1	0	0	1	1	0.0094	0.0079	0.0022	0.0029	0.0149	0.0018	0.0013	-0.0111	0.009	0.0145	0	0	0	0
8769	15512.1	9.64938	297.336	256.215	5.69486	5.54602	1.1605	0.148847	2	1	61	41	0	3	1	0	NA	0	2	24.556495666	1	1	0	0	0	0	0	0	1	0.0089	0.0067	0.0045	0.0017	0	0.0007	-0.0022	0.0054	-0.0033	0.0027	0	0	1	0
8792	2010.24	7.60601	6.85	69.82	1.92425	4.24592	0.0981094	-2.32167	1	0	65	52.5	0	2	1	1	NA	0	0	51.08659356	0	1	0	0	0	0	1	1	1	0.0093	0.0087	0.0044	0.0024	-0.0037	0.0054	0.0006	0.0119	-0.0084	-0.0038	0	0	1	0
8929	1848.07	7.5219	52.025	504.137	3.95172	6.22285	0.103196	-2.27112	2	1	65	78	1	2	0	0	NA	0	0	71.955329287	0	1	0	0	0	0	1	1	0	0.0094	0.0084	0.0029	0.0037	0.0164	-0.0023	-0.0006	-0.0012	-0.0007	0.0069	0	0	0	0
8976	1326.62	7.19039	1.3575	301.119	0.305645	5.7075	0.00450819	-5.40186	2	1	71	30	0	3	0	1	NA	1	1	42.331872509	1	1	0	0	0	0	0	1	1	0.0095	0.0091	0.0041	0.0033	0.0056	-0.0017	0.0043	0.0044	0.004	0.003	0	0	0	1
8999	1884.09	7.5412	2.67	86.85	0.982078	4.46418	0.0307427	-3.4821	1	0	63	45	1	1	1	1	1	0	0	86.628600505	0	1	0	0	0	1	0	1	0	0.0094	0.0093	0.0029	0.0035	0.0054	-0.0038	-0.0014	0.0084	-0.0047	0.0005	0	0	0	0
9010	1929.37	7.56495	10.29	72.48	2.33117	4.28331	0.14197	-1.95214	1	0	77	66	1	2	0	1	NA	0	0	44.244831897	0	1	0	0	0	0	1	1	0	0.0097	0.009	0.0045	0.0039	0.0122	0.0029	0.0007	0.0035	-0.0059	0.0053	0	0	1	0
9057	673.2	6.51204	1.65375	16.3388	0.503045	2.79354	0.101216	-2.29049	2	1	72	95	0	0	0	0	1	0	1	79.381482151	0	1	0	0	1	0	0	1	1	0.0092	0.0087	0.0027	0.0048	0.0039	-0.0017	0.0013	0.0073	-0.0053	-0.0004	0	0	0	0
9128	3749.15	8.22928	75.8081	6.0575	4.32821	1.8013	12.5148	2.52691	2	1	79	60	0	0	0	0	NA	0	0	69.833412397	0	1	0	0	1	0	0	0	1	0.0095	0.0088	0.0024	0.0031	0.0064	0.0006	-0.0017	0.0083	-0.0029	0.0067	0	1	1	0
9185	3595.2	8.18735	102.817	267.697	4.63296	5.58986	0.384081	-0.956902	2	1	80	40	1	3	0	0	NA	0	0	44.515187491	0	1	0	0	0	0	0	1	0	0.0094	0.0087	0.0035	0.0032	0.0029	-0.0008	0.0001	0.0052	0.0032	0.0007	0	0	0	0
9220	3350.47	8.11686	15.9667	203.887	2.7705	5.31756	0.0783115	-2.54706	1	0	63	80	0	1	0	1	NA	0	0	69.328403736	1	1	0	0	0	1	0	1	1	0.0094	0.0095	0.0026	0.0032	0.0031	0	-0.0045	0.0079	-0.0041	-0.0015	0	0	0	1
9231	1163.4	7.0591	4.55813	291.1	1.51691	5.67367	0.0156583	-4.15676	2	1	66	40	0	0	0	0	NA	NA	0	80.05933614	0	1	0	0	1	0	0	1	1	0.0095	0.0092	0.0035	0.0025	0.0077	-0.0014	0.0016	0.0122	-0.0062	-0.0021	0	0	0	0
9241	6270	8.74353	81.5625	162.695	4.40137	5.09188	0.501321	-0.690508	2	1	69	50	1	1	1	1	NA	0	0	85.90152442	0	1	0	0	0	1	0	1	0	0.0072	0.0082	-0.0027	0.0027	-0.0456	0.0007	-0.0019	-0.0001	0.0121	0.0166	1	0	0	0
9286	3380.11	8.12566	337.108	90.9567	5.8204	4.51038	3.70625	1.31002	1	0	53	78	1	1	1	1	NA	2	0	62.406145173	1	1	0	0	0	1	0	0	0	0.0093	0.0089	0.0029	0.0041	0.0089	-0.0017	-0.002	-0.0011	-0.0057	0.0002	0	0	1	0
9316	3387.8	8.12794	21.2156	684.183	3.05474	6.52822	0.0310087	-3.47349	2	1	65	42	0	0	0	1	NA	0	0	97.042952249	0	1	0	0	1	0	0	0	1	0.0092	0.0091	0.0036	0.0045	0.0091	-0.0023	-0.0019	0.0134	-0.0034	0.0036	0	0	0	0
9343	11991.4	9.39194	65.19	129.632	4.17731	4.8647	0.502883	-0.687397	2	1	67	52.5	0	2	0	0	NA	0	NA	62.507856105	0	1	0	0	0	0	1	1	1	0.0072	0.0073	-0.0021	0.0033	-0.0554	0.006	-0.0022	-0.0037	0.0322	0.0562	0	0	1	0
9382	1719.14	7.44958	308.86	307.34	5.73289	5.72795	1.00495	0.00493347	NA	1	70	56	1	2	0	0	NA	0	0	64.623472273	1	1	0	0	0	0	1	0	0	0.0095	0.009	0.003	0.0048	0.0122	-0.0021	-0.0031	0.0027	0.0001	0.0029	0	0	0	0
9400	2414	7.78904	52.7625	162.966	3.9658	5.09354	0.323763	-1.12774	2	1	64	21	0	2	1	0	2	3	1	61.015890037	1	1	0	0	0	0	1	0	1	0.0096	0.0085	0.0037	0.0044	0.0083	-0.0041	-0.0037	0.0119	-0.0095	0.003	0	0	1	1
9455	17643.5	9.77812	1195.19	2215.63	7.08606	7.70329	0.539434	-0.617234	1	0	56	40	1	0	0	1	NA	0	0	94.835135807	0	1	0	0	1	0	0	1	0	0.0093	0.0088	0.0042	0.0042	-0.0037	-0.0001	-0.0007	0.0072	-0.0002	-0.0053	0	0	0	1
9481	542.22	6.29567	3.29813	138.471	1.19335	4.93066	0.0238181	-3.73731	2	1	45	0	0	NA	0	NA	NA	0	0	75.357003683	0	1	0	0	0	0	0	0	0	0.0092	0.0094	0.0039	0.004	0.0072	-0.0049	0.0028	0.0054	-0.0032	-0.0027	0	0	0	0
9488	1737.68	7.46031	31.6333	103.367	3.45421	4.63828	0.30603	-1.18407	1	0	57	60	1	0	0	1	NA	0	0	94.309082672	0	1	0	0	1	0	0	1	0	0.0099	0.009	0.0022	0.0035	0.0052	0.0004	-0.0023	0.008	-0.0068	-0.0002	0	0	0	0
9504	766.8	6.64223	0.09	9.28	-2.40795	2.22786	0.00969828	-4.63581	2	1	68	0	0	NA	0	0	NA	0	0	92.284811303	0	1	0	0	0	0	0	0	0	0.0097	0.0092	0.0043	0.0051	0.0088	-0.0012	0.0001	0.0026	-0.0064	0	1	0	1	1
9514	4242.55	8.35292	50.955	242.316	3.93094	5.49024	0.210283	-1.5593	2	1	75	100	0	2	1	1	NA	1	0	62.05109045	0	1	0	0	0	0	1	0	1	0.0075	0.007	-0.0021	0.0049	-0.0544	0.0074	-0.0012	-0.0034	0.0375	0.064	0	0	1	2
9577	968.11	6.87535	201.977	218.79	5.30815	5.38811	0.923154	-0.0799592	2	1	63	22.5	1	0	0	0	NA	0	0	104.29639038	0	1	0	0	1	0	0	1	0	0.0094	0.0089	0.0016	0.0052	0.0153	0.0008	-0.001	-0.0007	0.0016	0.0008	0	0	0	0
9737	2110.39	7.65463	1.41	132.77	0.34359	4.88862	0.0106199	-4.54503	1	0	72	25	1	0	0	1	NA	0	0	65.455383816	1	1	0	0	1	0	0	0	0	0.0093	0.0089	0.0033	0.0034	0.0093	-0.0033	-0.0032	0.0138	-0.008	-0.0031	0	0	0	1
9753	4097.15	8.31805	41.6906	287.05	3.73028	5.65966	0.145238	-1.92938	2	1	69	74	0	1	0	0	NA	0	0	74.649711835	0	1	0	0	0	1	0	1	1	0.0095	0.0092	0.0032	0.0036	-0.0006	-0.0057	0.0002	0.0132	-0.0026	0.0052	0	0	0	0
9869	854.59	6.75062	51.13	274.46	3.93437	5.61481	0.186293	-1.68043	1	0	65	38	0	3	1	0	NA	0	0	34.884553438	1	1	0	0	0	0	0	1	1	0.0096	0.0092	0.0037	0.0046	0.0065	-0.0002	0.0026	0.0117	-0.0028	-0.0001	0	0	0	0
9890	9806.12	9.19076	3.03	550.21	1.10856	6.3103	0.00550699	-5.20174	1	0	60	36	0	2	0	1	NA	0	0	50.383699344	1	1	0	0	0	0	1	1	1	0.009	0.0091	0.0029	0.0037	-0.0076	-0.0007	-0.0006	0.0078	0.0003	0.0108	0	0	0	0
9918	2918.77	7.97892	8.69	51.69	2.16217	3.94526	0.168118	-1.78309	1	0	63	52.5	0	3	0	0	1	2	0	43.069764158	1	1	0	0	0	0	0	1	1	0.0093	0.0093	0.0033	0.0034	0.0086	0.0007	-0.0019	0.0109	-0.0002	0.0023	0	0	0	0
9940	497.14	6.20887	2.51	45.5533	0.920283	3.81888	0.0551002	-2.8986	1	0	66	27	0	0	0	0	NA	0	0	110.1814154	0	1	0	0	1	0	0	0	1	0.0099	0.0089	0.0037	0.0029	0.0181	-0.0041	-0.0005	0.006	-0.0023	-0.0017	0	0	0	0
9992	637.77	6.45798	16.9875	60.1163	2.83248	4.09628	0.282578	-1.2638	2	1	72	0	0	NA	0	0	NA	0	0	77.389348356	0	1	0	0	0	0	0	0	0	0.0097	0.0093	0.0029	0.0044	0.0133	-0.0005	0.0034	0.009	-0.0029	0.0057	0	1	0	0
