# Supplementary material for: Genetic regulators of sputum mucin concentration and their associations with COPD phenotypes
Source: PLoS Genet. 2023 Jun 23;19(6):e1010445. doi: 10.1371/journal.pgen.1010445 (PMC10325042; doi:10.1371/journal.pgen.1010445)
Supplement: S9 File — (XLSX) [file pgen.1010445.s037.xlsx]

## Sheet: core4_Data_Dictionary 20160801
NAME	LABEL	DEFINITION/NOTES
DUMMY_ID	SUBJECT ID
AGE_DERV_V1	Age in years at baseline based on date of birth and date of enrollment	units = years Missing = DOB_DERV is missing or date_enrolled is missing
MALE	Indicator of Sex="Male"
PC1-PC2	First 2 (Ancestry) Genotype Principal Components
SMOKING_PACK_YEARS_V1	Smoking pack-Years at Visit 1	units = smoking pack-years Missing=IEC02 or IEC02A or IEC02B is missing
CURRENT_SMOKER_V1	current smoking status at Visit 1	0=No 1=Yes Missing=Missing response (RDS29 and RDS27 are missing) or current smoking status cannot be determined (RDS29 is missing and RDS27=1)
RS11604917_C	Number of copies of 'C' Allele at rs11604917	equal to 0, 1, or 2
NOT_ALVEOLAR_MACROPHAGES --- FIBROBLASTS	Percentage of each relevant cell type
