# Supplementary material for: Genetic regulators of sputum mucin concentration and their associations with COPD phenotypes
Source: PLoS Genet. 2023 Jun 23;19(6):e1010445. doi: 10.1371/journal.pgen.1010445 (PMC10325042; doi:10.1371/journal.pgen.1010445)
Supplement: S10 File — (XLSX) [file pgen.1010445.s038.xlsx]

## Sheet: full_dat_cell_prop
DUMMY_ID	AGE_DERV_V1	MALE	PC1	PC2	SMOKING_PACK_YEARS_V1	CURRENT_SMOKER_V1	RS11604917_C	NOT_ALVEOLAR_MACROPHAGES	B_CELL_LINEAGE	IONOCYTE	MAST_CELLS	ARTERIAL_EC	CILIATED	GOBLET_CLUB	T_CELL_LINEAGE	MONOCYTES	SUBMUCOSAL_SECRETORY	BASAL	DENDRITIC_CELLS	BASAL_CYCLING	ALVEOLAR_MACROPHAGES	FIBROBLASTS
1121	71	1	0.0098	0.0083	40	0	1	0.000748685	0.171373	0.00111997	0	0	0.18042	0.640595	0	0	0	0	0.00462239	0	0.00112054	0
1333	52	1	-0.0234	0.0037	0	0	0	0	0.0929682	0	0	0	0.0750355	0.831996	0	0	0	0	0	0	0	0
1359	48	1	-0.0256	0.0037	35	1	0	0	0.141665	0.0130352	0	0.0025656	0.235147	0.563959	0	0	0	0.016335	0.024767	0	0.00202475	0.000501786
1445	65	0	0.0093	0.0093	45	1	0	0.000752597	0.0243592	0	0	0	0.0758424	0.896809	0	0	0	0	0	0	0.00223639	0
1456	49	1	0.0072	-0.0001	0	0	0	0	0.090078	0.00266576	0	0.000667433	0.27837	0.535847	0	0	0	0.0720913	0.0175542	0	0.00203306	0.000693305
1485	71	0	0.0094	0.0089	162	0	0	0	0.203747	0	0	0	0.108446	0.687807	0	0	0	0	0	0	0	0
1489	47	0	0.0097	0.009	34.5	0	0	0	0.0415456	0	0	0	0.204564	0.751177	0	0	0	0	0	0	0.00237299	0.000341032
1510	52	1	-0.0221	0.0038	25	1	1	0	0	0	0	0	0.0345447	0.965455	0	0	0	0	0	0	0	0
1695	50	1	0.0022	-0.0027	22	0	0	0	0.0401563	0	0	0	0.0981838	0.861338	0	0	0	0	0	0	0.000322315	0
1713	74	1	0.0095	0.0088	62	0	0	0	0.0966252	0	0	0	0.0753629	0.828012	0	0	0	0	0	0	0	0
1819	50	0	0.0094	0.0089	0	0	0	0	0	0	0	0	0.0364984	0.9631	0	0	0	0	0	0	0.000401236	0
1861	50	1	0.009	0.009	80	1	1	0.106934	0.0576583	0.0139486	0	0.00786268	0.119466	0.661592	0	0.00146881	0	0	0	0.00552814	0.0249532	0.000587644
1872	40	0	0.0096	0.0089	0	0	0	0	0.182922	0.00812724	0	0	0.0924317	0.661122	0	0	0	0.00270736	0.0134672	0.0307856	0.00843651	0
2073	60	0	0.0098	0.0089	52.5	0	0	0	0.0261435	0	0	0	0.133186	0.839174	0	0	0	0	0	0	0.00149642	0
2167	63	0	0.0097	0.0096	30	0	0	0	0.0180306	0	0	0	0.0620205	0.919949	0	0	0	0	0	0	0	0
2220	60	1	0.0096	0.0094	40	0	0	0.00076692	0.131014	0.000985454	0	0	0.0859394	0.780028	0	0	0	0	0	0	0.00126651	0
2328	45	0	0.0041	0.0044	45	1	1	0	0.0792426	0	0	0	0.080064	0.840626	0	0	0	0	0	0	6.78e-05	0
2340	73	0	0.0094	0.0086	35	0	1	0	0.0854463	0.00251756	0	0	0.191055	0.649464	0	0	0	0.0235101	0.0259721	0.0200916	0.00100098	0.000943244
2350	65	1	-0.0103	0.0055	25	1	0	0	0	0	0	0	0	1	0	0	0	0	0	0	0	0
2782	70	1	0.0096	0.0083	40	0	0	0.00582651	0.167674	0.00325122	0	0.00089183	0.165914	0.600358	0	0.00635931	0	0.0018844	0.0340968	0.0134515	0.00029133	0
2827	56	1	0.0097	0.0091	42	1	1	0.0161596	0.130461	0.00730362	0	0	0.178996	0.651668	0	0	0	0	0.00792208	0	0.0074893	0
2862	61	0	0.0094	0.0088	46	0	0	0	0.201263	0.00389054	0	0.0016892	0.112097	0.638752	0	0	0	0.00681577	0.0207724	0.0147208	0	0
2973	72	1	0.0074	0.0077	45	0	0	0	0.0648042	0	0	0	0.0759606	0.858318	0	0	0	0	0	0	0.000916914	0
3037	68	1	0.0058	0.0063	25	0	0	0	0.068553	0	0	0	0.0261112	0.905336	0	0	0	0	0	0	0	0
3228	54	1	0.0097	0.009	20	0	0	0	0.143457	0	0	0	0.090807	0.760159	0	0	0	0	0.00265484	0	0.00292249	0
3270	50	0	0.0093	0.009	45	1	0	0	0.0102551	0	0	0	0.0949734	0.893669	0	0	0	0	0	0	0.00110209	0
3319	65	1	-0.0047	0.007	50	1	0	0	0	0	0	0	0.0781126	0.921455	0	0	0	0	0	0	0.00043227	0
3399	52	0	0.0092	0.0087	0	0	0	0	0.0914782	0.00323294	0	0.000693219	0.230703	0.648965	0	0	0	0.00759379	0.0127734	0	0.00415844	0.000401285
3456	67	1	0.0093	0.0088	21	0	0	0.0060809	0.273105	0.0201497	0	0.0151164	0.254563	0.282572	0	0	0	0.0353908	0.0475489	0.0622023	0.00327053	0
3616	68	1	0.006	-0.0022	30	0	0	0	0	0	0	0	0.0540393	0.942244	0	0	0	0	0	0	0.00371658	0
3647	45	1	0.0043	0.0042	30	1	0	0	0	0	0	0	0.039744	0.960256	0	0	0	0	0	0	0	0
3813	71	0	0.0092	0.0089	33	0	1	0	0.134524	0.00209888	0	0	0.202104	0.634994	0	0	0	0.00805334	0.016836	0	0.00125757	0.000132563
3836	69	0	0.0099	0.009	55	1	1	0	0.0184077	0	0	0	0.0421162	0.939476	0	0	0	0	0	0	0	0
3857	64	1	0.0098	0.0094	25	1	0	0	0.111546	0	0	0	0.130559	0.740742	0.00191649	0	0	0	0.0149538	0	0.000282028	0
3900	58	1	-0.0256	0.0031	38	1	0	0	0	0	0	0	0.0742428	0.924956	0	0	0	0	0	0	0.000800703	0
4162	54	1	0.0038	-0.015	33	0	1	0	0.153858	0	0	0	0.128536	0.715238	0	0	0	0	0.00194971	0	0.00041865	0
4208	60	0	0.009	0.0091	37.5	0	0	0	0.103014	5.47e-05	0	0	0.112801	0.783234	0	0	0	0	0	0	0.000896652	0
4250	57	0	0.0094	0.0092	23.5	0	0	0	0.0231892	0	0	0	0.0847197	0.890247	0	0	0	0	0	0	0.00184435	0
4529	65	1	0.0096	0.0091	37.5	0	1	0	0.149227	0.0020974	0	0	0.16875	0.665614	0	0	0	0	0.0126756	0	0.00152756	0.000108518
4830	65	0	0.0093	0.0092	82	0	0	0.00371855	0.13241	0	0	0	0.0898743	0.769951	0	0	0	0	0.00296368	0	0.00108286	0
4930	44	0	-0.022	0.0038	23	1	0	0	0	0	0	0	0.0715556	0.928169	0	0	0	0	0	0	0.000274972	0
4944	46	1	-0.0085	0.0032	27	1	0	0	0.00771276	0	0	0	0.0902784	0.901205	0	0	0	0	0	0	0.000803983	0
4953	71	0	0.0096	0.0081	36	0	1	0	0.217725	0.000531741	0	0	0.151221	0.61967	0	0	0	0	0.0107633	0	9e-05	0
5104	70	1	0.0093	0.009	25.5	0	0	0	0	0	0	0	0.000629726	0.99937	0	0	0	0	0	0	0	0
5134	69	1	0.0097	0.0086	25	0	0	0	0.0461873	0	0	0	0.063056	0.890757	0	0	0	0	0	0	0	0
5159	61	0	0.0082	0.0019	36	0	0	0.229503	0.0279191	0.0250815	0	0.00527208	0.244378	0.418721	0	0	0	0.0074216	0	0.0136941	0.0272565	0.000753028
5331	56	1	0.0094	0.0086	NA	0	0	0.0144214	0.236948	0.0224767	0	0.0235743	0.274298	0.249524	0.000501967	0.00266889	0	0.0931601	0.0457788	0.0238025	0.0118558	0.00098985
5388	64	0	0.0095	0.0087	49	1	0	0	0	0	0	0	0.0605722	0.939309	0	0	0	0	0	0	0.000118449	0
5421	67	1	0.0089	0.0087	52.5	0	0	0.0103601	0.0998829	0	0	0	0.121792	0.765088	0	0	0	0	0	0	0.00287752	0
5538	66	1	0.0095	0.0091	49	0	0	0	0.0133425	0	0	0	0.0256324	0.961025	0	0	0	0	0	0	0	0
5576	65	1	0.0082	0.0089	50	0	0	0	0.132938	0	0	0	0.0965797	0.769381	0	0	0	0	0	0	0.00110137	0
5603	57	0	0.0097	0.0089	60	1	1	0	0	0	0	0	0	1	0	0	0	0	0	0	0	0
5674	75	0	0.0097	0.0094	35	0	0	0.00742349	0.177253	0.0130959	0	0.014701	0.310271	0.34732	0.00165942	0.00532621	0	0.0462087	0.0566942	0.0160911	0.00252543	0.00143026
5771	71	1	0.0097	0.0093	117	0	0	0	0.139684	0	0	0	0.114162	0.715091	0	0	0	0.0303936	0	0	0.000669509	0
6010	60	1	0.0093	0.0088	96	1	1	0	0	0	0	0	0.055682	0.942826	0	0	0	0	0	0	0.00149229	0
6138	58	1	0.0089	0.0093	52.5	1	0	0	0	0	0	0	0	1	0	0	0	0	0	0	0	0
6158	56	0	0.0094	0.009	27	0	0	0	0.193588	0.00666449	0	0.00643808	0.178828	0.533283	0	0	0	0.0419234	0.0314773	0.00404766	0.00375004	0
6204	41	0	0.0089	0.0087	40.5	1	0	0	0	0	0	0	0.00621752	0.993782	0	0	0	0	0	0	0	0
6336	66	0	0.0094	0.0082	41	1	1	0	0	0	0	0	0.10938	0.888465	0	0	0	0	0	0	0.00215457	0
6372	57	0	0.0073	0.0074	0	0	0	0	0.124303	0.0136673	0	0.013814	0.270017	0.404537	0	0	0	0.117092	0.0479152	0.00563189	0.00235769	0.000664554
6373	50	1	-0.0186	0.0046	22.5	1	0	0	0.0378994	0	0	0	0.066702	0.894346	0	0	0	0	0	0	0.00105257	0
6379	56	1	0.0092	0.0092	0	0	1	0.00117643	0.111203	0	0	0	0.0684512	0.818466	0	0	0	0	0	0	0.000703934	0
6465	51	1	0.0094	0.0088	23	1	0	0	0.0605013	0.00801872	0	0.00108529	0.23791	0.609524	0	0	0	0.0518003	0.027323	9.34e-05	0.00323601	0.000508328
6483	55	1	-0.0237	0.0035	57	1	0	0	0.00288301	0	0	0	0.00485625	0.992261	0	0	0	0	0	0	0	0
6589	54	0	0.0094	0.0085	87.5	1	0	0	0	0	0	0	0	1	0	0	0	0	0	0	0	0
6618	71	1	0.0082	0.0083	30	0	0	0	0.164282	0.0136876	0	0.011953	0.396291	0.307364	0	0	0	0.0415194	0.0474522	0.0109338	0.00512038	0.00139744
6641	56	1	-0.0233	0.0036	30	0	0	0	0.0596847	0	0	0	0.144263	0.794168	0	0	0	0	0	0	0.0018845	0
6643	66	0	0.0096	0.0084	45	0	0	0	0.0883984	0	0	0	0.0802764	0.829942	0	0	0	0	0	0	0.00138318	0
6716	56	1	-0.025	0.0034	22.5	0	0	0	0	0	0	0	0.0392975	0.960299	0	0	0	0	0	0	0.000403879	0
6734	56	1	-0.02	0.004	27.3	0	0	0	0.0711379	0.00216046	0	0	0.193452	0.713504	0	0	0	0.0131754	0.000534755	0	0.00547293	0.000562619
6873	58	0	-0.0264	0.0033	38	1	0	0	0.00424465	0.000944539	0	0	0.179333	0.804151	0	0	0	0.00866454	0	0	0.00207394	0.000588409
6981	58	1	0.0096	0.0094	45	0	0	0.005856	0.22213	0.00511082	0	0.000166895	0.13116	0.624082	0	0.00238055	0	0.00104943	0.0071814	0	0.000882764	0
7233	56	1	-0.0238	0.0032	20	0	0	0	0.0854157	0.00697198	0	0.000598673	0.220717	0.59755	0	0	0	0.0351134	0.0299748	0.0204139	0.00303083	0.00021361
7311	43	1	-0.018	0.0036	37.5	1	0	0	0.165123	0.00600357	0	0.00354286	0.187382	0.57504	0.00802294	0	0	0.0180574	0.0358556	0	0.000834442	0.000138589
7322	50	0	-0.0204	0.0035	25.5	1	0	0.0257854	0.0767277	0.000839999	0	0	0.0671377	0.826074	0	0	0	0	0	0	0.00343555	0
7356	68	1	0.0095	0.0087	112	0	0	0	0.111118	0.00493668	0	0.00114019	0.189478	0.641707	0	0.00445843	0	0.000650039	0.0425861	0	0.00365229	0.000273207
7433	66	1	0.0103	0.0094	27.5	0	0	0.00172898	0.158937	0.00235174	0	0	0.118081	0.709711	0	0.00195833	0	0	0.00705457	0	0	0.000178153
7488	71	0	0.0093	0.0087	46	0	0	0.0636945	0.0618823	0.00487877	0	0	0.182513	0.676283	0	0	0	0	0	0	0.0106071	0.000141317
7490	49	0	0.0022	0.0029	0	0	0	0	0.21619	0.013622	0	0.00826955	0.243682	0.393062	0	0	0	0.0827966	0.0321433	0.00889782	0.0013366	0
7533	71	0	-0.0177	0.0032	45	0	0	0	0.123587	0.00576695	0	0	0.264989	0.560438	0	0	0	0.0208238	0.0212746	0	0.00235431	0.000765606
7630	48	0	0.0097	0.0089	39	1	0	0	0	0	0	0	0.0230159	0.975997	0	0	0	0	0	0	0.000987076	0
7698	52	1	0.0095	0.0089	37	1	0	0	0	0	0	0	0.112122	0.881758	0	0	0	0	0	0	0.00611956	0
7704	60	0	0.0096	0.0085	0	0	0	0	0.0585241	0.0060282	0	0.000224951	0.304872	0.599136	0	0	0	0.0114799	0.0152659	0	0.00343541	0.00103343
7708	42	1	0.0093	0.0068	0	0	0	0.00103608	0.101167	0.00824235	0	0.00522447	0.272648	0.536709	0	0	0	0.0178107	0.0486768	0	0.00779391	0.000692095
7734	56	1	0.0065	-0.0053	0	0	0	0.0013197	0.171522	0.00263794	0	0	0.126422	0.695634	0	0	0	0	0	0	0.00246449	0
7767	74	1	0.0095	0.0093	56	0	0	0	0.103961	0	0	0	0.168373	0.719525	0	0	0	0	0.00583178	0	0.00215193	0.000157362
7788	66	1	0.0093	0.009	30	0	0	0.00164975	0.128492	0.00218638	0	0	0.137067	0.708625	0	0	0	0	0	0.0178618	0.0041185	0
7815	63	0	0.0098	0.0089	40	0	0	0	0.0456314	0	0	0	0	0.948572	0	0.00535949	0	0	0	0	0.000437347	0
7915	40	0	-0.0101	0.0036	0	0	0	0	0.0950468	0.00993876	0	0.0084186	0.265775	0.498244	0.00265167	0	0	0.038151	0.0559156	0.0219541	0.00261282	0.00129174
7958	66	1	0.0094	0.0088	36	0	0	0	0.118469	0.00376065	0	0	0.138968	0.709346	0	0	0	0.0145813	0.0126922	0	0.0021841	0
8031	45	0	-0.0258	0.0033	45	1	0	0.00351238	0.126828	0.00303051	0	0	0.10145	0.764588	0	0	0	0	0	0.000591052	0	0
8047	59	0	-0.0252	0.0033	45	1	0	0	0	0	0	0	0.113282	0.885614	0	0	0	0	0	0	0.00110391	0
8065	55	0	0.0018	-0.005	0	0	0	0	0.178048	0.012225	0	0.0126148	0.369796	0.216243	0	0	0	0.124804	0.0706097	0.0124256	0.00213282	0.0011006
8277	76	0	0.0096	0.009	33.75	0	1	0.00910897	0.182317	0.0020194	0	0.000294059	0.180116	0.596098	0	0	0	0.0257685	0.00285011	0	0.00115667	0.000271024
8278	73	0	0.0091	0.0089	40	0	0	0.00390943	0.162489	0.00548942	0	0	0.1733	0.630487	0	0	0	0	0.0214844	0	0.00284096	0
8442	67	0	0.0094	0.008	30	0	0	0.000154862	0.331586	0.00647929	0	0.00109087	0.104043	0.468791	0.000809142	0	0	0.0306489	0.0287942	0.0276026	0	0
8527	66	1	0.0094	0.0093	67.5	0	0	0.00678459	0.178487	0.00517857	0	0.00106215	0.119692	0.63115	0	0.00834059	0	0	0.00635045	0.0423597	0.000593873	0
8547	73	0	-0.0234	0.004	80	0	0	6.87e-05	0.23536	0.0160294	0	0.0190936	0.392844	0.148331	0	0	0	0.0473902	0.069361	0.0707594	0.000588112	0.000174542
8710	52	1	0.0094	0.0086	30	1	0	0.00062888	0.0955558	0.0065335	0	0	0.0481401	0.840671	0	0	0	0	0.00260975	0	0.00586141	0
8820	51	1	0.001	0.0022	76	1	0	0	0	0	0	0	0.187118	0.810638	0	0	0	0	0	0	0.00208718	0.000156926
8847	73	1	0.0096	0.0093	108	1	0	0	0	0	0	0	0.0353503	0.911556	0	0	0	0	0	0.0520575	0.00103617	0
9004	54	1	0.0097	0.0094	50	1	0	0	0.037889	0.00338913	0	0	0.11761	0.839521	0	0	0	0	0	0	0.00159059	0
9073	56	0	-0.0266	0.0034	94	1	0	0	0	0	0	0	0.0854311	0.882335	0	0.0102127	0	0	0	0.0213618	0.00065896	0
9174	46	0	-0.025	0.0026	0	0	0	0	0.222243	0.0140734	0	0.0126116	0.310397	0.307933	0	0	0	0.0559684	0.0659605	0.00822724	0.00164377	0.000941301
9264	65	0	0.007	0.0082	75	0	0	0	0.200055	0.0130189	0	0.00919524	0.284816	0.38083	0	0	0	0.0635718	0.028692	0.01818	0.00164088	0
9308	57	1	-0.0021	0.0018	43	1	1	0	0	0	0	0	0.00403202	0.995968	0	0	0	0	0	0	0	0
9310	50	0	-0.0234	0.0034	33	1	0	0	0.00180621	0	0	0	0.0426976	0.954181	0	0	0	0	0	0	0.00131493	0
9433	52	1	-0.0068	0.0026	30	1	0	0	0.00630754	0	0	0	0.0324936	0.961199	0	0	0	0	0	0	0	0
9455	56	1	0.0093	0.0088	40	1	0	0	0.0208234	0	0	0	0	0.978849	0	0	0	0	0	0	0.000327469	0
9549	67	0	0.0081	0.0087	34	0	0	0.000927005	0.244101	0.012363	0	0.00419395	0.164041	0.501631	0	0	0	0.0416791	0.0157281	0.0141718	0.00116449	0
9704	70	0	0.0096	0.0087	42	0	0	0	0.148324	0.00222972	0	0	0.213976	0.614604	0	0	0	0	0.0185001	0	0.001915	0.000451356
9778	46	1	0.0094	0.0065	40	0	0	0	0.141296	0	0	0	0.13757	0.718788	0	0	0	0	0.00157408	0	0.000770607	0
9793	49	1	0.0093	0.0088	36	1	0	0	0	0	0	0	0.00117201	0.998828	0	0	0	0	0	0	0	0
9821	67	0	0.0097	0.0088	52.5	0	1	0.00397218	0.217699	0.00661486	0	0.00242236	0.184807	0.550224	0	0	0	0.002984	0.0162732	0.0138824	0.0011215	0
9993	62	0	0.0096	0.0088	35.25	0	0	0.0185432	0.225774	0.0105811	0	0.00155951	0.151235	0.534392	0	0	0	0.0338082	0.0166531	0	0.00724714	0.000206377
