# Supplementary material for: Genetic regulators of sputum mucin concentration and their associations with COPD phenotypes
Source: PLoS Genet. 2023 Jun 23;19(6):e1010445. doi: 10.1371/journal.pgen.1010445 (PMC10325042; doi:10.1371/journal.pgen.1010445)
Supplement: S11 File — (R) [file pgen.1010445.s039.R]

library(tidyverse)
library(glmmTMB)
library(readr)
library(SMUT)
library(readxl)
#Load Data

setwd("/Users/erv894/Downloads/Linked SPIROMICS data for journal submission/")
col_names_to_numeric<-c("CHRONIC_BRONCHITIS_SGR_V1","PEX_TOT_V1","PEX_TOT_365_A","PCT_PRE_FEV1_V1","SMOKING_PACK_YEARS_V1","RS75401036_A","RS10001928_C","RS140324259_C","RS16866419_C","GOLD_STAGE_COPD_SEVERITY_V1")
full_SPIROMICS_allsubjects_final<-read_xlsx("SupportingFile3_SPIROMICS_all_subjects_final.xlsx")
index<-which(colnames(full_SPIROMICS_allsubjects_final)%in%col_names_to_numeric)
full_SPIROMICS_allsubjects_final[,index]<-apply(full_SPIROMICS_allsubjects_final[,index],2,FUN=as.numeric)

full_SPIROMICS_separate_final<-read_xlsx("SupportingFile7_SPIROMICS_separate_final.xlsx")
index<-which(colnames(full_SPIROMICS_separate_final)%in%col_names_to_numeric)
full_SPIROMICS_separate_final[,index]<-apply(full_SPIROMICS_separate_final[,index],2,FUN=as.numeric)


#Table 2
dat_table2<-full_SPIROMICS_allsubjects_final%>%filter(!is.na(GOLD_STAGE_COPD_SEVERITY_V1),GOLD_STAGE_COPD_SEVERITY_V1>0,WHITE==1)

table2<-glmmTMB(CHRONIC_BRONCHITIS_SGR_V1~AGE_DERV_V1+MALE+scale(PC1)+scale(PC2)+SMOKING_PACK_YEARS_V1+CURRENT_SMOKER_V1+PCT_PRE_FEV1_V1+RS140324259_C,data=dat_table2,family="binomial")

########################
# Results with Full Data
#########################
# table2$modelInfo$nobs
# [1] 1257

#summary(table2)

# Family: binomial  ( logit )
# Formula:          
#   CHRONIC_BRONCHITIS_SGR_V1 ~ AGE_DERV_V1 + MALE + scale(PC1) +  
#   scale(PC2) + SMOKING_PACK_YEARS_V1 + CURRENT_SMOKER_V1 +  
#   PCT_PRE_FEV1_V1 + RS140324259_C
# Data: dat_table2
# 
# AIC      BIC   logLik deviance df.resid 
# 1558.0   1604.2   -770.0   1540.0     1248 
# 
# 
# Conditional model:
#   Estimate Std. Error z value Pr(>|z|)    
# (Intercept)            0.076086   0.569264   0.134 0.893674    
# AGE_DERV_V1           -0.007831   0.008522  -0.919 0.358160    
# MALE                   0.335680   0.126513   2.653 0.007970 ** 
#   scale(PC1)             0.011353   0.075933   0.150 0.881146    
# scale(PC2)             0.099610   0.077718   1.282 0.199952    
# SMOKING_PACK_YEARS_V1  0.001912   0.002120   0.902 0.366935    
# CURRENT_SMOKER_V1      1.713332   0.145956  11.739  < 2e-16 ***
#   PCT_PRE_FEV1_V1       -0.010554   0.002833  -3.725 0.000196 ***
#   RS140324259_C          0.348714   0.130587   2.670 0.007577 ** 
#   ---
#   Signif. codes:  0 ‘***’ 0.001 ‘**’ 0.01 ‘*’ 0.05 ‘.’ 0.1 ‘ ’ 1

table2_rs16866419<-glmmTMB(CHRONIC_BRONCHITIS_SGR_V1~AGE_DERV_V1+MALE+scale(PC1)+scale(PC2)+SMOKING_PACK_YEARS_V1+CURRENT_SMOKER_V1+PCT_PRE_FEV1_V1+RS16866419_C,data=dat_table2,family="binomial")

########################
# Results with Full Data
#########################
# table2_rs16866419$modelInfo$nobs
# [1] 1257

#summary(table2_rs16866419)

# Family: binomial  ( logit )
# Formula:          
#   CHRONIC_BRONCHITIS_SGR_V1 ~ AGE_DERV_V1 + MALE + scale(PC1) +  
#   scale(PC2) + SMOKING_PACK_YEARS_V1 + CURRENT_SMOKER_V1 +  
#   PCT_PRE_FEV1_V1 + RS16866419_C
# Data: dat_table2
# 
# AIC      BIC   logLik deviance df.resid 
# 1565.1   1611.4   -773.6   1547.1     1248 
# 
# 
# Conditional model:
#   Estimate Std. Error z value Pr(>|z|)    
# (Intercept)            0.214836   0.566416   0.379 0.704472    
# AGE_DERV_V1           -0.008647   0.008489  -1.019 0.308392    
# MALE                   0.322433   0.125969   2.560 0.010479 *  
#   scale(PC1)             0.016178   0.075776   0.213 0.830940    
# scale(PC2)             0.095324   0.077063   1.237 0.216100    
# SMOKING_PACK_YEARS_V1  0.001868   0.002120   0.882 0.378025    
# CURRENT_SMOKER_V1      1.691940   0.145159  11.656  < 2e-16 ***
#   PCT_PRE_FEV1_V1       -0.010271   0.002822  -3.639 0.000273 ***
#   RS16866419_C           0.008290   0.152051   0.055 0.956519    
# ---
#   Signif. codes:  0 ‘***’ 0.001 ‘**’ 0.01 ‘*’ 0.05 ‘.’ 0.1 ‘ ’ 1

table2_rs10001928<-glmmTMB(CHRONIC_BRONCHITIS_SGR_V1~AGE_DERV_V1+MALE+scale(PC1)+scale(PC2)+SMOKING_PACK_YEARS_V1+CURRENT_SMOKER_V1+PCT_PRE_FEV1_V1+RS10001928_C,data=dat_table2,family="binomial")
########################
# Results with Full Data
#########################
# table2_rs10001928$modelInfo$nobs
# [1] 1257

#summary(table2_rs10001928)

# Family: binomial  ( logit )
# Formula:          
#   CHRONIC_BRONCHITIS_SGR_V1 ~ AGE_DERV_V1 + MALE + scale(PC1) +  
#   scale(PC2) + SMOKING_PACK_YEARS_V1 + CURRENT_SMOKER_V1 +  
#   PCT_PRE_FEV1_V1 + RS10001928_C
# Data: dat_table2
# 
# AIC      BIC   logLik deviance df.resid 
# 1565.1   1611.3   -773.5   1547.1     1248 
# 
# 
# Conditional model:
#   Estimate Std. Error z value Pr(>|z|)    
# (Intercept)            0.214903   0.565344   0.380  0.70385    
# AGE_DERV_V1           -0.008644   0.008488  -1.018  0.30852    
# MALE                   0.321880   0.125996   2.555  0.01063 *  
#   scale(PC1)             0.016175   0.075499   0.214  0.83035    
# scale(PC2)             0.095376   0.077000   1.239  0.21548    
# SMOKING_PACK_YEARS_V1  0.001843   0.002121   0.869  0.38492    
# CURRENT_SMOKER_V1      1.693061   0.145120  11.667  < 2e-16 ***
#   PCT_PRE_FEV1_V1       -0.010275   0.002821  -3.642  0.00027 ***
#   RS10001928_C           0.059659   0.281304   0.212  0.83204    
# ---
#   Signif. codes:  0 ‘***’ 0.001 ‘**’ 0.01 ‘*’ 0.05 ‘.’ 0.1 ‘ ’ 1

table2_rs75401036<-glmmTMB(CHRONIC_BRONCHITIS_SGR_V1~AGE_DERV_V1+MALE+scale(PC1)+scale(PC2)+SMOKING_PACK_YEARS_V1+CURRENT_SMOKER_V1+PCT_PRE_FEV1_V1+RS75401036_A,data=dat_table2,family="binomial")

########################
# Results with Full Data
#########################
# table2_rs75401036$modelInfo$nobs
# [1] 1257

#summary(table2_rs75401036)

# Family: binomial  ( logit )
# Formula:          
#   CHRONIC_BRONCHITIS_SGR_V1 ~ AGE_DERV_V1 + MALE + scale(PC1) +  
#   scale(PC2) + SMOKING_PACK_YEARS_V1 + CURRENT_SMOKER_V1 +  
#   PCT_PRE_FEV1_V1 + RS75401036_A
# Data: dat_table2
# 
# AIC      BIC   logLik deviance df.resid 
# 1564.2   1610.4   -773.1   1546.2     1248 
# 
# 
# Conditional model:
#   Estimate Std. Error z value Pr(>|z|)    
# (Intercept)            0.228530   0.565368   0.404 0.686055    
# AGE_DERV_V1           -0.008679   0.008487  -1.023 0.306528    
# MALE                   0.325347   0.126056   2.581 0.009852 ** 
#   scale(PC1)             0.016633   0.075614   0.220 0.825889    
# scale(PC2)             0.097028   0.077130   1.258 0.208400    
# SMOKING_PACK_YEARS_V1  0.001897   0.002114   0.898 0.369354    
# CURRENT_SMOKER_V1      1.693315   0.145135  11.667  < 2e-16 ***
#   PCT_PRE_FEV1_V1       -0.010310   0.002822  -3.654 0.000259 ***
#   RS75401036_A          -0.294537   0.309851  -0.951 0.341820    
# ---
#   Signif. codes:  0 ‘***’ 0.001 ‘**’ 0.01 ‘*’ 0.05 ‘.’ 0.1 ‘ ’ 1

# Supplementary table 6
dat_supptable6<-full_SPIROMICS_separate_final%>%filter(!is.na(GOLD_STAGE_COPD_SEVERITY_V1),!is.na(PEX_TOT_V1),!is.na(SMOKING_PACK_YEARS_V1),!is.na(CURRENT_SMOKER_V1),GOLD_STAGE_COPD_SEVERITY_V1>0,WHITE==1)

supptable6<-glmmTMB(PEX_TOT_V1~AGE_DERV_V1+MALE+scale(PC1)+scale(PC2)+SMOKING_PACK_YEARS_V1+CURRENT_SMOKER_V1+PCT_PRE_FEV1_V1+LOGMUC5B+RS140324259_C,family="nbinom2",data=dat_supptable6)

########################
# Results with Full Data
#########################
# supptable6$modelInfo$nobs
# [1] 141

#summary(supptable6)

# Family: nbinom2  ( log )
# Formula:          
#   PEX_TOT_V1 ~ AGE_DERV_V1 + MALE + scale(PC1) + scale(PC2) + SMOKING_PACK_YEARS_V1 +  
#   CURRENT_SMOKER_V1 + PCT_PRE_FEV1_V1 + LOGMUC5B + RS140324259_C
# Data: dat_supptable6
# 
# AIC      BIC   logLik deviance df.resid 
# 244.4    276.8   -111.2    222.4      130 
# 
# 
# Overdispersion parameter for nbinom2 family (): 1.65 
# 
# Conditional model:
#   Estimate Std. Error z value Pr(>|z|)   
# (Intercept)            2.035686   1.592857   1.278  0.20125   
# AGE_DERV_V1           -0.051588   0.022063  -2.338  0.01938 * 
#   MALE                  -0.297006   0.321349  -0.924  0.35536   
# scale(PC1)             0.017872   0.234395   0.076  0.93922   
# scale(PC2)            -0.128142   0.171713  -0.746  0.45551   
# SMOKING_PACK_YEARS_V1 -0.005646   0.006917  -0.816  0.41434   
# CURRENT_SMOKER_V1      0.036750   0.361711   0.102  0.91907   
# PCT_PRE_FEV1_V1       -0.032401   0.009966  -3.251  0.00115 **
#   LOGMUC5B               0.451562   0.177914   2.538  0.01115 * 
#   RS140324259_C          0.740388   0.322425   2.296  0.02166 * 
#   ---
#   Signif. codes:  0 ‘***’ 0.001 ‘**’ 0.01 ‘*’ 0.05 ‘.’ 0.1 ‘ ’ 1

#Table 3
# See SAS Code

#Supplementary Table 5
dat_supptable5<-full_SPIROMICS_separate_final%>%filter(!is.na(GOLD_STAGE_COPD_SEVERITY_V1),!is.na(SMOKING_PACK_YEARS_V1),!is.na(CURRENT_SMOKER_V1),GOLD_STAGE_COPD_SEVERITY_V1>0,WHITE==1)

supptable5<-glmmTMB(CHRONIC_BRONCHITIS_SGR_V1~AGE_DERV_V1+MALE+scale(PC1)+scale(PC2)+SMOKING_PACK_YEARS_V1+CURRENT_SMOKER_V1+PCT_PRE_FEV1_V1+LOGMUC5B+RS140324259_C,data=dat_supptable5,family="binomial")

########################
# Results with Full Data
#########################
# supptable5$modelInfo$nobs
# [1] 143

#summary(supptable5)

# Family: binomial  ( logit )
# Formula:          
#   CHRONIC_BRONCHITIS_SGR_V1 ~ AGE_DERV_V1 + MALE + scale(PC1) +  
#   scale(PC2) + SMOKING_PACK_YEARS_V1 + CURRENT_SMOKER_V1 +  
#   PCT_PRE_FEV1_V1 + LOGMUC5B + RS140324259_C
# Data: dat_supptable5
# 
# AIC      BIC   logLik deviance df.resid 
# 171.2    200.8    -75.6    151.2      133 
# 
# 
# Conditional model:
#   Estimate Std. Error z value Pr(>|z|)    
# (Intercept)            0.120070   2.123712   0.057  0.95491    
# AGE_DERV_V1           -0.016002   0.030291  -0.528  0.59731    
# MALE                   0.105462   0.422973   0.249  0.80310    
# scale(PC1)            -0.530216   0.301657  -1.758  0.07880 .  
# scale(PC2)             0.957852   0.335176   2.858  0.00427 ** 
#   SMOKING_PACK_YEARS_V1  0.006657   0.007527   0.884  0.37646    
# CURRENT_SMOKER_V1      2.245478   0.485567   4.624 3.76e-06 ***
#   PCT_PRE_FEV1_V1       -0.015734   0.010790  -1.458  0.14478    
# LOGMUC5B               0.105139   0.222409   0.473  0.63641    
# RS140324259_C          0.582769   0.501692   1.162  0.24540    
# ---
#   Signif. codes:  0 ‘***’ 0.001 ‘**’ 0.01 ‘*’ 0.05 ‘.’ 0.1 ‘ ’ 1

#Supplementary Table 7
dat_supptable7<-full_SPIROMICS_allsubjects_final%>%filter(!is.na(GOLD_STAGE_COPD_SEVERITY_V1),GOLD_STAGE_COPD_SEVERITY_V1>0,WHITE==1)

supptable7<-glmmTMB(PEX_TOT_V1~AGE_DERV_V1+MALE+scale(PC1)+scale(PC2)+SMOKING_PACK_YEARS_V1+CURRENT_SMOKER_V1+PCT_PRE_FEV1_V1+RS140324259_C,family="nbinom2",data=dat_supptable7)

########################
# Results with Full Data
#########################
# supptable7$modelInfo$nobs
# [1] 1300

#summary(supptable7)

# Family: nbinom2  ( log )
# Formula:          
#   PEX_TOT_V1 ~ AGE_DERV_V1 + MALE + scale(PC1) + scale(PC2) + SMOKING_PACK_YEARS_V1 +  
#   CURRENT_SMOKER_V1 + PCT_PRE_FEV1_V1 + RS140324259_C
# Data: dat_supptable7
# 
# AIC      BIC   logLik deviance df.resid 
# 2367.9   2419.6  -1174.0   2347.9     1290 
# 
# 
# Overdispersion parameter for nbinom2 family (): 0.826 
# 
# Conditional model:
#   Estimate Std. Error z value Pr(>|z|)    
# (Intercept)            2.930550   0.469559   6.241 4.35e-10 ***
#   AGE_DERV_V1           -0.035636   0.007160  -4.977 6.46e-07 ***
#   MALE                  -0.369180   0.104655  -3.528 0.000419 ***
#   scale(PC1)            -0.130364   0.052947  -2.462 0.013811 *  
#   scale(PC2)             0.081335   0.067663   1.202 0.229341    
# SMOKING_PACK_YEARS_V1 -0.001799   0.002056  -0.875 0.381391    
# CURRENT_SMOKER_V1     -0.259402   0.122137  -2.124 0.033682 *  
#   PCT_PRE_FEV1_V1       -0.020119   0.002555  -7.874 3.44e-15 ***
#   RS140324259_C          0.164715   0.105094   1.567 0.117042    
# ---
#   Signif. codes:  0 ‘***’ 0.001 ‘**’ 0.01 ‘*’ 0.05 ‘.’ 0.1 ‘ ’ 1

supptable7_rs16866419<-glmmTMB(PEX_TOT_V1~AGE_DERV_V1+MALE+scale(PC1)+scale(PC2)+SMOKING_PACK_YEARS_V1+CURRENT_SMOKER_V1+PCT_PRE_FEV1_V1+RS16866419_C,family="nbinom2",data=dat_supptable7)
########################
# Results with Full Data
#########################
# supptable7_rs16866419$modelInfo$nobs
# [1] 1300

#summary(supptable7_rs16866419)

# Family: nbinom2  ( log )
# Formula:          
#   PEX_TOT_V1 ~ AGE_DERV_V1 + MALE + scale(PC1) + scale(PC2) + SMOKING_PACK_YEARS_V1 +  
#   CURRENT_SMOKER_V1 + PCT_PRE_FEV1_V1 + RS16866419_C
# Data: dat_supptable7
# 
# AIC      BIC   logLik deviance df.resid 
# 2368.5   2420.3  -1174.3   2348.5     1290 
# 
# 
# Overdispersion parameter for nbinom2 family (): 0.825 
# 
# Conditional model:
#   Estimate Std. Error z value Pr(>|z|)    
# (Intercept)            3.042361   0.468937   6.488 8.71e-11 ***
#   AGE_DERV_V1           -0.036414   0.007158  -5.088 3.63e-07 ***
#   MALE                  -0.368033   0.104678  -3.516 0.000438 ***
#   scale(PC1)            -0.135067   0.053104  -2.543 0.010976 *  
#   scale(PC2)             0.080114   0.067343   1.190 0.234189    
# SMOKING_PACK_YEARS_V1 -0.001682   0.002050  -0.821 0.411769    
# CURRENT_SMOKER_V1     -0.259063   0.122151  -2.121 0.033935 *  
#   PCT_PRE_FEV1_V1       -0.020033   0.002551  -7.853 4.07e-15 ***
#   RS16866419_C          -0.179616   0.134792  -1.333 0.182683    
# ---
#   Signif. codes:  0 ‘***’ 0.001 ‘**’ 0.01 ‘*’ 0.05 ‘.’ 0.1 ‘ ’ 1

supptable7_rs10001928<-glmmTMB(PEX_TOT_V1~AGE_DERV_V1+MALE+scale(PC1)+scale(PC2)+SMOKING_PACK_YEARS_V1+CURRENT_SMOKER_V1+PCT_PRE_FEV1_V1+RS10001928_C,family="nbinom2",data=dat_supptable7)
########################
# Results with Full Data
#########################

# supptable7_rs10001928$modelInfo$nobs
# [1] 1300

#summary(supptable7_rs10001928)

# Family: nbinom2  ( log )
# Formula:          
#   PEX_TOT_V1 ~ AGE_DERV_V1 + MALE + scale(PC1) + scale(PC2) + SMOKING_PACK_YEARS_V1 +  
#   CURRENT_SMOKER_V1 + PCT_PRE_FEV1_V1 + RS10001928_C
# Data: dat_supptable7
# 
# AIC      BIC   logLik deviance df.resid 
# 2369.1   2420.8  -1174.5   2349.1     1290 
# 
# 
# Overdispersion parameter for nbinom2 family (): 0.826 
# 
# Conditional model:
#   Estimate Std. Error z value Pr(>|z|)    
# (Intercept)            3.005841   0.467418   6.431 1.27e-10 ***
#   AGE_DERV_V1           -0.036242   0.007155  -5.065 4.09e-07 ***
#   MALE                  -0.365486   0.104763  -3.489 0.000485 ***
#   scale(PC1)            -0.129418   0.053374  -2.425 0.015318 *  
#   scale(PC2)             0.077953   0.067520   1.155 0.248284    
# SMOKING_PACK_YEARS_V1 -0.001763   0.002067  -0.853 0.393580    
# CURRENT_SMOKER_V1     -0.264522   0.122011  -2.168 0.030157 *  
#   PCT_PRE_FEV1_V1       -0.019779   0.002547  -7.766 8.10e-15 ***
#   RS10001928_C          -0.300149   0.268303  -1.119 0.263270    
# ---
#   Signif. codes:  0 ‘***’ 0.001 ‘**’ 0.01 ‘*’ 0.05 ‘.’ 0.1 ‘ ’ 1

supptable7_rs75401036<-glmmTMB(PEX_TOT_V1~AGE_DERV_V1+MALE+scale(PC1)+scale(PC2)+SMOKING_PACK_YEARS_V1+CURRENT_SMOKER_V1+PCT_PRE_FEV1_V1+RS75401036_A,family="nbinom2",data=dat_supptable7)
########################
# Results with Full Data
#########################

# supptable7_rs75401036$modelInfo$nobs
# [1] 1300

#summary(supptable7_rs75401036)

# Family: nbinom2  ( log )
# Formula:          
#   PEX_TOT_V1 ~ AGE_DERV_V1 + MALE + scale(PC1) + scale(PC2) + SMOKING_PACK_YEARS_V1 +  
#   CURRENT_SMOKER_V1 + PCT_PRE_FEV1_V1 + RS75401036_A
# Data: dat_supptable7
# 
# AIC      BIC   logLik deviance df.resid 
# 2369.0   2420.7  -1174.5   2349.0     1290 
# 
# 
# Overdispersion parameter for nbinom2 family (): 0.827 
# 
# Conditional model:
#   Estimate Std. Error z value Pr(>|z|)    
# (Intercept)            3.013371   0.467648   6.444 1.17e-10 ***
#   AGE_DERV_V1           -0.036152   0.007151  -5.055 4.30e-07 ***
#   MALE                  -0.371071   0.104586  -3.548 0.000388 ***
#   scale(PC1)            -0.129300   0.053122  -2.434 0.014933 *  
#   scale(PC2)             0.081174   0.067476   1.203 0.228971    
# SMOKING_PACK_YEARS_V1 -0.001863   0.002057  -0.905 0.365258    
# CURRENT_SMOKER_V1     -0.266594   0.122087  -2.184 0.028988 *  
#   PCT_PRE_FEV1_V1       -0.019897   0.002547  -7.811 5.67e-15 ***
#   RS75401036_A          -0.333899   0.287606  -1.161 0.245658    
# ---
#   Signif. codes:  0 ‘***’ 0.001 ‘**’ 0.01 ‘*’ 0.05 ‘.’ 0.1 ‘ ’ 1

#Supplementary Table 8
dat_supptable8<-full_SPIROMICS_allsubjects_final%>%
  filter(!is.na(GOLD_STAGE_COPD_SEVERITY_V1),GOLD_STAGE_COPD_SEVERITY_V1>0
         ,WHITE==1
         ,!is.na(SMOKING_PACK_YEARS_V1)
         ,!is.na(CURRENT_SMOKER_V1)
         ,!is.na(PCT_PRE_FEV1_V1))
dat_supptable8$PEX_TOT_365_A<-as.numeric(dat_supptable8$PEX_TOT_365_A)

supptable8<-glmmTMB(PEX_TOT_365_A~AGE_DERV_V1+MALE+scale(PC1)+scale(PC2)+SMOKING_PACK_YEARS_V1+CURRENT_SMOKER_V1+PCT_PRE_FEV1_V1+PEX_TOT_V1+RS140324259_C,family="nbinom2",data=dat_supptable8)
########################
# Results with Full Data
#########################

# supptable8$modelInfo$nobs
# [1] 1211

#summary(supptable8)

# Family: nbinom2  ( log )
# Formula:          
#   PEX_TOT_365_A ~ AGE_DERV_V1 + MALE + scale(PC1) + scale(PC2) +  
#   SMOKING_PACK_YEARS_V1 + CURRENT_SMOKER_V1 + PCT_PRE_FEV1_V1 +  
#   PEX_TOT_V1 + RS140324259_C
# Data: dat_supptable8
# 
# AIC      BIC   logLik deviance df.resid 
# 1986.4   2042.5   -982.2   1964.4     1200 
# 
# 
# Overdispersion parameter for nbinom2 family (): 0.774 
# 
# Conditional model:
#   Estimate Std. Error z value Pr(>|z|)    
# (Intercept)            0.792428   0.547822   1.447  0.14804    
# AGE_DERV_V1           -0.014938   0.007934  -1.883  0.05974 .  
# MALE                  -0.335404   0.118288  -2.835  0.00458 ** 
#   scale(PC1)            -0.064561   0.064539  -1.000  0.31715    
# scale(PC2)             0.049522   0.071898   0.689  0.49096    
# SMOKING_PACK_YEARS_V1  0.003858   0.002163   1.783  0.07453 .  
# CURRENT_SMOKER_V1      0.099480   0.132045   0.753  0.45122    
# PCT_PRE_FEV1_V1       -0.021653   0.002971  -7.287 3.16e-13 ***
#   PEX_TOT_V1             0.381716   0.052143   7.321 2.47e-13 ***
#   RS140324259_C          0.198986   0.118039   1.686  0.09184 .  
# ---
#   Signif. codes:  0 ‘***’ 0.001 ‘**’ 0.01 ‘*’ 0.05 ‘.’ 0.1 ‘ ’ 1

supptable8_rs16866419<-glmmTMB(PEX_TOT_365_A~AGE_DERV_V1+MALE+scale(PC1)+scale(PC2)+SMOKING_PACK_YEARS_V1+CURRENT_SMOKER_V1+PCT_PRE_FEV1_V1+PEX_TOT_V1+RS16866419_C,family="nbinom2",data=dat_supptable8)
########################
# Results with Full Data
#########################

# supptable8_rs16866419$modelInfo$nobs
# [1] 1211

#summary(supptable8_rs16866419)

# Family: nbinom2  ( log )
# Formula:          
#   PEX_TOT_365_A ~ AGE_DERV_V1 + MALE + scale(PC1) + scale(PC2) +  
#   SMOKING_PACK_YEARS_V1 + CURRENT_SMOKER_V1 + PCT_PRE_FEV1_V1 +  
#   PEX_TOT_V1 + RS16866419_C
# Data: dat_supptable8
# 
# AIC      BIC   logLik deviance df.resid 
# 1988.3   2044.4   -983.1   1966.3     1200 
# 
# 
# Overdispersion parameter for nbinom2 family (): 0.775 
# 
# Conditional model:
#   Estimate Std. Error z value Pr(>|z|)    
# (Intercept)            0.863522   0.546575   1.580  0.11413    
# AGE_DERV_V1           -0.015122   0.007925  -1.908  0.05638 .  
# MALE                  -0.336626   0.118159  -2.849  0.00439 ** 
#   scale(PC1)            -0.063590   0.064182  -0.991  0.32179    
# scale(PC2)             0.044128   0.071338   0.619  0.53620    
# SMOKING_PACK_YEARS_V1  0.003976   0.002159   1.842  0.06548 .  
# CURRENT_SMOKER_V1      0.105087   0.132074   0.796  0.42622    
# PCT_PRE_FEV1_V1       -0.021465   0.002961  -7.249 4.21e-13 ***
#   PEX_TOT_V1             0.382896   0.052060   7.355 1.91e-13 ***
#   RS16866419_C          -0.145180   0.149975  -0.968  0.33303    
# ---
#   Signif. codes:  0 ‘***’ 0.001 ‘**’ 0.01 ‘*’ 0.05 ‘.’ 0.1 ‘ ’ 1

supptable8_rs10001928<-glmmTMB(PEX_TOT_365_A~AGE_DERV_V1+MALE+scale(PC1)+scale(PC2)+SMOKING_PACK_YEARS_V1+CURRENT_SMOKER_V1+PCT_PRE_FEV1_V1+PEX_TOT_V1+RS10001928_C,family="nbinom2",data=dat_supptable8)
########################
# Results with Full Data
#########################

# supptable8_rs10001928$modelInfo$nobs
# [1] 1211

#summary(supptable8_rs10001928)

# Family: nbinom2  ( log )
# Formula:          
#   PEX_TOT_365_A ~ AGE_DERV_V1 + MALE + scale(PC1) + scale(PC2) +  
#   SMOKING_PACK_YEARS_V1 + CURRENT_SMOKER_V1 + PCT_PRE_FEV1_V1 +  
#   PEX_TOT_V1 + RS10001928_C
# Data: dat_supptable8
# 
# AIC      BIC   logLik deviance df.resid 
# 1987.7   2043.8   -982.8   1965.7     1200 
# 
# 
# Overdispersion parameter for nbinom2 family (): 0.776 
# 
# Conditional model:
#   Estimate Std. Error z value Pr(>|z|)    
# (Intercept)            0.809434   0.547575   1.478  0.13935    
# AGE_DERV_V1           -0.014862   0.007936  -1.873  0.06111 .  
# MALE                  -0.347154   0.118375  -2.933  0.00336 ** 
#   scale(PC1)            -0.061891   0.064132  -0.965  0.33452    
# scale(PC2)             0.050275   0.071838   0.700  0.48403    
# SMOKING_PACK_YEARS_V1  0.003889   0.002159   1.802  0.07160 .  
# CURRENT_SMOKER_V1      0.105873   0.132070   0.802  0.42276    
# PCT_PRE_FEV1_V1       -0.021422   0.002964  -7.227 4.96e-13 ***
#   PEX_TOT_V1             0.387745   0.052140   7.437 1.03e-13 ***
#   RS10001928_C           0.310014   0.248498   1.248  0.21220    
# ---
#   Signif. codes:  0 ‘***’ 0.001 ‘**’ 0.01 ‘*’ 0.05 ‘.’ 0.1 ‘ ’ 1

supptable8_rs75401036<-glmmTMB(PEX_TOT_365_A~AGE_DERV_V1+MALE+scale(PC1)+scale(PC2)+SMOKING_PACK_YEARS_V1+CURRENT_SMOKER_V1+PCT_PRE_FEV1_V1+PEX_TOT_V1+RS75401036_A,family="nbinom2",data=dat_supptable8)
########################
# Results with Full Data
#########################

# supptable8_rs75401036$modelInfo$nobs
# [1] 1211

#summary(supptable8_rs75401036)

# Family: nbinom2  ( log )
# Formula:          
#   PEX_TOT_365_A ~ AGE_DERV_V1 + MALE + scale(PC1) + scale(PC2) +  
#   SMOKING_PACK_YEARS_V1 + CURRENT_SMOKER_V1 + PCT_PRE_FEV1_V1 +  
#   PEX_TOT_V1 + RS75401036_A
# Data: dat_supptable8
# 
# AIC      BIC   logLik deviance df.resid 
# 1989.2   2045.3   -983.6   1967.2     1200 
# 
# 
# Overdispersion parameter for nbinom2 family (): 0.771 
# 
# Conditional model:
#   Estimate Std. Error z value Pr(>|z|)    
# (Intercept)            0.846523   0.547668   1.546  0.12218    
# AGE_DERV_V1           -0.015143   0.007937  -1.908  0.05640 .  
# MALE                  -0.338450   0.118275  -2.862  0.00422 ** 
#   scale(PC1)            -0.060039   0.064334  -0.933  0.35070    
# scale(PC2)             0.045133   0.071604   0.630  0.52849    
# SMOKING_PACK_YEARS_V1  0.003909   0.002162   1.809  0.07053 .  
# CURRENT_SMOKER_V1      0.098400   0.132047   0.745  0.45615    
# PCT_PRE_FEV1_V1       -0.021453   0.002970  -7.224 5.06e-13 ***
#   PEX_TOT_V1             0.383797   0.052192   7.354 1.93e-13 ***
#   RS75401036_A          -0.008274   0.278870  -0.030  0.97633    
# ---
#   Signif. codes:  0 ‘***’ 0.001 ‘**’ 0.01 ‘*’ 0.05 ‘.’ 0.1 ‘ ’ 1

#Supplementary Table 9 and 10
# See SAS Code


# Supplementary Table S4 

################################################
# Cell Type Proportion Analysis
################################################
full_dat_cell_prop<-read_xlsx("SupportingFile9_SPIROMICS_cell_prop.xlsx")
n<-nrow(full_dat_cell_prop)
for(var in c("SUBMUCOSAL_SECRETORY","BASAL"
             ,"CILIATED","GOBLET_CLUB")){
  full_dat_cell_prop[,paste0(var,"_scaled")]<-(full_dat_cell_prop[,var]*(n-1)+.5)/(n) # https://bbolker.github.io/mixedmodels-misc/glmmFAQ.html#beta-glmms, use to shift zeros for beta regression
}

index<-which(colnames(full_dat_cell_prop)%in%col_names_to_numeric)
full_dat_cell_prop[,index]<-apply(full_dat_cell_prop[,index],2,FUN=as.numeric)


# Cannot interpret, model convergence fails
# because all values of response 0
# True for full data as well
SUBMUCOSAL_SECRETORY_prop_model<-glmmTMB(SUBMUCOSAL_SECRETORY_scaled~AGE_DERV_V1+MALE+scale(PC1)+scale(PC2)+SMOKING_PACK_YEARS_V1+CURRENT_SMOKER_V1+RS11604917_C,data=full_dat_cell_prop,family="beta_family")
summary(SUBMUCOSAL_SECRETORY_prop_model)

BASAL_prop_model<-glmmTMB(BASAL_scaled~AGE_DERV_V1+MALE+scale(PC1)+scale(PC2)+SMOKING_PACK_YEARS_V1+CURRENT_SMOKER_V1+RS11604917_C,data=full_dat_cell_prop,family="beta_family")
summary(BASAL_prop_model)

########################
# Results with Full Data
#########################
# Data: full_dat_cell_prop
# 
# AIC      BIC   logLik deviance df.resid 
# -892.5   -866.3    455.2   -910.5      127 
# 
# 
# Dispersion parameter for beta family (): 68.9 
# 
# Conditional model:
#   Estimate Std. Error z value Pr(>|z|)    
# (Intercept)           -3.862615   0.551592  -7.003 2.51e-12 ***
#   AGE_DERV_V1            0.001269   0.009412   0.135  0.89279    
# male                  -0.331842   0.144043  -2.304  0.02124 *  
#   scale(PC1)            -0.108353   0.083740  -1.294  0.19569    
# scale(PC2)            -0.061543   0.072849  -0.845  0.39822    
# SMOKING_PACK_YEARS_V1 -0.002948   0.002889  -1.021  0.30742    
# CURRENT_SMOKER_V1     -0.530311   0.181468  -2.922  0.00347 ** 
#   rs11604917_C          -0.089429   0.201337  -0.444  0.65692    
# ---
#   Signif. codes:  0 ‘***’ 0.001 ‘**’ 0.01 ‘*’ 0.05 ‘.’ 0.1 ‘ ’ 1


CILIATED_prop_model<-glmmTMB(CILIATED_scaled~AGE_DERV_V1+MALE+scale(PC1)+scale(PC2)+SMOKING_PACK_YEARS_V1+CURRENT_SMOKER_V1+RS11604917_C,data=full_dat_cell_prop,family="beta_family")
summary(CILIATED_prop_model)

########################
# Results with Full Data
#########################

# Data: full_dat_cell_prop
# 
# AIC      BIC   logLik deviance df.resid 
# -322.9   -296.7    170.4   -340.9      127 
# 
# 
# Dispersion parameter for beta family (): 15.1 
# 
# Conditional model:
#   Estimate Std. Error z value Pr(>|z|)    
# (Intercept)           -1.4702254  0.4924420  -2.986  0.00283 ** 
#   AGE_DERV_V1           -0.0002922  0.0084560  -0.035  0.97243    
# male                  -0.2741462  0.1220166  -2.247  0.02465 *  
#   scale(PC1)            -0.1378588  0.0720790  -1.913  0.05580 .  
# scale(PC2)            -0.0488717  0.0652984  -0.748  0.45420    
# SMOKING_PACK_YEARS_V1  0.0004439  0.0022205   0.200  0.84155    
# CURRENT_SMOKER_V1     -0.9532815  0.1612790  -5.911 3.41e-09 ***
#   rs11604917_C           0.1567417  0.1671323   0.938  0.34833    
# ---
#   Signif. codes:  0 ‘***’ 0.001 ‘**’ 0.01 ‘*’ 0.05 ‘.’ 0.1 ‘ ’ 1


GOBLET_CLUB_prop_model<-glmmTMB(GOBLET_CLUB_scaled~AGE_DERV_V1+MALE+scale(PC1)+scale(PC2)+SMOKING_PACK_YEARS_V1+CURRENT_SMOKER_V1+RS11604917_C,data=full_dat_cell_prop,family="beta_family")
summary(GOBLET_CLUB_prop_model)


########################
# Results with Full Data
#########################
# Data: full_dat_cell_prop
# 
# AIC      BIC   logLik deviance df.resid 
# -156.6   -130.3     87.3   -174.6      127 
# 
# 
# Dispersion parameter for beta family (): 6.17 
# 
# Conditional model:
#   Estimate Std. Error z value Pr(>|z|)    
# (Intercept)            0.4861310  0.5778923   0.841   0.4002    
# AGE_DERV_V1            0.0003486  0.0098551   0.035   0.9718    
# male                   0.3701600  0.1449354   2.554   0.0107 *  
#   scale(PC1)             0.1220183  0.0878128   1.390   0.1647    
# scale(PC2)             0.0512516  0.0814261   0.629   0.5291    
# SMOKING_PACK_YEARS_V1 -0.0011151  0.0025245  -0.442   0.6587    
# CURRENT_SMOKER_V1      1.3758254  0.1921090   7.162 7.97e-13 ***
#   rs11604917_C          -0.1911125  0.1998708  -0.956   0.3390    
# ---
#   Signif. codes:  0 ‘***’ 0.001 ‘**’ 0.01 ‘*’ 0.05 ‘.’ 0.1 ‘ ’ 1
#####


#### Figure 4

figure4_dat<-full_SPIROMICS_separate_final%>%
  filter(WHITE==1 & !is.na(LOGMUC5B) & !is.na(PEX_TOT_V1) & !is.na(GOLD_STAGE_COPD_SEVERITY_V1))

figure4_dat<-figure4_dat%>%
  filter(GOLD_STAGE_COPD_SEVERITY_V1>0 & !is.na(SMOKING_PACK_YEARS_V1)
         & !is.na(CURRENT_SMOKER_V1)&!is.na(PCT_PRE_FEV1_V1))

figure4_arrow_c<-glmmTMB(PEX_TOT_V1~AGE_DERV_V1+scale(PC1)+scale(PC2)+SMOKING_PACK_YEARS_V1+CURRENT_SMOKER_V1+PCT_PRE_FEV1_V1+MALE+RS140324259_C,family="nbinom2",data=figure4_dat)
summary(figure4_arrow_c)


########################
# Results with Full Data
#########################
# AIC      BIC   logLik deviance df.resid 
# 249.0    278.5   -114.5    229.0      131 
# 
# 
# Dispersion parameter for nbinom2 family (): 1.12 
# 
# Conditional model:
#   Estimate Std. Error z value Pr(>|z|)   
# (Intercept)            3.66445    1.56155    2.35   0.0189 * 
#   AGE_DERV_V1           -0.04066    0.02268   -1.79   0.0730 . 
# scale(PC1)             0.03260    0.24499    0.13   0.8941   
# scale(PC2)            -0.20787    0.18028   -1.15   0.2489   
# SMOKING_PACK_YEARS_V1 -0.00552    0.00723   -0.76   0.4457   
# CURRENT_SMOKER_V1      0.17184    0.37266    0.46   0.6447   
# PCT_PRE_FEV1_V1       -0.03185    0.01018   -3.13   0.0018 **
#   male                  -0.32751    0.33793   -0.97   0.3325   
# chr11.1118817_C        0.44047    0.31570    1.40   0.1630   
# ---
#   Signif. codes:  0 ‘***’ 0.001 ‘**’ 0.01 ‘*’ 0.05 ‘.’ 0.1 ‘ ’ 1

covar<-model.matrix(~AGE_DERV_V1+scale(PC1)+scale(PC2)+SMOKING_PACK_YEARS_V1+CURRENT_SMOKER_V1+PCT_PRE_FEV1_V1+MALE-1,data=figure4_dat)
genotype<-as.matrix(cbind(figure4_dat$RS140324259_C))
mediator<-figure4_dat$LOGMUC5B
outcome<-figure4_dat$PEX_TOT_V1
figure4_IUT<-GSMUT(genotype,mediator,outcome,covariates = covar,outcome_type = "count")
figure4_IUT
########################
# Results with Full Data
#########################
# $p_value_IUT
# [1] 0.01815
# 
# $p_value_theta
# [1] 0.01815
# 
# $theta_hat
# [1] 0.4208
# 
# $p_value_beta
# [1] 0.00002217

figure4_arrowa<-glmmTMB(LOGMUC5B~AGE_DERV_V1+scale(PC1)+scale(PC2)+SMOKING_PACK_YEARS_V1+CURRENT_SMOKER_V1+PCT_PRE_FEV1_V1+MALE+RS140324259_C,data=figure4_dat)
summary(figure4_arrowa)
########################
# Results with Full Data
#########################
# AIC      BIC   logLik deviance df.resid 
# 390.8    420.2   -185.4    370.8      131 
# 
# 
# Dispersion estimate for gaussian family (sigma^2): 0.812 
# 
# Conditional model:
#   Estimate Std. Error z value  Pr(>|z|)    
# (Intercept)            3.315404   0.746898    4.44 0.0000090 ***
#   AGE_DERV_V1            0.027169   0.010781    2.52    0.0117 *  
#   scale(PC1)            -0.102185   0.103895   -0.98    0.3253    
# scale(PC2)            -0.035646   0.100500   -0.35    0.7228    
# SMOKING_PACK_YEARS_V1  0.001037   0.002972    0.35    0.7271    
# CURRENT_SMOKER_V1      0.453875   0.167432    2.71    0.0067 ** 
#   PCT_PRE_FEV1_V1       -0.000891   0.003932   -0.23    0.8207    
# male                  -0.149209   0.162055   -0.92    0.3572    
# chr11.1118817.C       -0.778864   0.165828   -4.70 0.0000026 ***
#   ---
#   Signif. codes:  0 ‘***’ 0.001 ‘**’ 0.01 ‘*’ 0.05 ‘.’ 0.1 ‘ ’ 1

figure4_arrow_b_and_c_prime<-glmmTMB(PEX_TOT_V1~LOGMUC5B+AGE_DERV_V1+scale(PC1)+scale(PC2)+SMOKING_PACK_YEARS_V1+CURRENT_SMOKER_V1+PCT_PRE_FEV1_V1+MALE+RS140324259_C,family="nbinom2",data=figure4_dat)
summary(figure4_arrow_b_and_c_prime)
########################
# Results with Full Data
#########################
# AIC      BIC   logLik deviance df.resid 
# 244.4    276.8   -111.2    222.4      130 
# 
# 
# Dispersion parameter for nbinom2 family (): 1.65 
# 
# Conditional model:
#   Estimate Std. Error z value Pr(>|z|)   
# (Intercept)            2.03606    1.59286    1.28   0.2012   
# logMUC5B               0.45156    0.17791    2.54   0.0111 * 
#   AGE_DERV_V1           -0.05159    0.02206   -2.34   0.0194 * 
#   scale(PC1)             0.01792    0.23507    0.08   0.9392   
# scale(PC2)            -0.12854    0.17225   -0.75   0.4555   
# SMOKING_PACK_YEARS_V1 -0.00565    0.00692   -0.82   0.4143   
# CURRENT_SMOKER_V1      0.03675    0.36171    0.10   0.9191   
# PCT_PRE_FEV1_V1       -0.03240    0.00997   -3.25   0.0011 **
#   male                  -0.29701    0.32135   -0.92   0.3554   
# chr11.1118817_C        0.74039    0.32243    2.30   0.0217 * 
#   ---
#   Signif. codes:  0 ‘***’ 0.001 ‘**’ 0.01 ‘*’ 0.05 ‘.’ 0.1 ‘ ’ 1
