# Supplementary material for: Genetic regulators of sputum mucin concentration and their associations with COPD phenotypes
Source: PLoS Genet. 2023 Jun 23;19(6):e1010445. doi: 10.1371/journal.pgen.1010445 (PMC10325042; doi:10.1371/journal.pgen.1010445)
Supplement: S12 File — (SAS) [file pgen.1010445.s040.sas]

PROC IMPORT OUT= WORK.exacerb
			DATAFILE= "Z:\Dissertation\mucus\SupportingFile5_SPIROMICS_exacerb_groups.xlsx"
            DBMS=XLSX REPLACE;
     GETNAMES=YES;
     DATAROW=2; 
RUN;;

/* Table 3*/
proc logistic data=exacerb;
model no_exacerb(ref="1") = rs140324259_C AGE_DERV_V1 PC1 PC2 SMOKING_PACK_YEARS_V1 
CURRENT_SMOKER_V1 male PEX_TOT_V1 PCT_PRE_FEV1_V1/ aggregate scale=none;
run;

/* Supplementary Tables 9 and 10 */
proc logistic data=exacerb;
*class chr11_1118817_C;
model exacerb_group = rs140324259_C AGE_DERV_V1 PC1 PC2 SMOKING_PACK_YEARS_V1 
CURRENT_SMOKER_V1 male PEX_TOT_V1 PCT_PRE_FEV1_V1/ aggregate scale=none unequalslopes=RS140324259_C;
run;

/* FULL DATA RESULTS
The SAS System 


The LOGISTIC Procedure

Model Information 
Data Set WORK.EXACERB 
Response Variable no_exacerb 
Number of Response Levels 2 
Model binary logit 
Optimization Technique Fisher's scoring 


Number of Observations Read 848 
Number of Observations Used 822 


Response Profile 
Ordered
Value no_exacerb Total
Frequency 
1 0 389 
2 1 433 


Probability modeled is no_exacerb='0'. 


Note: 26 observations were deleted due to missing values for the response or explanatory variables. 


Model Convergence Status 
Convergence criterion (GCONV=1E-8) satisfied. 


Deviance and Pearson Goodness-of-Fit Statistics 
Criterion Value DF Value/DF Pr > ChiSq 
Deviance 963.8484 812 1.1870 0.0002 
Pearson 857.2142 812 1.0557 0.1317 


Number of unique profiles: 822 


Model Fit Statistics 
Criterion Intercept Only Intercept and
Covariates 
AIC 1139.178 983.848 
SC 1143.889 1030.966 
-2 Log L 1137.178 963.848 


Testing Global Null Hypothesis: BETA=0 
Test Chi-Square DF Pr > ChiSq 
Likelihood Ratio 173.3292 9 <.0001 
Score 154.1417 9 <.0001 
Wald 125.6101 9 <.0001 


Analysis of Maximum Likelihood Estimates 
Parameter DF Estimate Standard
Error Wald
Chi-Square Pr > ChiSq 
Intercept 1 1.5703 0.8008 3.8446 0.0499 
rs140324259_C 1 0.3419 0.1639 4.3520 0.0370 
AGE_DERV_V1 1 -0.00503 0.0116 0.1872 0.6653 
PC1 1 -0.0531 0.0977 0.2952 0.5869 
PC2 1 0.1020 0.1070 0.9097 0.3402 
SMOKING_PACK_YEARS_V 1 0.00484 0.00316 2.3478 0.1255 
CURRENT_SMOKER_V1 1 0.2006 0.1806 1.2334 0.2667 
male 1 -0.4341 0.1596 7.3957 0.0065 
PEX_TOT_V1 1 0.6727 0.1218 30.4995 <.0001 
PCT_PRE_FEV1_V1 1 -0.0319 0.00393 65.6709 <.0001 


Odds Ratio Estimates 
Effect Point Estimate 95% Wald
Confidence Limits 
rs140324259_C 1.408 1.021 1.941 
AGE_DERV_V1 0.995 0.973 1.018 
PC1 0.948 0.783 1.148 
PC2 1.107 0.898 1.366 
SMOKING_PACK_YEARS_V 1.005 0.999 1.011 
CURRENT_SMOKER_V1 1.222 0.858 1.741 
male 0.648 0.474 0.886 
PEX_TOT_V1 1.960 1.543 2.488 
PCT_PRE_FEV1_V1 0.969 0.961 0.976 


Association of Predicted Probabilities and
Observed Responses 
Percent Concordant 75.8 Somers' D 0.519 
Percent Discordant 23.9 Gamma 0.520 
Percent Tied 0.2 Tau-a 0.259 
Pairs 168437 c 0.760 


--------------------------------------------------------------------------------
The SAS System 


The LOGISTIC Procedure

Model Information 
Data Set WORK.EXACERB 
Response Variable exacerb_group 
Number of Response Levels 3 
Model cumulative logit 
  partial proportional odds 
Optimization Technique Newton-Raphson 


Number of Observations Read 848 
Number of Observations Used 822 


Response Profile 
Ordered
Value exacerb_group Total
Frequency 
1 1. No exacerbations 433 
2 2. Inconsistent 331 
3 3. Each year 58 


Probabilities modeled are cumulated over the lower Ordered Values. 


Note: 26 observations were deleted due to missing values for the response or explanatory variables. 


Model Convergence Status 
Convergence criterion (GCONV=1E-8) satisfied. 


Deviance and Pearson Goodness-of-Fit Statistics 
Criterion Value DF Value/DF Pr > ChiSq 
Deviance 1269.7694 1632 0.7780 1.0000 
Pearson 1495.8447 1632 0.9166 0.9927 


Number of unique profiles: 822 


Model Fit Statistics 
Criterion Intercept Only Intercept and
Covariates 
AIC 1468.829 1293.769 
SC 1478.252 1350.310 
-2 Log L 1464.829 1269.769 


Testing Global Null Hypothesis: BETA=0 
Test Chi-Square DF Pr > ChiSq 
Likelihood Ratio 195.0592 10 <.0001 
Score 186.1684 10 <.0001 
Wald 156.4330 10 <.0001 


Type 3 Analysis of Effects 
Effect DF Wald
Chi-Square Pr > ChiSq 
rs140324259_C 2 5.6693 0.0587 
AGE_DERV_V1 1 0.2238 0.6361 
PC1 1 0.3820 0.5365 
PC2 1 0.7185 0.3966 
SMOKING_PACK_YEARS_V 1 0.7413 0.3892 
CURRENT_SMOKER_V1 1 0.8615 0.3533 
male 1 7.5587 0.0060 
PEX_TOT_V1 1 45.2022 <.0001 
PCT_PRE_FEV1_V1 1 76.3750 <.0001 


Analysis of Maximum Likelihood Estimates 
Parameter   exacerb_group DF Estimate Standard
Error Wald
Chi-Square Pr > ChiSq 
Intercept   1. No exacerbations 1 -1.7850 0.7432 5.7694 0.0163 
Intercept   2. Inconsistent 1 1.0237 0.7499 1.8632 0.1723 
rs140324259_C   1. No exacerbations 1 -0.3590 0.1623 4.8929 0.0270 
rs140324259_C   2. Inconsistent 1 0.1561 0.3015 0.2682 0.6046 
AGE_DERV_V1     1 0.00514 0.0109 0.2238 0.6361 
PC1     1 0.0518 0.0838 0.3820 0.5365 
PC2     1 -0.0850 0.1003 0.7185 0.3966 
SMOKING_PACK_YEARS_V     1 -0.00257 0.00299 0.7413 0.3892 
CURRENT_SMOKER_V1     1 -0.1571 0.1692 0.8615 0.3533 
male     1 0.4130 0.1502 7.5587 0.0060 
PEX_TOT_V1     1 -0.5964 0.0887 45.2022 <.0001 
PCT_PRE_FEV1_V1     1 0.0328 0.00376 76.3750 <.0001 


Odds Ratio Estimates 
Effect exacerb_group Point Estimate 95% Wald
Confidence Limits 
rs140324259_C 1. No exacerbations 0.698 0.508 0.960 
rs140324259_C 2. Inconsistent 1.169 0.647 2.111 
AGE_DERV_V1   1.005 0.984 1.027 
PC1   1.053 0.894 1.241 
PC2   0.919 0.755 1.118 
SMOKING_PACK_YEARS_V   0.997 0.992 1.003 
CURRENT_SMOKER_V1   0.855 0.613 1.191 
male   1.511 1.126 2.029 
PEX_TOT_V1   0.551 0.463 0.655 
PCT_PRE_FEV1_V1   1.033 1.026 1.041 


Association of Predicted Probabilities and
Observed Responses 
Percent Concordant 75.1 Somers' D 0.506 
Percent Discordant 24.5 Gamma 0.508 
Percent Tied 0.3 Tau-a 0.282 
Pairs 187635 c 0.753 

*/
